# Supplementary material for: Anticancer and Antioxidant Effects of Bioactive Peptides from Black Soldier Fly Larvae (Hermetia illucens)
Source: Nutrients. 2025 Feb 11;17(4):645. doi: 10.3390/nu17040645 (PMC11858422; doi:10.3390/nu17040645)
Supplement: Supplementary file 1 [file nutrients-17-00645-s001.zip]

Archive with 2 entries (2 files):
- Supplement S1.xlsx
- Supplement S2.xls
