# Supplementary material for: Anticancer and Antioxidant Effects of Bioactive Peptides from Black Soldier Fly Larvae (Hermetia illucens)
Source: Nutrients. 2025 Feb 11;17(4):645. doi: 10.3390/nu17040645 (PMC11858422; doi:10.3390/nu17040645)
Supplement: Supplementary file 1 [file nutrients-17-00645-s001.zip › Supplement S1.xlsx]

## Sheet: COLO205
ProbeSetID	Gene_Symbol	Gene_Description	Treatment_2_signal	Control_2_signal	compare2_Zscore	compare2_ratio	Gene_Accession	mRNA_Accession	mRNA_Source	mRna_Description	UniGene_ID	Chromosome	Strand	Start	Stop	Entrez_Gene	SwissProt_mRna_Accession	SwissProt_accession	GO_Biological_Process_ID	GO_Biological_Process_Term	GO_Cellular_Component_ID	GO_Cellular_Component_Term	GO_Molecular_Function_ID	GO_Molecular_Function_Term	locus_type
TC2000009198.hg.1	ADA	adenosine deaminase	69.3099	1236.84	-5.80727	0.056038	NM_000022	NM_000022	RefSeq	Homo sapiens adenosine deaminase (ADA), mRNA.	Hs.654536	chr20	-	44619522	44652233	100	NM_000022	P00813	GO:0001666 // GO:0001821 // GO:0001829 // GO:0001889 // GO:0001890 // GO:0002314 // GO:0002636 // GO:0002686 // GO:0002906 // GO:0006144 // GO:0006154 // GO:0006154 // GO:0006157 // GO:0007568 // GO:0009168 // GO:0010460 // GO:0030890 // GO:0032261 // GO:0033089 // GO:0033197 // GO:0033632 // GO:0042110 // GO:0042323 // GO:0042493 // GO:0042542 // GO:0043101 // GO:0043103 // GO:0043278 // GO:0044…	response to hypoxia // histamine secretion // trophectodermal cell differentiation // liver development // placenta development // germinal center B cell differentiation // positive regulation of germinal center formation // negative regulation of leukocyte migration // negative regulation of mature B cell apoptotic process // purine nucleobase metabolic process // adenosine catabolic process // …	GO:0005615 // GO:0005737 // GO:0005764 // GO:0005829 // GO:0005886 // GO:0009897 // GO:0009986 // GO:0016020 // GO:0030054 // GO:0032839 // GO:0043025 // GO:0060205 // GO:0005737 // GO:0005886 // GO:0016020 // GO:0031410	extracellular space // cytoplasm // lysosome // cytosol // plasma membrane // external side of plasma membrane // cell surface // membrane // cell junction // dendrite cytoplasm // neuronal cell body // cytoplasmic membrane-bounded vesicle lumen // cytoplasm // plasma membrane // membrane // cytoplasmic vesicle	GO:0001883 // GO:0004000 // GO:0004000 // GO:0005515 // GO:0008270 // GO:0008270 // GO:0004000 // GO:0016787 // GO:0019239 // GO:0046872	purine nucleoside binding // adenosine deaminase activity // adenosine deaminase activity // protein binding // zinc ion binding // zinc ion binding // adenosine deaminase activity // hydrolase activity // deaminase activity // metal ion binding	Multiple_Complex
TC1600011399.hg.1	MT1X	metallothionein 1X	658.581	9128.61	-5.72449	0.0721447	NM_005952	NM_005952	RefSeq	Homo sapiens metallothionein 1X (MT1X), mRNA.	Hs.374950	chr16	+	56682424	56684196	4501	NM_005952	P80297	GO:0010038 // GO:0036018 // GO:0045926 // GO:0071276 // GO:0071294	response to metal ion // cellular response to erythropoietin // negative regulation of growth // cellular response to cadmium ion // cellular response to zinc ion	GO:0005634 // GO:0005737 // GO:0048471	nucleus // cytoplasm // perinuclear region of cytoplasm	GO:0005515 // GO:0008270 // GO:0046872 // GO:0046872	protein binding // zinc ion binding // metal ion binding // metal ion binding	Multiple_Complex
TC0100018271.hg.1	OLFML3	olfactomedin like 3	129.318	1723.02	-5.29423	0.0750534	NM_001286352	NM_001286352	RefSeq	Homo sapiens olfactomedin-like 3 (OLFML3), transcript variant 2, mRNA.	Hs.9315	chr1	+	113979391	113982254	56944	NM_001286352	Q9NRN5	GO:0007275	multicellular organismal development	GO:1903561 // GO:0005576	extracellular vesicle // extracellular region	---	---	Multiple_Complex
TC0200015714.hg.1	CXCR1	chemokine (C-X-C motif) receptor 1	18.9134	239.306	-6.32898	0.0790344	NM_000634	NM_000634	RefSeq	Homo sapiens chemokine (C-X-C motif) receptor 1 (CXCR1), mRNA.	Hs.194778	chr2	-	218162845	218166995	3577	NM_000634	P25024	GO:0002407 // GO:0006935 // GO:0006954 // GO:0007166 // GO:0007186 // GO:0031623 // GO:0038112 // GO:0070098 // GO:0070098 // GO:0006935 // GO:0007165 // GO:0007186	dendritic cell chemotaxis // chemotaxis // inflammatory response // cell surface receptor signaling pathway // G-protein coupled receptor signaling pathway // receptor internalization // interleukin-8-mediated signaling pathway // chemokine-mediated signaling pathway // chemokine-mediated signaling pathway // chemotaxis // signal transduction // G-protein coupled receptor signaling pathway	GO:0005886 // GO:0016020 // GO:0016021 // GO:0005886 // GO:0016020	plasma membrane // membrane // integral component of membrane // plasma membrane // membrane	GO:0004918 // GO:0004930 // GO:0004950 // GO:0019959 // GO:0004871 // GO:0004930 // GO:0016494 // GO:0019959	interleukin-8 receptor activity // G-protein coupled receptor activity // chemokine receptor activity // interleukin-8 binding // signal transducer activity // G-protein coupled receptor activity // C-X-C chemokine receptor activity // interleukin-8 binding	Multiple_Complex
TC1600007958.hg.1	MT1L	metallothionein 1L (gene/pseudogene)	184.55	2251.16	-5.09763	0.08198	NR_001447	NR_001447	RefSeq	Homo sapiens metallothionein 1L (gene/pseudogene) (MT1L), non-coding RNA.	Hs.647358	chr16	+	56617461	56618818	4500	NR_001447	Q93083	GO:0045926 // GO:0071294	negative regulation of growth // cellular response to zinc ion	GO:0005634 // GO:0005737 // GO:0048471	nucleus // cytoplasm // perinuclear region of cytoplasm	GO:0008270 // GO:0046872	zinc ion binding // metal ion binding	Multiple_Complex
TC0100010025.hg.1	PRR9	proline rich 9	293.612	3523.78	-5.06144	0.083323	NM_001195571	NM_001195571	RefSeq	Homo sapiens proline rich 9 (PRR9), mRNA.	Hs.135098	chr1	+	153217584	153219317	574414	NM_001195571	Q5T870	GO:0018149 // GO:0030216 // GO:0018149 // GO:0030216	peptide cross-linking // keratinocyte differentiation // peptide cross-linking // keratinocyte differentiation	GO:0001533 // GO:0005737 // GO:0001533 // GO:0005737	cornified envelope // cytoplasm // cornified envelope // cytoplasm	GO:0005198 // GO:0005198	structural molecule activity // structural molecule activity	Coding
TC1600007961.hg.1	MT1JP	metallothionein 1J, pseudogene	44.2493	495.467	-4.8043	0.0893082	NR_036677	NR_036677	RefSeq	Homo sapiens metallothionein 1J, pseudogene (MT1JP), non-coding RNA.	Hs.736648	chr16	+	56635739	56637086		NR_036677	Q86YX6	---	---	---	---	GO:0046872	metal ion binding	Multiple_Complex
TC1600007963.hg.1	MT1DP	metallothionein 1D, pseudogene (functional)	318.655	3475.08	-4.84814	0.0916972	NR_003658	NR_003658	RefSeq	Homo sapiens metallothionein 1D, pseudogene (functional) (MT1DP), transcript variant 1, non-coding RNA.	Hs.679600	chr16	+	56643473	56644941	326343	NR_003658	A1L3X4	---	---	---	---	GO:0005515 // GO:0046872	protein binding // metal ion binding	Multiple_Complex
TC2000009516.hg.1	BCAS1	breast carcinoma amplified sequence 1	173.252	1861.06	-4.81449	0.0930933	NM_003657	NM_003657	RefSeq	Homo sapiens breast carcinoma amplified sequence 1 (BCAS1), transcript variant 1, mRNA.	Hs.400556	chr20	-	53936777	54070765	8537	NM_003657	O75363	---	---	GO:0005737 // GO:0014069 // GO:0070062	cytoplasm // postsynaptic density // extracellular exosome	---	---	Multiple_Complex
TC1600007964.hg.1	MT1B	metallothionein 1B	297.158	3171.92	-4.8004	0.093684	NM_005947	NM_005947	RefSeq	Homo sapiens metallothionein 1B (MT1B), mRNA.	Hs.656629	chr16	+	56648248	56653204	4490	NM_005947	P07438	GO:0045926 // GO:0071294	negative regulation of growth // cellular response to zinc ion	GO:0005634 // GO:0005737 // GO:0048471	nucleus // cytoplasm // perinuclear region of cytoplasm	GO:0008270 // GO:0046872	zinc ion binding // metal ion binding	Multiple_Complex
TC2000009522.hg.1	CYP24A1	cytochrome P450, family 24, subfamily A, polypeptide 1	98.4653	1040.56	-4.67981	0.0946269	NM_000782	NM_000782	RefSeq	Homo sapiens cytochrome P450, family 24, subfamily A, polypeptide 1 (CYP24A1), transcript variant 1, mRNA.	Hs.89663	chr20	-	54153449	54173977	1591	NM_000782	Q07973	GO:0001649 // GO:0006766 // GO:0006805 // GO:0008202 // GO:0033280 // GO:0042359 // GO:0042369 // GO:0044281 // GO:0055114 // GO:0070561 // GO:0042359 // GO:0055114	osteoblast differentiation // vitamin metabolic process // xenobiotic metabolic process // steroid metabolic process // response to vitamin D // vitamin D metabolic process // vitamin D catabolic process // small molecule metabolic process // oxidation-reduction process // vitamin D receptor signaling pathway // vitamin D metabolic process // oxidation-reduction process	GO:0005634 // GO:0005654 // GO:0005739 // GO:0005743 // GO:0005886 // GO:0005739	nucleus // nucleoplasm // mitochondrion // mitochondrial inner membrane // plasma membrane // mitochondrion	GO:0005506 // GO:0008403 // GO:0016491 // GO:0020037 // GO:0030342 // GO:0004497 // GO:0016491 // GO:0016705 // GO:0020037 // GO:0046872	iron ion binding // 25-hydroxycholecalciferol-24-hydroxylase activity // oxidoreductase activity // heme binding // 1-alpha,25-dihydroxyvitamin D3 24-hydroxylase activity // monooxygenase activity // oxidoreductase activity // oxidoreductase activity, acting on paired donors, with incorporation or reduction of molecular oxygen // heme binding // metal ion binding	Multiple_Complex
TC0900011305.hg.1	TNC	tenascin C	146.598	1542.33	-4.76817	0.0950494	NM_002160	NM_002160	RefSeq	Homo sapiens tenascin C (TNC), mRNA.	Hs.143250 // Hs.734766	chr9	-	115019575	115118257	3371	NM_002160	P24821	GO:0001649 // GO:0007155 // GO:0007528 // GO:0008284 // GO:0009611 // GO:0010628 // GO:0014012 // GO:0030198 // GO:0060739 // GO:0060740 // GO:0007155	osteoblast differentiation // cell adhesion // neuromuscular junction development // positive regulation of cell proliferation // response to wounding // positive regulation of gene expression // peripheral nervous system axon regeneration // extracellular matrix organization // mesenchymal-epithelial cell signaling involved in prostate gland development // prostate gland epithelium morphogenesis…	GO:0005576 // GO:0005604 // GO:0005614 // GO:0005615 // GO:0005925 // GO:0016020 // GO:0031012 // GO:0031012 // GO:0005576 // GO:0005578	extracellular region // basement membrane // interstitial matrix // extracellular space // focal adhesion // membrane // extracellular matrix // extracellular matrix // extracellular region // proteinaceous extracellular matrix	GO:0045545	syndecan binding	Multiple_Complex
TC1600007957.hg.1	MT2A	metallothionein 2A	1089.45	10793.7	-4.93883	0.100934	NM_005953	NM_005953	RefSeq	Homo sapiens metallothionein 2A (MT2A), mRNA.	Hs.534330	chr16	+	56608199	56609497	4502	NM_005953	P02795	GO:0006878 // GO:0019221 // GO:0035690 // GO:0036016 // GO:0036018 // GO:0045926 // GO:0060333 // GO:0071294	cellular copper ion homeostasis // cytokine-mediated signaling pathway // cellular response to drug // cellular response to interleukin-3 // cellular response to erythropoietin // negative regulation of growth // interferon-gamma-mediated signaling pathway // cellular response to zinc ion	GO:0005634 // GO:0005737 // GO:0005829 // GO:0048471	nucleus // cytoplasm // cytosol // perinuclear region of cytoplasm	GO:0005515 // GO:0008144 // GO:0008270 // GO:0008270 // GO:0046872	protein binding // drug binding // zinc ion binding // zinc ion binding // metal ion binding	Multiple_Complex
TC0400012181.hg.1	FGA	fibrinogen alpha chain	13.1981	120.533	-5.49363	0.109498	NM_000508	NM_000508	RefSeq	Homo sapiens fibrinogen alpha chain (FGA), transcript variant alpha-E, mRNA.	Hs.351593	chr4	-	154583126	154590766	2243	NM_000508	P02671	GO:0002250 // GO:0002576 // GO:0006461 // GO:0006953 // GO:0007160 // GO:0007165 // GO:0007596 // GO:0030168 // GO:0030198 // GO:0031639 // GO:0032355 // GO:0033595 // GO:0034116 // GO:0042730 // GO:0043152 // GO:0043278 // GO:0043623 // GO:0044267 // GO:0045087 // GO:0045907 // GO:0045921 // GO:0046898 // GO:0050714 // GO:0051258 // GO:0051592 // GO:0070374 // GO:0070527 // GO:0070527 // GO:0071…	adaptive immune response // platelet degranulation // protein complex assembly // acute-phase response // cell-matrix adhesion // signal transduction // blood coagulation // platelet activation // extracellular matrix organization // plasminogen activation // response to estradiol // response to genistein // positive regulation of heterotypic cell-cell adhesion // fibrinolysis // induction of bac…	GO:0005576 // GO:0005576 // GO:0005577 // GO:0005615 // GO:0005791 // GO:0005886 // GO:0005938 // GO:0009897 // GO:0009986 // GO:0031091 // GO:0031093 // GO:0070062 // GO:0072562 // GO:1903561 // GO:0005576 // GO:0005577 // GO:0005577 // GO:0005615 // GO:0005737 // GO:0072562	extracellular region // extracellular region // fibrinogen complex // extracellular space // rough endoplasmic reticulum // plasma membrane // cell cortex // external side of plasma membrane // cell surface // platelet alpha granule // platelet alpha granule lumen // extracellular exosome // blood microparticle // extracellular vesicle // extracellular region // fibrinogen complex // fibrinogen c…	GO:0005102 // GO:0005198 // GO:0005198 // GO:0005515 // GO:0030674 // GO:0050839 // GO:0005102	receptor binding // structural molecule activity // structural molecule activity // protein binding // protein binding, bridging // cell adhesion molecule binding // receptor binding	Multiple_Complex
TC0500009863.hg.1	LPCAT1	lysophosphatidylcholine acyltransferase 1	2825.01	25267.9	-4.69956	0.111802	NM_024830	NM_024830	RefSeq	Homo sapiens lysophosphatidylcholine acyltransferase 1 (LPCAT1), mRNA.	Hs.368853	chr5	-	1456480	1523977	79888	NM_024830	Q8NF37	GO:0006644 // GO:0006654 // GO:0008654 // GO:0019432 // GO:0036148 // GO:0036151 // GO:0036151 // GO:0043129 // GO:0044255 // GO:0044281 // GO:0045732 // GO:0046474 // GO:0060041 // GO:2001246 // GO:0006629 // GO:0006644 // GO:0008152 // GO:0008654	phospholipid metabolic process // phosphatidic acid biosynthetic process // phospholipid biosynthetic process // triglyceride biosynthetic process // phosphatidylglycerol acyl-chain remodeling // phosphatidylcholine acyl-chain remodeling // phosphatidylcholine acyl-chain remodeling // surfactant homeostasis // cellular lipid metabolic process // small molecule metabolic process // positive regula…	GO:0000139 // GO:0005783 // GO:0005783 // GO:0005789 // GO:0005794 // GO:0005811 // GO:0016020 // GO:0016021 // GO:0005783 // GO:0005789 // GO:0005794 // GO:0005811 // GO:0016020	Golgi membrane // endoplasmic reticulum // endoplasmic reticulum // endoplasmic reticulum membrane // Golgi apparatus // lipid particle // membrane // integral component of membrane // endoplasmic reticulum // endoplasmic reticulum membrane // Golgi apparatus // lipid particle // membrane	GO:0005509 // GO:0047159 // GO:0047184 // GO:0047184 // GO:0047191 // GO:0047192 // GO:0016740 // GO:0016746 // GO:0046872 // GO:0047184	calcium ion binding // 1-alkenylglycerophosphocholine O-acyltransferase activity // 1-acylglycerophosphocholine O-acyltransferase activity // 1-acylglycerophosphocholine O-acyltransferase activity // 1-alkylglycerophosphocholine O-acyltransferase activity // 1-alkylglycerophosphocholine O-acetyltransferase activity // transferase activity // transferase activity, transferring acyl groups // metal…	Multiple_Complex
TC1600007962.hg.1	MT1A	metallothionein 1A	375.766	3160.79	-4.26984	0.118884	NM_005946	NM_005946	RefSeq	Homo sapiens metallothionein 1A (MT1A), mRNA.	Hs.655199	chr16	+	56638666	56750276	4489	NM_005946	P04731	GO:0045926 // GO:0071276 // GO:0071294	negative regulation of growth // cellular response to cadmium ion // cellular response to zinc ion	GO:0005634 // GO:0005737 // GO:0048471	nucleus // cytoplasm // perinuclear region of cytoplasm	GO:0005515 // GO:0008270 // GO:0046872	protein binding // zinc ion binding // metal ion binding	Coding
TC1200012601.hg.1	SLCO1B3	solute carrier organic anion transporter family, member 1B3	68.3875	573.113	-4.18072	0.119326	NM_019844	NM_019844	RefSeq	Homo sapiens solute carrier organic anion transporter family, member 1B3 (SLCO1B3), mRNA.	Hs.504966	chr12	+	20810701	20916911	28234	NM_019844	Q9NPD5	GO:0008206 // GO:0015711 // GO:0015721 // GO:0043252 // GO:0044281 // GO:0055085 // GO:0098656 // GO:0006810 // GO:0006811 // GO:0098656	bile acid metabolic process // organic anion transport // bile acid and bile salt transport // sodium-independent organic anion transport // small molecule metabolic process // transmembrane transport // anion transmembrane transport // transport // ion transport // anion transmembrane transport	GO:0005886 // GO:0005887 // GO:0016323 // GO:0005886 // GO:0016020 // GO:0016021	plasma membrane // integral component of plasma membrane // basolateral plasma membrane // plasma membrane // membrane // integral component of membrane	GO:0008514 // GO:0015125 // GO:0015347 // GO:0005215 // GO:0015125 // GO:0015347	organic anion transmembrane transporter activity // bile acid transmembrane transporter activity // sodium-independent organic anion transmembrane transporter activity // transporter activity // bile acid transmembrane transporter activity // sodium-independent organic anion transmembrane transporter activity	Multiple_Complex
TC1600007965.hg.1	MT1F	metallothionein 1F	47.3022	392.823	-4.16116	0.120416	NM_001301272	NM_001301272	RefSeq	Homo sapiens metallothionein 1F (MT1F), transcript variant 2, mRNA.	Hs.513626	chr16	+	56657694	56660698	4494	NM_001301272	P04733	GO:0045926 // GO:0071276 // GO:0071294	negative regulation of growth // cellular response to cadmium ion // cellular response to zinc ion	GO:0005634 // GO:0005737 // GO:0048471	nucleus // cytoplasm // perinuclear region of cytoplasm	GO:0005515 // GO:0008270 // GO:0046872	protein binding // zinc ion binding // metal ion binding	Multiple_Complex
TC0100015336.hg.1	BCL2L15	BCL2-like 15	432.876	3590.33	-4.23852	0.120567	NM_001010922	NM_001010922	RefSeq	Homo sapiens BCL2-like 15 (BCL2L15), mRNA.	Hs.123106	chr1	-	113876814	113887547	440603	NM_001010922	Q5TBC7	GO:0006915	apoptotic process	GO:0005634 // GO:0005829	nucleus // cytosol	GO:0005515	protein binding	Multiple_Complex
TC0100016145.hg.1	CD244	CD244 molecule, natural killer cell receptor 2B4	203.973	1587.7	-4.0971	0.128471	NM_001166663	NM_001166663	RefSeq	Homo sapiens CD244 molecule, natural killer cell receptor 2B4 (CD244), transcript variant 2, mRNA.	Hs.157872	chr1	-	160830160	160862902	51744	NM_001166663	Q9BZW8	GO:0002323 // GO:0007165 // GO:0007596 // GO:0050900 // GO:0060732 // GO:0071663 // GO:1902715 // GO:2000484	natural killer cell activation involved in immune response // signal transduction // blood coagulation // leukocyte migration // positive regulation of inositol phosphate biosynthetic process // positive regulation of granzyme B production // positive regulation of interferon-gamma secretion // positive regulation of interleukin-8 secretion	GO:0005886 // GO:0009897 // GO:0016021 // GO:0009897 // GO:0016020	plasma membrane // external side of plasma membrane // integral component of membrane // external side of plasma membrane // membrane	GO:0004872 // GO:0005515 // GO:0042288 // GO:0004872	receptor activity // protein binding // MHC class I protein binding // receptor activity	Multiple_Complex
TC0100017748.hg.1	SIPA1L2	signal-induced proliferation-associated 1 like 2	74.3434	564.122	-3.96699	0.131786	NM_020808	NM_020808	RefSeq	Homo sapiens signal-induced proliferation-associated 1 like 2 (SIPA1L2), mRNA.	Hs.745009	chr1	-	232397965	232561558	57568	NM_020808	Q9P2F8	GO:0043547 // GO:0051056	positive regulation of GTPase activity // regulation of small GTPase mediated signal transduction	---	---	GO:0005096 // GO:0005515	GTPase activator activity // protein binding	Multiple_Complex
TC0200015645.hg.1	ABCA12	ATP binding cassette subfamily A member 12	595.203	3779.79	-3.64379	0.15747	NM_015657	NM_015657	RefSeq	Homo sapiens ATP-binding cassette, sub-family A (ABC1), member 12 (ABCA12), transcript variant 2, mRNA.	Hs.134585	chr2	-	214931542	215138428	26154	NM_015657	Q86UK0	GO:0006869 // GO:0006869 // GO:0008152 // GO:0010875 // GO:0019725 // GO:0031424 // GO:0032940 // GO:0033344 // GO:0033700 // GO:0035627 // GO:0043129 // GO:0045055 // GO:0048286 // GO:0055085 // GO:0055088 // GO:0061436 // GO:0072659 // GO:0072659 // GO:2000010 // GO:0006810 // GO:0006869 // GO:0030216 // GO:0033344 // GO:0055085	lipid transport // lipid transport // metabolic process // positive regulation of cholesterol efflux // cellular homeostasis // keratinization // secretion by cell // cholesterol efflux // phospholipid efflux // ceramide transport // surfactant homeostasis // regulated secretory pathway // lung alveolus development // transmembrane transport // lipid homeostasis // establishment of skin barrier /…	GO:0005737 // GO:0005743 // GO:0005829 // GO:0005886 // GO:0005887 // GO:0016021 // GO:0097209 // GO:0005887 // GO:0016020 // GO:0016021	cytoplasm // mitochondrial inner membrane // cytosol // plasma membrane // integral component of plasma membrane // integral component of membrane // epidermal lamellar body // integral component of plasma membrane // membrane // integral component of membrane	GO:0005102 // GO:0005319 // GO:0005515 // GO:0005524 // GO:0005548 // GO:0017127 // GO:0034040 // GO:0034191 // GO:0042626 // GO:0000166 // GO:0005215 // GO:0005524 // GO:0005548 // GO:0016887 // GO:0017127 // GO:0042626	receptor binding // lipid transporter activity // protein binding // ATP binding // phospholipid transporter activity // cholesterol transporter activity // lipid-transporting ATPase activity // apolipoprotein A-I receptor binding // ATPase activity, coupled to transmembrane movement of substances // nucleotide binding // transporter activity // ATP binding // phospholipid transporter activity //…	Multiple_Complex
TC0200014414.hg.1	CXCR4	chemokine (C-X-C motif) receptor 4	608.117	3824.88	-3.6224	0.15899	NM_001008540	NM_001008540	RefSeq	Homo sapiens chemokine (C-X-C motif) receptor 4 (CXCR4), transcript variant 1, mRNA.	Hs.593413	chr2	-	136114349	136118165	7852	NM_001008540	P61073	GO:0000187 // GO:0001666 // GO:0002407 // GO:0006915 // GO:0006954 // GO:0007186 // GO:0007204 // GO:0009615 // GO:0016032 // GO:0019722 // GO:0030260 // GO:0042119 // GO:0043217 // GO:0046718 // GO:0048714 // GO:0050920 // GO:0070098 // GO:0070098 // GO:0071345 // GO:0006935 // GO:0007165 // GO:0007186 // GO:0016032	activation of MAPK activity // response to hypoxia // dendritic cell chemotaxis // apoptotic process // inflammatory response // G-protein coupled receptor signaling pathway // positive regulation of cytosolic calcium ion concentration // response to virus // viral process // calcium-mediated signaling // entry into host cell // neutrophil activation // myelin maintenance // viral entry into host…	GO:0005737 // GO:0005764 // GO:0005769 // GO:0005770 // GO:0005829 // GO:0005886 // GO:0005886 // GO:0009986 // GO:0016021 // GO:0016023 // GO:0030054 // GO:0031252 // GO:0031410 // GO:0070062 // GO:0005764 // GO:0005768 // GO:0005769 // GO:0005770 // GO:0005886 // GO:0016020	cytoplasm // lysosome // early endosome // late endosome // cytosol // plasma membrane // plasma membrane // cell surface // integral component of membrane // cytoplasmic membrane-bounded vesicle // cell junction // cell leading edge // cytoplasmic vesicle // extracellular exosome // lysosome // endosome // early endosome // late endosome // plasma membrane // membrane	GO:0001618 // GO:0003779 // GO:0004930 // GO:0005515 // GO:0015026 // GO:0016494 // GO:0019955 // GO:0031625 // GO:0032027 // GO:0043130 // GO:0004871 // GO:0004930 // GO:0004950 // GO:0016494	virus receptor activity // actin binding // G-protein coupled receptor activity // protein binding // coreceptor activity // C-X-C chemokine receptor activity // cytokine binding // ubiquitin protein ligase binding // myosin light chain binding // ubiquitin binding // signal transducer activity // G-protein coupled receptor activity // chemokine receptor activity // C-X-C chemokine receptor activ…	Multiple_Complex
TC0200009994.hg.1	CDCA7	cell division cycle associated 7	249.097	1562.73	-3.61668	0.159399	NM_031942	NM_031942	RefSeq	Homo sapiens cell division cycle associated 7 (CDCA7), transcript variant 1, mRNA.	Hs.470654	chr2	+	173354820	173368997	83879	NM_031942	Q9BWT1	GO:0006351 // GO:0006355 // GO:0006915 // GO:0042127 // GO:0051301	transcription, DNA-templated // regulation of transcription, DNA-templated // apoptotic process // regulation of cell proliferation // cell division	GO:0005634 // GO:0005654 // GO:0005737 // GO:0005634 // GO:0005737	nucleus // nucleoplasm // cytoplasm // nucleus // cytoplasm	---	---	Multiple_Complex
TC1600010421.hg.1	MT1G	metallothionein 1G	240.082	1483.16	-3.58239	0.161872	NM_001301267	NM_001301267	RefSeq	Homo sapiens metallothionein 1G (MT1G), transcript variant 2, mRNA.	Hs.433391	chr16	-	56666731	56668065	4495	NM_001301267	P13640	GO:0030224 // GO:0035924 // GO:0042117 // GO:0045926 // GO:0071276 // GO:0071280 // GO:0071294 // GO:0071294	monocyte differentiation // cellular response to vascular endothelial growth factor stimulus // monocyte activation // negative regulation of growth // cellular response to cadmium ion // cellular response to copper ion // cellular response to zinc ion // cellular response to zinc ion	GO:0005634 // GO:0005737 // GO:0048471	nucleus // cytoplasm // perinuclear region of cytoplasm	GO:0005515 // GO:0008270 // GO:0046872	protein binding // zinc ion binding // metal ion binding	Coding
TC0800011486.hg.1	KCNV1	potassium channel, voltage gated modifier subfamily V, member 1	20.3183	120.259	-4.38233	0.168954	NM_014379	NM_014379	RefSeq	Homo sapiens potassium channel, voltage gated modifier subfamily V, member 1 (KCNV1), mRNA.	Hs.13285	chr8	-	109963640	109975847	27012	NM_014379	Q6PIU1	GO:0006813 // GO:0007268 // GO:0034765 // GO:0051260 // GO:0071805 // GO:0006810 // GO:0006811 // GO:0006813 // GO:0055085 // GO:0071805 // GO:0071805	potassium ion transport // synaptic transmission // regulation of ion transmembrane transport // protein homooligomerization // potassium ion transmembrane transport // transport // ion transport // potassium ion transport // transmembrane transport // potassium ion transmembrane transport // potassium ion transmembrane transport	GO:0005886 // GO:0005887 // GO:0008076 // GO:0005886 // GO:0016020 // GO:0016021	plasma membrane // integral component of plasma membrane // voltage-gated potassium channel complex // plasma membrane // membrane // integral component of membrane	GO:0005251 // GO:0008200 // GO:0015459 // GO:0005216 // GO:0005244 // GO:0005249 // GO:0005251 // GO:0005267	delayed rectifier potassium channel activity // ion channel inhibitor activity // potassium channel regulator activity // ion channel activity // voltage-gated ion channel activity // voltage-gated potassium channel activity // delayed rectifier potassium channel activity // potassium channel activity	Multiple_Complex
TC1400009299.hg.1	C14orf105	chromosome 14 open reading frame 105	37.3257	213.548	-4.29535	0.174788	NM_001283056	NM_001283056	RefSeq	Homo sapiens chromosome 14 open reading frame 105 (C14orf105), transcript variant 1, mRNA.	Hs.659706	chr14	-	57469300	57493867	55195	NM_001283056	Q9NVL8	---	---	---	---	GO:0005515	protein binding	Multiple_Complex
TC1100011259.hg.1	FOSL1	FOS-like antigen 1	1290.84	7165.54	-3.58342	0.180146	NM_001300844	NM_001300844	RefSeq	Homo sapiens FOS-like antigen 1 (FOSL1), transcript variant 2, mRNA.	Hs.283565	chr11	-	65892049	65900573	8061	NM_001300844	P15407	GO:0001701 // GO:0006357 // GO:0006366 // GO:0006935 // GO:0006968 // GO:0007296 // GO:0007565 // GO:0007612 // GO:0008284 // GO:0008285 // GO:0009612 // GO:0009615 // GO:0009629 // GO:0031668 // GO:0032570 // GO:0034097 // GO:0042493 // GO:0042542 // GO:0043065 // GO:0045787 // GO:0045944 // GO:0051091 // GO:0051412 // GO:0051591 // GO:0060674 // GO:2000144 // GO:0006355 // GO:0006357 // GO:0014…	in utero embryonic development // regulation of transcription from RNA polymerase II promoter // transcription from RNA polymerase II promoter // chemotaxis // cellular defense response // vitellogenesis // female pregnancy // learning // positive regulation of cell proliferation // negative regulation of cell proliferation // response to mechanical stimulus // response to virus // response to gr…	GO:0005634 // GO:0005829 // GO:0042734 // GO:0043005 // GO:0005634 // GO:0005634 // GO:0043231	nucleus // cytosol // presynaptic membrane // neuron projection // nucleus // nucleus // intracellular membrane-bounded organelle	GO:0000978 // GO:0000982 // GO:0001077 // GO:0003700 // GO:0005515 // GO:0000977 // GO:0000978 // GO:0000978 // GO:0000982 // GO:0003677 // GO:0003700 // GO:0043565	RNA polymerase II core promoter proximal region sequence-specific DNA binding // transcription factor activity, RNA polymerase II core promoter proximal region sequence-specific binding // transcriptional activator activity, RNA polymerase II core promoter proximal region sequence-specific binding // transcription factor activity, sequence-specific DNA binding // protein binding // RNA polymerase…	Multiple_Complex
TC1100012318.hg.1	IL18	interleukin 18	20.5092	113.432	-4.20862	0.180806	NM_001243211	NM_001243211	RefSeq	Homo sapiens interleukin 18 (IL18), transcript variant 2, mRNA.	Hs.83077	chr11	-	112143251	112164117	3606	NM_001243211	Q14116	GO:0000165 // GO:0001525 // GO:0006954 // GO:0006955 // GO:0007267 // GO:0010628 // GO:0030101 // GO:0030155 // GO:0030431 // GO:0031663 // GO:0032725 // GO:0032729 // GO:0032740 // GO:0032819 // GO:0034105 // GO:0042033 // GO:0042088 // GO:0042092 // GO:0042094 // GO:0042095 // GO:0042104 // GO:0042231 // GO:0042253 // GO:0042346 // GO:0042517 // GO:0045662 // GO:0050729 // GO:0051142 // GO:0071…	MAPK cascade // angiogenesis // inflammatory response // immune response // cell-cell signaling // positive regulation of gene expression // natural killer cell activation // regulation of cell adhesion // sleep // lipopolysaccharide-mediated signaling pathway // positive regulation of granulocyte macrophage colony-stimulating factor production // positive regulation of interferon-gamma productio…	GO:0005576 // GO:0005615 // GO:0005829 // GO:0070062 // GO:0005576 // GO:0005615 // GO:0005615	extracellular region // extracellular space // cytosol // extracellular exosome // extracellular region // extracellular space // extracellular space	GO:0005125 // GO:0005515 // GO:0005125	cytokine activity // protein binding // cytokine activity	Multiple_Complex
TC1400007154.hg.1	GNG2	guanine nucleotide binding protein (G protein), gamma 2	562.843	3064.93	-3.30138	0.18364	NM_001243773	NM_001243773	RefSeq	Homo sapiens guanine nucleotide binding protein (G protein), gamma 2 (GNG2), transcript variant 2, mRNA.	Hs.187772 // Hs.709082 // Hs.723399 // Hs.741081	chr14	+	51826195	51979342	54331	NM_001243773	P59768	GO:0006112 // GO:0007191 // GO:0007268 // GO:0007596 // GO:0008283 // GO:0030168 // GO:0044281 // GO:0071377 // GO:0071380 // GO:0071870 // GO:0007165 // GO:0007186	energy reserve metabolic process // adenylate cyclase-activating dopamine receptor signaling pathway // synaptic transmission // blood coagulation // cell proliferation // platelet activation // small molecule metabolic process // cellular response to glucagon stimulus // cellular response to prostaglandin E stimulus // cellular response to catecholamine stimulus // signal transduction // G-prote…	GO:0005834 // GO:0005886 // GO:0016020 // GO:0070062 // GO:0005834 // GO:0005886 // GO:0016020 // GO:0016021	heterotrimeric G-protein complex // plasma membrane // membrane // extracellular exosome // heterotrimeric G-protein complex // plasma membrane // membrane // integral component of membrane	GO:0004871 // GO:0031681	signal transducer activity // G-protein beta-subunit binding	Multiple_Complex
TC0300011173.hg.1	NT5DC2	5-nucleotidase domain containing 2	2057.53	11198.7	-3.53735	0.183729	NM_001134231	NM_001134231	RefSeq	Homo sapiens 5-nucleotidase domain containing 2 (NT5DC2), transcript variant 1, mRNA.	Hs.84753	chr3	-	52524369	52535077	64943	NM_001134231	Q9H857	GO:0016311 // GO:0008152 // GO:0016311	dephosphorylation // metabolic process // dephosphorylation	---	---	GO:0008253 // GO:0046872 // GO:0008253 // GO:0016787	5-nucleotidase activity // metal ion binding // 5-nucleotidase activity // hydrolase activity	Multiple_Complex
TC0100014365.hg.1	CYP2J2	cytochrome P450, family 2, subfamily J, polypeptide 2	58.4901	309.754	-3.19302	0.188827	NM_000775	NM_000775	RefSeq	Homo sapiens cytochrome P450, family 2, subfamily J, polypeptide 2 (CYP2J2), mRNA.	Hs.152096	chr1	-	59893308	59926790	1573	NM_000775	P51589	GO:0006690 // GO:0006805 // GO:0008016 // GO:0019369 // GO:0019373 // GO:0019373 // GO:0042738 // GO:0043651 // GO:0044281 // GO:0055114 // GO:0042738 // GO:0055114 // GO:0055114	icosanoid metabolic process // xenobiotic metabolic process // regulation of heart contraction // arachidonic acid metabolic process // epoxygenase P450 pathway // epoxygenase P450 pathway // exogenous drug catabolic process // linoleic acid metabolic process // small molecule metabolic process // oxidation-reduction process // exogenous drug catabolic process // oxidation-reduction process // ox…	GO:0005737 // GO:0005789 // GO:0043231 // GO:0070062 // GO:0005737 // GO:0005783 // GO:0005789 // GO:0016020 // GO:0031090 // GO:0043231 // GO:0043231	cytoplasm // endoplasmic reticulum membrane // intracellular membrane-bounded organelle // extracellular exosome // cytoplasm // endoplasmic reticulum // endoplasmic reticulum membrane // membrane // organelle membrane // intracellular membrane-bounded organelle // intracellular membrane-bounded organelle	GO:0005506 // GO:0008392 // GO:0008395 // GO:0008404 // GO:0008405 // GO:0016712 // GO:0019825 // GO:0020037 // GO:0070330 // GO:0071614 // GO:0004497 // GO:0008395 // GO:0016491 // GO:0016705 // GO:0016712 // GO:0016712 // GO:0019825 // GO:0020037 // GO:0020037 // GO:0046872	iron ion binding // arachidonic acid epoxygenase activity // steroid hydroxylase activity // arachidonic acid 14,15-epoxygenase activity // arachidonic acid 11,12-epoxygenase activity // oxidoreductase activity, acting on paired donors, with incorporation or reduction of molecular oxygen, reduced flavin or flavoprotein as one donor, and incorporation of one atom of oxygen // oxygen binding // hem…	Multiple_Complex
TC0800008349.hg.1	OSR2	odd-skipped related transciption factor 2	21.6732	111.319	-4.01898	0.194695	NM_001142462	NM_001142462	RefSeq	Homo sapiens odd-skipped related transciption factor 2 (OSR2), transcript variant 1, mRNA.	Hs.253247	chr8	+	98944403	98952104	116039	NM_001142462	Q8N2R0	GO:0000122 // GO:0001656 // GO:0001823 // GO:0002062 // GO:0006366 // GO:0008284 // GO:0009790 // GO:0010628 // GO:0030154 // GO:0030501 // GO:0033687 // GO:0035115 // GO:0035116 // GO:0036023 // GO:0042474 // GO:0042476 // GO:0042733 // GO:0045893 // GO:0045944 // GO:0048704 // GO:0048793 // GO:0050679 // GO:0060021 // GO:0060272 // GO:0060322 // GO:0060349 // GO:0061029 // GO:0072498 // GO:2000…	negative regulation of transcription from RNA polymerase II promoter // metanephros development // mesonephros development // chondrocyte differentiation // transcription from RNA polymerase II promoter // positive regulation of cell proliferation // embryo development // positive regulation of gene expression // cell differentiation // positive regulation of bone mineralization // osteoblast pro…	GO:0005634 // GO:0005634	nucleus // nucleus	GO:0000977 // GO:0001228 // GO:0005515 // GO:0043565 // GO:0046872 // GO:0003676 // GO:0043565	RNA polymerase II regulatory region sequence-specific DNA binding // transcriptional activator activity, RNA polymerase II transcription regulatory region sequence-specific binding // protein binding // sequence-specific DNA binding // metal ion binding // nucleic acid binding // sequence-specific DNA binding	Multiple_Complex
TC1400010647.hg.1	BDKRB2	bradykinin receptor B2	188.631	956.471	-3.09948	0.197216	NM_000623	NM_000623	RefSeq	Homo sapiens bradykinin receptor B2 (BDKRB2), mRNA.	Hs.654542 // Hs.726620	chr14	+	96204679	96244329	624	NM_000623	P30411	GO:0002438 // GO:0006939 // GO:0006954 // GO:0007166 // GO:0007169 // GO:0007186 // GO:0007204 // GO:0008015 // GO:0008285 // GO:0009651 // GO:0019229 // GO:0033137 // GO:0035633 // GO:0042310 // GO:0042311 // GO:0042493 // GO:0043114 // GO:0045776 // GO:0050482 // GO:0071456 // GO:1902239 // GO:0006939 // GO:0006950 // GO:0007165 // GO:0007186 // GO:0007204 // GO:1902219	acute inflammatory response to antigenic stimulus // smooth muscle contraction // inflammatory response // cell surface receptor signaling pathway // transmembrane receptor protein tyrosine kinase signaling pathway // G-protein coupled receptor signaling pathway // positive regulation of cytosolic calcium ion concentration // blood circulation // negative regulation of cell proliferation // respo…	GO:0005768 // GO:0005829 // GO:0005829 // GO:0005886 // GO:0005886 // GO:0005887 // GO:0005886 // GO:0016020 // GO:0016021	endosome // cytosol // cytosol // plasma membrane // plasma membrane // integral component of plasma membrane // plasma membrane // membrane // integral component of membrane	GO:0002020 // GO:0004435 // GO:0004947 // GO:0005515 // GO:0031698 // GO:0031702 // GO:0046982 // GO:0004871 // GO:0004930 // GO:0004947 // GO:0004947	protease binding // phosphatidylinositol phospholipase C activity // bradykinin receptor activity // protein binding // beta-2 adrenergic receptor binding // type 1 angiotensin receptor binding // protein heterodimerization activity // signal transducer activity // G-protein coupled receptor activity // bradykinin receptor activity // bradykinin receptor activity	Coding
TC1500006981.hg.1	DLL4	delta-like 4 (Drosophila)	511.306	2579.97	-3.13163	0.198183	NM_019074	NM_019074	RefSeq	Homo sapiens delta-like 4 (Drosophila) (DLL4), mRNA.	Hs.511076	chr15	+	40929333	40939072	54567	NM_019074	Q9NR61	GO:0000122 // GO:0001525 // GO:0001569 // GO:0001974 // GO:0003208 // GO:0003209 // GO:0003222 // GO:0003344 // GO:0007165 // GO:0007219 // GO:0007220 // GO:0007601 // GO:0008015 // GO:0008285 // GO:0010596 // GO:0010628 // GO:0010629 // GO:0030217 // GO:0035912 // GO:0035924 // GO:0044344 // GO:0045746 // GO:0045747 // GO:0050767 // GO:0060579 // GO:0061074 // GO:0061314 // GO:0072554 // GO:0090…	negative regulation of transcription from RNA polymerase II promoter // angiogenesis // patterning of blood vessels // blood vessel remodeling // cardiac ventricle morphogenesis // cardiac atrium morphogenesis // ventricular trabecula myocardium morphogenesis // pericardium morphogenesis // signal transduction // Notch signaling pathway // Notch receptor processing // visual perception // blood c…	GO:0005886 // GO:0016021 // GO:0016020	plasma membrane // integral component of membrane // membrane	GO:0005112 // GO:0005509 // GO:0005515 // GO:0005112	Notch binding // calcium ion binding // protein binding // Notch binding	Multiple_Complex
TC0600008127.hg.1	SLC29A1	solute carrier family 29 (equilibrative nucleoside transporter), member 1	1582.23	7637.79	-3.25654	0.207158	NM_001078175	NM_001078175	RefSeq	Homo sapiens solute carrier family 29 (equilibrative nucleoside transporter), member 1 (SLC29A1), transcript variant 2, mRNA.	Hs.25450	chr6	+	44219505	44234151	2030	NM_001078175	Q99808	GO:0006139 // GO:0007595 // GO:0015858 // GO:0015862 // GO:0030431 // GO:0055085 // GO:0060079 // GO:0071333 // GO:0071456 // GO:1901642 // GO:1901642 // GO:0006810 // GO:0015858 // GO:0015858	nucleobase-containing compound metabolic process // lactation // nucleoside transport // uridine transport // sleep // transmembrane transport // excitatory postsynaptic potential // cellular response to glucose stimulus // cellular response to hypoxia // nucleoside transmembrane transport // nucleoside transmembrane transport // transport // nucleoside transport // nucleoside transport	GO:0005886 // GO:0005887 // GO:0016020 // GO:0016323 // GO:0016324 // GO:0005886 // GO:0005887 // GO:0016020 // GO:0016020 // GO:0016021 // GO:0016323 // GO:0016324	plasma membrane // integral component of plasma membrane // membrane // basolateral plasma membrane // apical plasma membrane // plasma membrane // integral component of plasma membrane // membrane // membrane // integral component of membrane // basolateral plasma membrane // apical plasma membrane	GO:0005337 // GO:0005337	nucleoside transmembrane transporter activity // nucleoside transmembrane transporter activity	Multiple_Complex
TC0200012713.hg.1	BCL11A	B-cell CLL/lymphoma 11A (zinc finger protein)	510.093	2437.54	-3.01044	0.209265	NM_018014	NM_018014	RefSeq	Homo sapiens B-cell CLL/lymphoma 11A (zinc finger protein) (BCL11A), transcript variant 2, mRNA.	Hs.370549	chr2	-	60451167	60553567	53335	NM_018014	Q9H165	GO:0000122 // GO:0006351 // GO:0007165 // GO:0010976 // GO:0010977 // GO:0016925 // GO:0030183 // GO:0030217 // GO:0030517 // GO:0032463 // GO:0045944 // GO:0048671 // GO:0048672 // GO:0050773 // GO:2000171 // GO:0006355 // GO:0007165 // GO:0010629	negative regulation of transcription from RNA polymerase II promoter // transcription, DNA-templated // signal transduction // positive regulation of neuron projection development // negative regulation of neuron projection development // protein sumoylation // B cell differentiation // T cell differentiation // negative regulation of axon extension // negative regulation of protein homooligomeri…	GO:0005634 // GO:0005654 // GO:0005737 // GO:0005737 // GO:0005634	nucleus // nucleoplasm // cytoplasm // cytoplasm // nucleus	GO:0000978 // GO:0001078 // GO:0003714 // GO:0005515 // GO:0042803 // GO:0046872 // GO:0046982 // GO:0003676	RNA polymerase II core promoter proximal region sequence-specific DNA binding // transcriptional repressor activity, RNA polymerase II core promoter proximal region sequence-specific binding // transcription corepressor activity // protein binding // protein homodimerization activity // metal ion binding // protein heterodimerization activity // nucleic acid binding	Multiple_Complex
TC0200006799.hg.1	MYCN	v-myc avian myelocytomatosis viral oncogene neuroblastoma derived homolog	118.668	565.014	-2.96404	0.210027	NM_001293228	NM_001293228	RefSeq	Homo sapiens v-myc avian myelocytomatosis viral oncogene neuroblastoma derived homolog (MYCN), transcript variant 1, mRNA.	Hs.25960	chr2	+	15940438	15947007	4613	NM_001293228	P04198	GO:0006351 // GO:0006357 // GO:0045893 // GO:0006355	transcription, DNA-templated // regulation of transcription from RNA polymerase II promoter // positive regulation of transcription, DNA-templated // regulation of transcription, DNA-templated	GO:0000785 // GO:0005634 // GO:0005634 // GO:0005634	chromatin // nucleus // nucleus // nucleus	GO:0003677 // GO:0003700 // GO:0005515 // GO:0046983 // GO:0003677 // GO:0003700	DNA binding // transcription factor activity, sequence-specific DNA binding // protein binding // protein dimerization activity // DNA binding // transcription factor activity, sequence-specific DNA binding	Coding
TC2000007830.hg.1	TFAP2C	transcription factor AP-2 gamma (activating enhancer binding protein 2 gamma)	103.783	491.358	-2.95188	0.211217	NM_003222	NM_003222	RefSeq	Homo sapiens transcription factor AP-2 gamma (activating enhancer binding protein 2 gamma) (TFAP2C), mRNA.	Hs.473152	chr20	+	56629302	56639283	7022	NM_003222	Q92754	GO:0000122 // GO:0001829 // GO:0001942 // GO:0003334 // GO:0006357 // GO:0006366 // GO:0007267 // GO:0008584 // GO:0021877 // GO:0021987 // GO:0030718 // GO:0035019 // GO:0040029 // GO:0042127 // GO:0045682 // GO:0045944 // GO:0048733 // GO:0060598 // GO:0060750 // GO:0006351 // GO:0006355 // GO:0006357 // GO:0019827 // GO:0030154 // GO:0042127 // GO:0043588	negative regulation of transcription from RNA polymerase II promoter // trophectodermal cell differentiation // hair follicle development // keratinocyte development // regulation of transcription from RNA polymerase II promoter // transcription from RNA polymerase II promoter // cell-cell signaling // male gonad development // forebrain neuron fate commitment // cerebral cortex development // ge…	GO:0005634 // GO:0005634 // GO:0005654 // GO:0005739 // GO:0005634 // GO:0005634	nucleus // nucleus // nucleoplasm // mitochondrion // nucleus // nucleus	GO:0000977 // GO:0000980 // GO:0001047 // GO:0001077 // GO:0001078 // GO:0003677 // GO:0003700 // GO:0005515 // GO:0046983 // GO:0000977 // GO:0000977 // GO:0000981 // GO:0003677 // GO:0003700	RNA polymerase II regulatory region sequence-specific DNA binding // RNA polymerase II distal enhancer sequence-specific DNA binding // core promoter binding // transcriptional activator activity, RNA polymerase II core promoter proximal region sequence-specific binding // transcriptional repressor activity, RNA polymerase II core promoter proximal region sequence-specific binding // DNA binding …	Coding
TC1100008469.hg.1	SERPINH1	serpin peptidase inhibitor, clade H (heat shock protein 47), member 1, (collagen binding protein 1)	80.9355	383.16	-2.95173	0.211232	NM_001207014	NM_001207014	RefSeq	Homo sapiens serpin peptidase inhibitor, clade H (heat shock protein 47), member 1, (collagen binding protein 1) (SERPINH1), transcript variant 1, mRNA.	Hs.596449	chr11	+	75562056	75572804	871	NM_001207014	P50454	GO:0003433 // GO:0006986 // GO:0010951 // GO:0030198 // GO:0030199 // GO:0032964 // GO:0051604 // GO:0010951 // GO:0030199 // GO:0030199	chondrocyte development involved in endochondral bone morphogenesis // response to unfolded protein // negative regulation of endopeptidase activity // extracellular matrix organization // collagen fibril organization // collagen biosynthetic process // protein maturation // negative regulation of endopeptidase activity // collagen fibril organization // collagen fibril organization	GO:0005615 // GO:0005783 // GO:0005783 // GO:0005788 // GO:0005793 // GO:0045121 // GO:0070062 // GO:0005615 // GO:0005737 // GO:0005783 // GO:0005783 // GO:0005788 // GO:0005581 // GO:0005615	extracellular space // endoplasmic reticulum // endoplasmic reticulum // endoplasmic reticulum lumen // endoplasmic reticulum-Golgi intermediate compartment // membrane raft // extracellular exosome // extracellular space // cytoplasm // endoplasmic reticulum // endoplasmic reticulum // endoplasmic reticulum lumen // collagen trimer // extracellular space	GO:0004867 // GO:0005518 // GO:0005518 // GO:0044822 // GO:0051082 // GO:0005518	serine-type endopeptidase inhibitor activity // collagen binding // collagen binding // poly(A) RNA binding // unfolded protein binding // collagen binding	Multiple_Complex
TC0100011871.hg.1	HIST3H2BB	histone cluster 3, H2bb	107.79	504.881	-2.92879	0.213495	NM_175055	NM_175055	RefSeq	Homo sapiens histone cluster 3, H2bb (HIST3H2BB), mRNA.	Hs.376691	chr1	+	228458107	228460470	128312	NM_175055	Q8N257	GO:0006325 // GO:0006334 // GO:0006334	chromatin organization // nucleosome assembly // nucleosome assembly	GO:0000788 // GO:0005634 // GO:0005654 // GO:0005654 // GO:0005737 // GO:0000786 // GO:0000788 // GO:0005634 // GO:0005694	nuclear nucleosome // nucleus // nucleoplasm // nucleoplasm // cytoplasm // nucleosome // nuclear nucleosome // nucleus // chromosome	GO:0003677 // GO:0046982 // GO:0003674 // GO:0003677 // GO:0003677	DNA binding // protein heterodimerization activity // molecular_function // DNA binding // DNA binding	Coding
TC1600010676.hg.1	ESRP2	epithelial splicing regulatory protein 2	177.561	816.575	-2.88934	0.217446	NM_024939	NM_024939	RefSeq	Homo sapiens epithelial splicing regulatory protein 2 (ESRP2), mRNA.	Hs.592053	chr16	-	68225969	68238102	80004	NM_024939	Q9H6T0	GO:0006397 // GO:0008380 // GO:0043484	mRNA processing // RNA splicing // regulation of RNA splicing	GO:0005634 // GO:0005654 // GO:0005634	nucleus // nucleoplasm // nucleus	GO:0000166 // GO:0003729 // GO:0044822 // GO:0003676 // GO:0003723	nucleotide binding // mRNA binding // poly(A) RNA binding // nucleic acid binding // RNA binding	Multiple_Complex
TC0600011228.hg.1	HIST1H2AK	histone cluster 1, H2ak	306.079	1392.94	-2.90171	0.219735	NM_003510	NM_003510	RefSeq	Homo sapiens histone cluster 1, H2ak (HIST1H2AK), mRNA.	Hs.734717	chr6	-	27835508	27838375	8330	NM_003510	P0C0S8	GO:0006325 // GO:0006342 // GO:0006325 // GO:0006342 // GO:0008150	chromatin organization // chromatin silencing // chromatin organization // chromatin silencing // biological_process	GO:0000786 // GO:0000790 // GO:0005634 // GO:0070062 // GO:0000790 // GO:0005634 // GO:0005694	nucleosome // nuclear chromatin // nucleus // extracellular exosome // nuclear chromatin // nucleus // chromosome	GO:0003677 // GO:0005515 // GO:0019899 // GO:0046982 // GO:0003677 // GO:0003677	DNA binding // protein binding // enzyme binding // protein heterodimerization activity // DNA binding // DNA binding	Coding
TC0100011999.hg.1	NTPCR	nucleoside-triphosphatase, cancer-related	364.77	1656.97	-2.89758	0.220143	NM_032324	NM_032324	RefSeq	Homo sapiens nucleoside-triphosphatase, cancer-related (NTPCR), mRNA.	Hs.642715	chr1	+	232950605	232983882	84284	NM_032324	Q9BSD7	GO:0016311 // GO:0008152	dephosphorylation // metabolic process	GO:0016020 // GO:0070062	membrane // extracellular exosome	GO:0005524 // GO:0017111 // GO:0044822 // GO:0098519 // GO:0000166 // GO:0016787	ATP binding // nucleoside-triphosphatase activity // poly(A) RNA binding // nucleotide phosphatase activity, acting on free nucleotides // nucleotide binding // hydrolase activity	Multiple_Complex
TC0X00011415.hg.1	NAA10	N(alpha)-acetyltransferase 10, NatA catalytic subunit	280.642	1270.28	-2.88964	0.220929	NM_001256119	NM_001256119	RefSeq	Homo sapiens N(alpha)-acetyltransferase 10, NatA catalytic subunit (NAA10), transcript variant 2, mRNA.	Hs.433291	chrX	-	153929242	153935223	8260	NM_001256119	P41227	GO:0006323 // GO:0006474 // GO:0006475 // GO:0017198 // GO:0018002 // GO:0017198 // GO:0018002 // GO:0008152	DNA packaging // N-terminal protein amino acid acetylation // internal protein amino acid acetylation // N-terminal peptidyl-serine acetylation // N-terminal peptidyl-glutamic acid acetylation // N-terminal peptidyl-serine acetylation // N-terminal peptidyl-glutamic acid acetylation // metabolic process	GO:0005622 // GO:0005634 // GO:0005730 // GO:0005737 // GO:0016020 // GO:0022626 // GO:0031415 // GO:0005634 // GO:0005634 // GO:0005737 // GO:0022626	intracellular // nucleus // nucleolus // cytoplasm // membrane // cytosolic ribosome // NatA complex // nucleus // nucleus // cytoplasm // cytosolic ribosome	GO:0004596 // GO:0005515 // GO:0008080 // GO:0016407 // GO:0043022 // GO:1990189 // GO:1990190 // GO:0004596 // GO:0008080 // GO:0016740 // GO:0016746 // GO:1990189 // GO:1990190	peptide alpha-N-acetyltransferase activity // protein binding // N-acetyltransferase activity // acetyltransferase activity // ribosome binding // peptide-serine-N-acetyltransferase activity // peptide-glutamate-N-acetyltransferase activity // peptide alpha-N-acetyltransferase activity // N-acetyltransferase activity // transferase activity // transferase activity, transferring acyl groups // pep…	Multiple_Complex
TC0300012924.hg.1	VEPH1	ventricular zone expressed PH domain containing 1	1261.66	5619.94	-3.06846	0.224497	NM_001167911	NM_001167911	RefSeq	Homo sapiens ventricular zone expressed PH domain-containing 1 (VEPH1), transcript variant 3, mRNA.	Hs.658046	chr3	-	157259742	157533619	79674	NM_001167911	Q14D04	---	---	GO:0005886 // GO:0016020	plasma membrane // membrane	---	---	Multiple_Complex
TC1600006436.hg.1	SNRNP25	small nuclear ribonucleoprotein, U11/U12 25kDa subunit	529.068	2325.41	-2.82421	0.227516	NM_024571	NM_024571	RefSeq	Homo sapiens small nuclear ribonucleoprotein 25kDa (U11/U12) (SNRNP25), mRNA.	Hs.15277	chr16	+	53010	57669	79622	NM_024571	Q9BV90	GO:0000398 // GO:0008380 // GO:0008380 // GO:0010467 // GO:0006397 // GO:0008380	mRNA splicing, via spliceosome // RNA splicing // RNA splicing // gene expression // mRNA processing // RNA splicing	GO:0005634 // GO:0005654 // GO:0005654 // GO:0005689 // GO:0005737 // GO:0045171 // GO:0005634 // GO:0005681	nucleus // nucleoplasm // nucleoplasm // U12-type spliceosomal complex // cytoplasm // intercellular bridge // nucleus // spliceosomal complex	GO:0005515	protein binding	Multiple_Complex
TC0200016485.hg.1	LINC00152	long intergenic non-protein coding RNA 152	327.375	1363.93	-2.70501	0.240024	NR_024204	NR_024204	RefSeq	Homo sapiens long intergenic non-protein coding RNA 152 (LINC00152), transcript variant 1, long non-coding RNA.	Hs.652166	chr2	+	87455368	87584075	112597	NR_024204	Q53NU3	---	---	---	---	GO:0005515	protein binding	NonCoding
TC1900008509.hg.1	RUVBL2	RuvB-like AAA ATPase 2	1836.57	7529.51	-2.87435	0.243917	NM_006666	NM_006666	RefSeq	Homo sapiens RuvB-like AAA ATPase 2 (RUVBL2), mRNA.	Hs.515846	chr19	+	48993448	49015995	10856	NM_006666	Q9Y230	GO:0006281 // GO:0006310 // GO:0006325 // GO:0006338 // GO:0006351 // GO:0006457 // GO:0032508 // GO:0032508 // GO:0032508 // GO:0034644 // GO:0035066 // GO:0040008 // GO:0043967 // GO:0043968 // GO:0045944 // GO:0071169 // GO:0071392 // GO:0071733 // GO:0071899 // GO:0006281 // GO:0006310 // GO:0006355 // GO:0006974 // GO:0016568	DNA repair // DNA recombination // chromatin organization // chromatin remodeling // transcription, DNA-templated // protein folding // DNA duplex unwinding // DNA duplex unwinding // DNA duplex unwinding // cellular response to UV // positive regulation of histone acetylation // regulation of growth // histone H4 acetylation // histone H2A acetylation // positive regulation of transcription from…	GO:0000812 // GO:0005622 // GO:0005634 // GO:0005654 // GO:0005654 // GO:0005719 // GO:0005737 // GO:0016020 // GO:0016363 // GO:0030529 // GO:0031011 // GO:0035267 // GO:0070062 // GO:0071339 // GO:0005634 // GO:0005654 // GO:0005737	Swr1 complex // intracellular // nucleus // nucleoplasm // nucleoplasm // nuclear euchromatin // cytoplasm // membrane // nuclear matrix // ribonucleoprotein complex // Ino80 complex // NuA4 histone acetyltransferase complex // extracellular exosome // MLL1 complex // nucleus // nucleoplasm // cytoplasm	GO:0000979 // GO:0000980 // GO:0003678 // GO:0003684 // GO:0004003 // GO:0005515 // GO:0005524 // GO:0016887 // GO:0031490 // GO:0042802 // GO:0042802 // GO:0043141 // GO:0051082 // GO:0000166 // GO:0003678 // GO:0004386 // GO:0016787	RNA polymerase II core promoter sequence-specific DNA binding // RNA polymerase II distal enhancer sequence-specific DNA binding // DNA helicase activity // damaged DNA binding // ATP-dependent DNA helicase activity // protein binding // ATP binding // ATPase activity // chromatin DNA binding // identical protein binding // identical protein binding // ATP-dependent 5-3 DNA helicase activity // u…	Multiple_Complex
TC0X00007195.hg.1	RBM3	RNA binding motif (RNP1, RRM) protein 3	2377.11	9704.04	-2.86436	0.24496	NM_006743	NM_006743	RefSeq	Homo sapiens RNA binding motif (RNP1, RRM) protein 3 (RBM3), mRNA.	Hs.301404	chrX	+	48574353	48581165	5935	NM_006743	P98179	GO:0006396 // GO:0006412 // GO:0006417 // GO:0009409 // GO:0035196 // GO:0045727	RNA processing // translation // regulation of translation // response to cold // production of miRNAs involved in gene silencing by miRNA // positive regulation of translation	GO:0005634 // GO:0005654 // GO:0005730 // GO:0005737 // GO:0015934 // GO:0030425 // GO:0005634 // GO:0005737 // GO:0030425 // GO:0042995	nucleus // nucleoplasm // nucleolus // cytoplasm // large ribosomal subunit // dendrite // nucleus // cytoplasm // dendrite // cell projection	GO:0000166 // GO:0003723 // GO:0005515 // GO:0043023 // GO:0044822 // GO:0003676 // GO:0003723	nucleotide binding // RNA binding // protein binding // ribosomal large subunit binding // poly(A) RNA binding // nucleic acid binding // RNA binding	Multiple_Complex
TC0X00011194.hg.1	FLNA	filamin A, alpha	44.9774	181.809	-3.40526	0.247388	NM_001110556	NM_001110556	RefSeq	Homo sapiens filamin A, alpha (FLNA), transcript variant 2, mRNA.	Hs.195464	chrX	-	154348524	154374638	2316	NM_001110556	P21333	GO:0001837 // GO:0002576 // GO:0007195 // GO:0007264 // GO:0007596 // GO:0016479 // GO:0030168 // GO:0031532 // GO:0034329 // GO:0034394 // GO:0042177 // GO:0042384 // GO:0042789 // GO:0042993 // GO:0043066 // GO:0043113 // GO:0043123 // GO:0043433 // GO:0045022 // GO:0045184 // GO:0050821 // GO:0051220 // GO:0051764 // GO:0070527 // GO:0090307 // GO:1900026 // GO:2001046 // GO:0030030 // GO:0030…	epithelial to mesenchymal transition // platelet degranulation // adenylate cyclase-inhibiting dopamine receptor signaling pathway // small GTPase mediated signal transduction // blood coagulation // negative regulation of transcription from RNA polymerase I promoter // platelet activation // actin cytoskeleton reorganization // cell junction assembly // protein localization to cell surface // ne…	GO:0005576 // GO:0005634 // GO:0005730 // GO:0005737 // GO:0005802 // GO:0005829 // GO:0005884 // GO:0005886 // GO:0005925 // GO:0015629 // GO:0015629 // GO:0016020 // GO:0030863 // GO:0031523 // GO:0032432 // GO:0043025 // GO:0043198 // GO:0048471 // GO:0070062 // GO:0097440 // GO:0005634 // GO:0005737 // GO:0005829 // GO:0005856 // GO:0005938 // GO:0015629 // GO:0043234	extracellular region // nucleus // nucleolus // cytoplasm // trans-Golgi network // cytosol // actin filament // plasma membrane // focal adhesion // actin cytoskeleton // actin cytoskeleton // membrane // cortical cytoskeleton // Myb complex // actin filament bundle // neuronal cell body // dendritic shaft // perinuclear region of cytoplasm // extracellular exosome // apical dendrite // nucleus …	GO:0001948 // GO:0004871 // GO:0005080 // GO:0005515 // GO:0008134 // GO:0017048 // GO:0017160 // GO:0031267 // GO:0031852 // GO:0034988 // GO:0042803 // GO:0044822 // GO:0046332 // GO:0048365 // GO:0051015 // GO:0003779 // GO:0032403 // GO:0051015	glycoprotein binding // signal transducer activity // protein kinase C binding // protein binding // transcription factor binding // Rho GTPase binding // Ral GTPase binding // small GTPase binding // mu-type opioid receptor binding // Fc-gamma receptor I complex binding // protein homodimerization activity // poly(A) RNA binding // SMAD binding // Rac GTPase binding // actin filament binding // …	Multiple_Complex
TC0800010825.hg.1	JPH1	junctophilin 1	460.933	1818.41	-2.58351	0.253482	NM_020647	NM_020647	RefSeq	Homo sapiens junctophilin 1 (JPH1), mRNA.	Hs.657367	chr8	-	74234700	74321361	56704	NM_020647	Q9HDC5	GO:0007517 // GO:0060314 // GO:0060402	muscle organ development // regulation of ryanodine-sensitive calcium-release channel activity // calcium ion transport into cytosol	GO:0005886 // GO:0014701 // GO:0016021 // GO:0030018 // GO:0030314 // GO:0005783 // GO:0005789 // GO:0014701 // GO:0016020 // GO:0016529 // GO:0030314 // GO:0033017	plasma membrane // junctional sarcoplasmic reticulum membrane // integral component of membrane // Z disc // junctional membrane complex // endoplasmic reticulum // endoplasmic reticulum membrane // junctional sarcoplasmic reticulum membrane // membrane // sarcoplasmic reticulum // junctional membrane complex // sarcoplasmic reticulum membrane	GO:0008307 // GO:0003674	structural constituent of muscle // molecular_function	Multiple_Complex
TC1900008551.hg.1	BCL2L12	BCL2-like 12 (proline rich)	107.558	423.246	-2.55388	0.254127	NM_001040668	NM_001040668	RefSeq	Homo sapiens BCL2-like 12 (proline rich) (BCL2L12), transcript variant 3, mRNA.	Hs.289052	chr19	+	49665142	49673916	83596	NM_001040668	Q9HB09	GO:0045944 // GO:1902166 // GO:1990001 // GO:2000773 // GO:0006915	positive regulation of transcription from RNA polymerase II promoter // negative regulation of intrinsic apoptotic signaling pathway in response to DNA damage by p53 class mediator // inhibition of cysteine-type endopeptidase activity involved in apoptotic process // negative regulation of cellular senescence // apoptotic process	GO:0005634 // GO:0016020	nucleus // membrane	GO:0002039 // GO:0005515	p53 binding // protein binding	Multiple_Complex
TC1700008769.hg.1	KCNJ2	potassium channel, inwardly rectifying subfamily J, member 2	41.4755	162.488	-3.32508	0.255252	NM_000891	NM_000891	RefSeq	Homo sapiens potassium channel, inwardly rectifying subfamily J, member 2 (KCNJ2), mRNA.	Hs.1547	chr17	+	70168673	70180048	3759	NM_000891	P63252	GO:0006813 // GO:0007268 // GO:0010107 // GO:0014861 // GO:0015693 // GO:0030007 // GO:0051289 // GO:0055119 // GO:0060075 // GO:0060306 // GO:0071260 // GO:0071805 // GO:0086002 // GO:0086011 // GO:0086012 // GO:0086013 // GO:0086013 // GO:0086091 // GO:0090076 // GO:1901381 // GO:0006810 // GO:0006811 // GO:0006813 // GO:0034765 // GO:0086001 // GO:0086004 // GO:0071805	potassium ion transport // synaptic transmission // potassium ion import // regulation of skeletal muscle contraction via regulation of action potential // magnesium ion transport // cellular potassium ion homeostasis // protein homotetramerization // relaxation of cardiac muscle // regulation of resting membrane potential // regulation of membrane repolarization // cellular response to mechanica…	GO:0005790 // GO:0005791 // GO:0005794 // GO:0005886 // GO:0005887 // GO:0008076 // GO:0014704 // GO:0030315 // GO:0031224 // GO:0043025 // GO:0043197 // GO:0005886 // GO:0016020 // GO:0016021 // GO:0030425	smooth endoplasmic reticulum // rough endoplasmic reticulum // Golgi apparatus // plasma membrane // integral component of plasma membrane // voltage-gated potassium channel complex // intercalated disc // T-tubule // intrinsic component of membrane // neuronal cell body // dendritic spine // plasma membrane // membrane // integral component of membrane // dendrite	GO:0005242 // GO:0005546 // GO:0042802 // GO:0086008 // GO:0005242 // GO:0005244	inward rectifier potassium channel activity // phosphatidylinositol-4,5-bisphosphate binding // identical protein binding // voltage-gated potassium channel activity involved in cardiac muscle cell action potential repolarization // inward rectifier potassium channel activity // voltage-gated ion channel activity	Coding
TC0200009619.hg.1	LYPD6B	LY6/PLAUR domain containing 6B	40.7029	159.323	-3.32286	0.255474	NM_177964	NM_177964	RefSeq	Homo sapiens LY6/PLAUR domain containing 6B (LYPD6B), mRNA.	Hs.357567	chr2	+	149038107	149215262	130576	NM_177964	Q8NI32	---	---	GO:0005886 // GO:0031225 // GO:0016020	plasma membrane // anchored component of membrane // membrane	---	---	Multiple_Complex
TC1200010740.hg.1	KRT80	keratin 80, type II	133.332	520.313	-2.53595	0.256252	NM_001081492	NM_001081492	RefSeq	Homo sapiens keratin 80, type II (KRT80), transcript variant 2, mRNA.	Hs.140978	chr12	-	52168996	52192000	144501	NM_001081492	Q6KB66	---	---	GO:0005737 // GO:0005882 // GO:0030057 // GO:0045095 // GO:0005882	cytoplasm // intermediate filament // desmosome // keratin filament // intermediate filament	GO:0005198 // GO:0005515	structural molecule activity // protein binding	Multiple_Complex
TC0700010167.hg.1	ACTB	actin, beta	258.069	1002.98	-2.55018	0.257304	NM_001101	NM_001101	RefSeq	Homo sapiens actin, beta (ACTB), mRNA.	Hs.520640	chr7	-	5527148	5563784	60	NM_001101	P60709	GO:0001895 // GO:0006325 // GO:0006457 // GO:0006928 // GO:0007264 // GO:0007411 // GO:0007596 // GO:0021762 // GO:0034329 // GO:0034332 // GO:0038096 // GO:0043044 // GO:0044267 // GO:0045087 // GO:0045216 // GO:0048010 // GO:0048013 // GO:0051084 // GO:0061024 // GO:0070527	retina homeostasis // chromatin organization // protein folding // movement of cell or subcellular component // small GTPase mediated signal transduction // axon guidance // blood coagulation // substantia nigra development // cell junction assembly // adherens junction organization // Fc-gamma receptor signaling pathway involved in phagocytosis // ATP-dependent chromatin remodeling // cellular p…	GO:0000790 // GO:0005615 // GO:0005654 // GO:0005737 // GO:0005829 // GO:0005856 // GO:0005856 // GO:0005886 // GO:0005886 // GO:0005925 // GO:0016020 // GO:0030529 // GO:0030863 // GO:0035267 // GO:0036464 // GO:0043209 // GO:0043234 // GO:0070062 // GO:0070688 // GO:0072562 // GO:0097433 // GO:0005737 // GO:0005829 // GO:0005856 // GO:0005925	nuclear chromatin // extracellular space // nucleoplasm // cytoplasm // cytosol // cytoskeleton // cytoskeleton // plasma membrane // plasma membrane // focal adhesion // membrane // ribonucleoprotein complex // cortical cytoskeleton // NuA4 histone acetyltransferase complex // cytoplasmic ribonucleoprotein granule // myelin sheath // protein complex // extracellular exosome // MLL5-L complex // …	GO:0000978 // GO:0000980 // GO:0005200 // GO:0005515 // GO:0005524 // GO:0019894 // GO:0030957 // GO:0031492 // GO:0042802 // GO:0050998 // GO:0000166	RNA polymerase II core promoter proximal region sequence-specific DNA binding // RNA polymerase II distal enhancer sequence-specific DNA binding // structural constituent of cytoskeleton // protein binding // ATP binding // kinesin binding // Tat protein binding // nucleosomal DNA binding // identical protein binding // nitric-oxide synthase binding // nucleotide binding	Multiple_Complex
TC0100013902.hg.1	SVBP	small vasohibin binding protein	30.1162	116.854	-3.30037	0.257726	NM_199342	NM_199342	RefSeq	Homo sapiens small vasohibin binding protein (SVBP), mRNA.	Hs.113919	chr1	-	42807052	42817388		NM_199342	Q8N300	GO:0009306 // GO:0010596 // GO:0031397	protein secretion // negative regulation of endothelial cell migration // negative regulation of protein ubiquitination	GO:0005576 // GO:0045177	extracellular region // apical part of cell	---	---	Multiple_Complex
TC1100007030.hg.1	NAV2	neuron navigator 2	3794.12	14696.2	-2.74148	0.258169	NM_001111018	NM_001111018	RefSeq	Homo sapiens neuron navigator 2 (NAV2), transcript variant 3, mRNA.	Hs.502116 // Hs.639427 // Hs.639428	chr11	+	19350177	20121601	89797	NM_001111018	Q8IVL1	GO:0003025 // GO:0007605 // GO:0007608 // GO:0007626 // GO:0008152 // GO:0021554 // GO:0021563 // GO:0021564 // GO:0007399	regulation of systemic arterial blood pressure by baroreceptor feedback // sensory perception of sound // sensory perception of smell // locomotory behavior // metabolic process // optic nerve development // glossopharyngeal nerve development // vagus nerve development // nervous system development	GO:0005614 // GO:0005654 // GO:0005578 // GO:0005634	interstitial matrix // nucleoplasm // proteinaceous extracellular matrix // nucleus	GO:0004386 // GO:0005515 // GO:0005524 // GO:0008201 // GO:0000166 // GO:0016787	helicase activity // protein binding // ATP binding // heparin binding // nucleotide binding // hydrolase activity	Multiple_Complex
TC1100008236.hg.1	CCND1	cyclin D1	2147.57	8296.69	-2.73535	0.258847	NM_053056	NM_053056	RefSeq	Homo sapiens cyclin D1 (CCND1), mRNA.	Hs.523852	chr11	+	69639107	69654474	595	NM_053056	P24385	GO:0000082 // GO:0000082 // GO:0000122 // GO:0000278 // GO:0000320 // GO:0001889 // GO:0001934 // GO:0006325 // GO:0006351 // GO:0006468 // GO:0006974 // GO:0007219 // GO:0007595 // GO:0010039 // GO:0010165 // GO:0010243 // GO:0010971 // GO:0030178 // GO:0030857 // GO:0030968 // GO:0031100 // GO:0031571 // GO:0032026 // GO:0032355 // GO:0033197 // GO:0033327 // GO:0033598 // GO:0033601 // GO:0042…	G1/S transition of mitotic cell cycle // G1/S transition of mitotic cell cycle // negative regulation of transcription from RNA polymerase II promoter // mitotic cell cycle // re-entry into mitotic cell cycle // liver development // positive regulation of protein phosphorylation // chromatin organization // transcription, DNA-templated // protein phosphorylation // cellular response to DNA damage…	GO:0000307 // GO:0005622 // GO:0005634 // GO:0005654 // GO:0005654 // GO:0005829 // GO:0005923 // GO:0016020 // GO:0017053 // GO:0005634 // GO:0005737	cyclin-dependent protein kinase holoenzyme complex // intracellular // nucleus // nucleoplasm // nucleoplasm // cytosol // bicellular tight junction // membrane // transcriptional repressor complex // nucleus // cytoplasm	GO:0003714 // GO:0004672 // GO:0005515 // GO:0008134 // GO:0016538 // GO:0019899 // GO:0019901 // GO:0032403 // GO:0042826 // GO:0070064 // GO:0016301 // GO:0019901	transcription corepressor activity // protein kinase activity // protein binding // transcription factor binding // cyclin-dependent protein serine/threonine kinase regulator activity // enzyme binding // protein kinase binding // protein complex binding // histone deacetylase binding // proline-rich region binding // kinase activity // protein kinase binding	Multiple_Complex
TC0400010935.hg.1	UGT2B4	UDP glucuronosyltransferase 2 family, polypeptide B4	156.757	603.463	-2.50667	0.259763	NM_001297615	NM_001297615	RefSeq	Homo sapiens UDP glucuronosyltransferase 2 family, polypeptide B4 (UGT2B4), transcript variant 2, mRNA.	Hs.285887	chr4	-	69480165	69526014	7363	NM_001297615	P06133	GO:0006711 // GO:0006805 // GO:0008152 // GO:0009813 // GO:0032870 // GO:0052695 // GO:0052696 // GO:0008152 // GO:0009813 // GO:0032870 // GO:0052696	estrogen catabolic process // xenobiotic metabolic process // metabolic process // flavonoid biosynthetic process // cellular response to hormone stimulus // cellular glucuronidation // flavonoid glucuronidation // metabolic process // flavonoid biosynthetic process // cellular response to hormone stimulus // flavonoid glucuronidation	GO:0005789 // GO:0016021 // GO:0043231 // GO:0005783 // GO:0016020 // GO:0031090 // GO:0043231 // GO:0043231	endoplasmic reticulum membrane // integral component of membrane // intracellular membrane-bounded organelle // endoplasmic reticulum // membrane // organelle membrane // intracellular membrane-bounded organelle // intracellular membrane-bounded organelle	GO:0001972 // GO:0015020 // GO:0015020 // GO:0016740 // GO:0016757 // GO:0016758	retinoic acid binding // glucuronosyltransferase activity // glucuronosyltransferase activity // transferase activity // transferase activity, transferring glycosyl groups // transferase activity, transferring hexosyl groups	Multiple_Complex
TC0400010750.hg.1	NMU	neuromedin U	401.665	1537.97	-2.51699	0.261166	NM_001292045	NM_001292045	RefSeq	Homo sapiens neuromedin U (NMU), transcript variant 2, mRNA.	Hs.418367	chr4	-	55595229	55636698	10874	NM_001292045	P48645	GO:0001696 // GO:0006940 // GO:0007165 // GO:0007186 // GO:0007218 // GO:0007586 // GO:0009648 // GO:0019233 // GO:0042755 // GO:0045987 // GO:0046887 // GO:0050806 // GO:0006940	gastric acid secretion // regulation of smooth muscle contraction // signal transduction // G-protein coupled receptor signaling pathway // neuropeptide signaling pathway // digestion // photoperiodism // sensory perception of pain // eating behavior // positive regulation of smooth muscle contraction // positive regulation of hormone secretion // positive regulation of synaptic transmission // r…	GO:0005576 // GO:0043195 // GO:0005576	extracellular region // terminal bouton // extracellular region	GO:0005102 // GO:0005515 // GO:0042922	receptor binding // protein binding // neuromedin U receptor binding	Multiple_Complex
TC1200008525.hg.1	SNRPF	small nuclear ribonucleoprotein polypeptide F	104.129	398.574	-2.49436	0.261253	NM_003095	NM_003095	RefSeq	Homo sapiens small nuclear ribonucleoprotein polypeptide F (SNRPF), mRNA.	Hs.105465	chr12	+	95858928	95903828	6636	NM_003095	P62306	GO:0000387 // GO:0000387 // GO:0000398 // GO:0000398 // GO:0000398 // GO:0006366 // GO:0006369 // GO:0008334 // GO:0008380 // GO:0008380 // GO:0010467 // GO:0031124 // GO:0034660 // GO:0098779 // GO:0000398 // GO:0000398 // GO:0006397 // GO:0008380	spliceosomal snRNP assembly // spliceosomal snRNP assembly // mRNA splicing, via spliceosome // mRNA splicing, via spliceosome // mRNA splicing, via spliceosome // transcription from RNA polymerase II promoter // termination of RNA polymerase II transcription // histone mRNA metabolic process // RNA splicing // RNA splicing // gene expression // mRNA 3-end processing // ncRNA metabolic process //…	GO:0005654 // GO:0005681 // GO:0005683 // GO:0005685 // GO:0005687 // GO:0005689 // GO:0005732 // GO:0005829 // GO:0005829 // GO:0030532 // GO:0034709 // GO:0034715 // GO:0034719 // GO:0071013 // GO:0005634 // GO:0005681 // GO:0005737 // GO:0005829 // GO:0030529	nucleoplasm // spliceosomal complex // U7 snRNP // U1 snRNP // U4 snRNP // U12-type spliceosomal complex // small nucleolar ribonucleoprotein complex // cytosol // cytosol // small nuclear ribonucleoprotein complex // methylosome // pICln-Sm protein complex // SMN-Sm protein complex // catalytic step 2 spliceosome // nucleus // spliceosomal complex // cytoplasm // cytosol // ribonucleoprotein com…	GO:0003723 // GO:0005515 // GO:0003723	RNA binding // protein binding // RNA binding	Multiple_Complex
TC0X00006483.hg.1	GYG2	glycogenin 2	156.933	595.461	-2.47554	0.263548	NM_001079855	NM_001079855	RefSeq	Homo sapiens glycogenin 2 (GYG2), transcript variant 1, mRNA.	Hs.567381	chrX	+	2828788	2882820	8908	NM_001079855	O15488	GO:0005975 // GO:0005978 // GO:0005978 // GO:0005980 // GO:0006006 // GO:0044281 // GO:0008152	carbohydrate metabolic process // glycogen biosynthetic process // glycogen biosynthetic process // glycogen catabolic process // glucose metabolic process // small molecule metabolic process // metabolic process	GO:0005829 // GO:0043202	cytosol // lysosomal lumen	GO:0008466 // GO:0008466 // GO:0008466 // GO:0008466 // GO:0016740 // GO:0016757	glycogenin glucosyltransferase activity // glycogenin glucosyltransferase activity // glycogenin glucosyltransferase activity // glycogenin glucosyltransferase activity // transferase activity // transferase activity, transferring glycosyl groups	Multiple_Complex
TC0300011059.hg.1	GPX1	glutathione peroxidase 1	1340.49	5072.95	-2.68707	0.264244	NM_000581	NM_000581	RefSeq	Homo sapiens glutathione peroxidase 1 (GPX1), transcript variant 1, mRNA.	Hs.76686	chr3	-	49357176	49358600	2876	NM_000581	P07203	GO:0000302 // GO:0001659 // GO:0001885 // GO:0002862 // GO:0006144 // GO:0006195 // GO:0006641 // GO:0006749 // GO:0006982 // GO:0007568 // GO:0007605 // GO:0008631 // GO:0009410 // GO:0009609 // GO:0009636 // GO:0009650 // GO:0009749 // GO:0010269 // GO:0010332 // GO:0018158 // GO:0019369 // GO:0019372 // GO:0032355 // GO:0033599 // GO:0034599 // GO:0035094 // GO:0040029 // GO:0042311 // GO:0042…	response to reactive oxygen species // temperature homeostasis // endothelial cell development // negative regulation of inflammatory response to antigenic stimulus // purine nucleobase metabolic process // purine nucleotide catabolic process // triglyceride metabolic process // glutathione metabolic process // response to lipid hydroperoxide // aging // sensory perception of sound // intrinsic a…	GO:0005634 // GO:0005737 // GO:0005739 // GO:0005759 // GO:0005829 // GO:0070062 // GO:0097413 // GO:0005737	nucleus // cytoplasm // mitochondrion // mitochondrial matrix // cytosol // extracellular exosome // Lewy body // cytoplasm	GO:0004602 // GO:0004602 // GO:0008430 // GO:0017124 // GO:0043295 // GO:0047066 // GO:0004601 // GO:0004602 // GO:0016491	glutathione peroxidase activity // glutathione peroxidase activity // selenium binding // SH3 domain binding // glutathione binding // phospholipid-hydroperoxide glutathione peroxidase activity // peroxidase activity // glutathione peroxidase activity // oxidoreductase activity	Multiple_Complex
TC0200010467.hg.1	CDK15	cyclin-dependent kinase 15	9657.14	36507.1	-2.8286	0.264528	NM_001261435	NM_001261435	RefSeq	Homo sapiens cyclin-dependent kinase 15 (CDK15), transcript variant 1, mRNA.	Hs.348711	chr2	+	201790461	201895550	65061	NM_001261435	Q96Q40	GO:0006468 // GO:0051726 // GO:0016310	protein phosphorylation // regulation of cell cycle // phosphorylation	---	---	GO:0004674 // GO:0004693 // GO:0005515 // GO:0005524 // GO:0046872 // GO:0000166 // GO:0004672 // GO:0004674 // GO:0016301 // GO:0016740	protein serine/threonine kinase activity // cyclin-dependent protein serine/threonine kinase activity // protein binding // ATP binding // metal ion binding // nucleotide binding // protein kinase activity // protein serine/threonine kinase activity // kinase activity // transferase activity	Multiple_Complex
TC1500009036.hg.1	MEIS2	Meis homeobox 2	1950.79	7372.66	-2.68394	0.264597	NM_001220482	NM_001220482	RefSeq	Homo sapiens Meis homeobox 2 (MEIS2), transcript variant i, mRNA.	Hs.510989	chr15	-	36889204	37101303	4212	NM_001220482	O14770	GO:0000122 // GO:0006366 // GO:0007275 // GO:0045638 // GO:0045944 // GO:0006351 // GO:0006355	negative regulation of transcription from RNA polymerase II promoter // transcription from RNA polymerase II promoter // multicellular organismal development // negative regulation of myeloid cell differentiation // positive regulation of transcription from RNA polymerase II promoter // transcription, DNA-templated // regulation of transcription, DNA-templated	GO:0005634 // GO:0048471 // GO:0005737	nucleus // perinuclear region of cytoplasm // cytoplasm	GO:0000978 // GO:0001077 // GO:0003700 // GO:0003712 // GO:0003714 // GO:0005515 // GO:0008134 // GO:0043565 // GO:0003677	RNA polymerase II core promoter proximal region sequence-specific DNA binding // transcriptional activator activity, RNA polymerase II core promoter proximal region sequence-specific binding // transcription factor activity, sequence-specific DNA binding // transcription cofactor activity // transcription corepressor activity // protein binding // transcription factor binding // sequence-specific…	Multiple_Complex
TC1100007952.hg.1	RPS6KA4	ribosomal protein S6 kinase, 90kDa, polypeptide 4	80.9868	305.678	-2.46419	0.264941	NM_001006944	NM_001006944	RefSeq	Homo sapiens ribosomal protein S6 kinase, 90kDa, polypeptide 4 (RPS6KA4), transcript variant 2, mRNA.	Hs.105584	chr11	+	64359148	64372215	8986	NM_001006944	O75676	GO:0001818 // GO:0006355 // GO:0006468 // GO:0006954 // GO:0007411 // GO:0016572 // GO:0032793 // GO:0033129 // GO:0035066 // GO:0035556 // GO:0043987 // GO:0043988 // GO:0045944 // GO:0051092 // GO:0070498 // GO:0006468 // GO:0016310 // GO:0035556	negative regulation of cytokine production // regulation of transcription, DNA-templated // protein phosphorylation // inflammatory response // axon guidance // histone phosphorylation // positive regulation of CREB transcription factor activity // positive regulation of histone phosphorylation // positive regulation of histone acetylation // intracellular signal transduction // histone H3-S10 ph…	GO:0005634 // GO:0005654 // GO:0005737 // GO:0005634 // GO:0005622 // GO:0005840	nucleus // nucleoplasm // cytoplasm // nucleus // intracellular // ribosome	GO:0000287 // GO:0004674 // GO:0004674 // GO:0004711 // GO:0005515 // GO:0005524 // GO:0035175 // GO:0048273 // GO:0000166 // GO:0004672 // GO:0004674 // GO:0005524 // GO:0016301 // GO:0016740 // GO:0035175 // GO:0046872	magnesium ion binding // protein serine/threonine kinase activity // protein serine/threonine kinase activity // ribosomal protein S6 kinase activity // protein binding // ATP binding // histone kinase activity (H3-S10 specific) // mitogen-activated protein kinase p38 binding // nucleotide binding // protein kinase activity // protein serine/threonine kinase activity // ATP binding // kinase acti…	Multiple_Complex
TC0600007377.hg.1	HIST1H2BM	histone cluster 1, H2bm	37847.8	142648	-3.2865	0.265323	NM_003521	NM_003521	RefSeq	Homo sapiens histone cluster 1, H2bm (HIST1H2BM), mRNA.	Hs.182432	chr6	+	27815044	27815489	8342	NM_003521	Q99879	GO:0006325 // GO:0006334	chromatin organization // nucleosome assembly	GO:0000786 // GO:0005634 // GO:0005654 // GO:0005654 // GO:0005737 // GO:0070062 // GO:0000786 // GO:0005634 // GO:0005694	nucleosome // nucleus // nucleoplasm // nucleoplasm // cytoplasm // extracellular exosome // nucleosome // nucleus // chromosome	GO:0003677 // GO:0046982 // GO:0003677	DNA binding // protein heterodimerization activity // DNA binding	Coding
TC0600008146.hg.1	RUNX2	runt-related transcription factor 2	100.512	377.419	-2.45308	0.266313	NM_001015051	NM_001015051	RefSeq	Homo sapiens runt-related transcription factor 2 (RUNX2), transcript variant 2, mRNA.	Hs.535845	chr6	+	45328157	45664349	860	NM_001015051	Q13950	GO:0001503 // GO:0001649 // GO:0001649 // GO:0001958 // GO:0002051 // GO:0002062 // GO:0002063 // GO:0002076 // GO:0006357 // GO:0006367 // GO:0008284 // GO:0010467 // GO:0030097 // GO:0030182 // GO:0030217 // GO:0030509 // GO:0032332 // GO:0035115 // GO:0040036 // GO:0042475 // GO:0042487 // GO:0044344 // GO:0045595 // GO:0045669 // GO:0045879 // GO:0045892 // GO:0045893 // GO:0048469 // GO:0048…	ossification // osteoblast differentiation // osteoblast differentiation // endochondral ossification // osteoblast fate commitment // chondrocyte differentiation // chondrocyte development // osteoblast development // regulation of transcription from RNA polymerase II promoter // transcription initiation from RNA polymerase II promoter // positive regulation of cell proliferation // gene express…	GO:0000790 // GO:0005654 // GO:0005667 // GO:0005737 // GO:0000790 // GO:0005634	nuclear chromatin // nucleoplasm // transcription factor complex // cytoplasm // nuclear chromatin // nucleus	GO:0000978 // GO:0000979 // GO:0000981 // GO:0001077 // GO:0003682 // GO:0003700 // GO:0005515 // GO:0005524 // GO:0019904 // GO:0042826 // GO:0043425 // GO:0070491 // GO:0000981 // GO:0003677 // GO:0003700 // GO:0008134 // GO:0044212	RNA polymerase II core promoter proximal region sequence-specific DNA binding // RNA polymerase II core promoter sequence-specific DNA binding // RNA polymerase II transcription factor activity, sequence-specific DNA binding // transcriptional activator activity, RNA polymerase II core promoter proximal region sequence-specific binding // chromatin binding // transcription factor activity, sequen…	Multiple_Complex
TC1200012172.hg.1	POP5	POP5 homolog, ribonuclease P/MRP subunit	117.442	436.836	-2.4327	0.268847	NM_015918	NM_015918	RefSeq	Homo sapiens POP5 homolog, ribonuclease P/MRP subunit (POP5), transcript variant 1, mRNA.	Hs.279913	chr12	-	120578764	120581398	51367	NM_015918	Q969H6	GO:0008033 // GO:0010467 // GO:0090502 // GO:0008033 // GO:0016070 // GO:0090501	tRNA processing // gene expression // RNA phosphodiester bond hydrolysis, endonucleolytic // tRNA processing // RNA metabolic process // RNA phosphodiester bond hydrolysis	GO:0005654 // GO:0005655 // GO:0005634 // GO:0005730	nucleoplasm // nucleolar ribonuclease P complex // nucleus // nucleolus	GO:0004526 // GO:0005515 // GO:0004540 // GO:0016787	ribonuclease P activity // protein binding // ribonuclease activity // hydrolase activity	Multiple_Complex
TC2200008641.hg.1	RAC2	ras-related C3 botulinum toxin substrate 2 (rho family, small GTP binding protein Rac2)	433.709	1610.75	-2.44903	0.269259	NM_002872	NM_002872	RefSeq	Homo sapiens ras-related C3 botulinum toxin substrate 2 (rho family, small GTP binding protein Rac2) (RAC2), mRNA.	Hs.517601	chr22	-	37225261	37244448	5880	NM_002872	P15153	GO:0007015 // GO:0007165 // GO:0007186 // GO:0007264 // GO:0007411 // GO:0007596 // GO:0008152 // GO:0008284 // GO:0010310 // GO:0010592 // GO:0010810 // GO:0030031 // GO:0030168 // GO:0042129 // GO:0043304 // GO:0045453 // GO:0045859 // GO:0051056 // GO:0060263 // GO:0060753 // GO:0071593 // GO:0090023 // GO:1902622 // GO:1903955 // GO:0006935 // GO:0007264 // GO:0030036	actin filament organization // signal transduction // G-protein coupled receptor signaling pathway // small GTPase mediated signal transduction // axon guidance // blood coagulation // metabolic process // positive regulation of cell proliferation // regulation of hydrogen peroxide metabolic process // positive regulation of lamellipodium assembly // regulation of cell-substrate adhesion // cell …	GO:0005635 // GO:0005829 // GO:0005829 // GO:0005884 // GO:0005886 // GO:0005925 // GO:0030027 // GO:0030670 // GO:0070062 // GO:0005622 // GO:0005737 // GO:0016020	nuclear envelope // cytosol // cytosol // actin filament // plasma membrane // focal adhesion // lamellipodium // phagocytic vesicle membrane // extracellular exosome // intracellular // cytoplasm // membrane	GO:0003924 // GO:0005525 // GO:0019887 // GO:0000166 // GO:0003924 // GO:0005525	GTPase activity // GTP binding // protein kinase regulator activity // nucleotide binding // GTPase activity // GTP binding	Multiple_Complex
TC0X00009867.hg.1	SPIN4	spindlin family, member 4	124.474	461.728	-2.42681	0.269584	NM_001012968	NM_001012968	RefSeq	Homo sapiens spindlin family, member 4 (SPIN4), mRNA.	Hs.612782	chrX	-	63347228	63351344	139886	NM_001012968	Q56A73	GO:0007276	gamete generation	---	---	---	---	Coding
TC1900010951.hg.1	SNRPD2	small nuclear ribonucleoprotein D2 polypeptide	1317.79	4863.5	-2.6284	0.270954	NM_004597	NM_004597	RefSeq	Homo sapiens small nuclear ribonucleoprotein D2 polypeptide 16.5kDa (SNRPD2), transcript variant 1, mRNA.	Hs.515472	chr19	-	45686533	45692569	6633	NM_004597	P62316	GO:0000245 // GO:0000387 // GO:0000387 // GO:0000398 // GO:0000398 // GO:0008380 // GO:0010467 // GO:0034660 // GO:0006397 // GO:0008380	spliceosomal complex assembly // spliceosomal snRNP assembly // spliceosomal snRNP assembly // mRNA splicing, via spliceosome // mRNA splicing, via spliceosome // RNA splicing // gene expression // ncRNA metabolic process // mRNA processing // RNA splicing	GO:0005654 // GO:0005681 // GO:0005682 // GO:0005685 // GO:0005686 // GO:0005687 // GO:0005689 // GO:0005829 // GO:0005829 // GO:0030532 // GO:0034709 // GO:0034715 // GO:0034719 // GO:0046540 // GO:0070062 // GO:0071011 // GO:0071013 // GO:0005634 // GO:0005681 // GO:0005682 // GO:0005686 // GO:0005737 // GO:0005829 // GO:0030529 // GO:0030532 // GO:0046540 // GO:0071011	nucleoplasm // spliceosomal complex // U5 snRNP // U1 snRNP // U2 snRNP // U4 snRNP // U12-type spliceosomal complex // cytosol // cytosol // small nuclear ribonucleoprotein complex // methylosome // pICln-Sm protein complex // SMN-Sm protein complex // U4/U6 x U5 tri-snRNP complex // extracellular exosome // precatalytic spliceosome // catalytic step 2 spliceosome // nucleus // spliceosomal comp…	GO:0005515 // GO:0044822	protein binding // poly(A) RNA binding	Multiple_Complex
TC1900011459.hg.1	HSPBP1	HSPA (heat shock 70kDa) binding protein, cytoplasmic cochaperone 1	151.68	559.48	-2.41467	0.271109	NM_001130106	NM_001130106	RefSeq	Homo sapiens HSPA (heat shock 70kDa) binding protein, cytoplasmic cochaperone 1 (HSPBP1), transcript variant 2, mRNA.	Hs.53066	chr19	-	55262222	55280383	23640	NM_001130106	Q9NZL4	GO:0006457 // GO:0031398 // GO:0032436 // GO:0043086 // GO:0050790 // GO:0050790	protein folding // positive regulation of protein ubiquitination // positive regulation of proteasomal ubiquitin-dependent protein catabolic process // negative regulation of catalytic activity // regulation of catalytic activity // regulation of catalytic activity	GO:0005737 // GO:0005737	cytoplasm // cytoplasm	GO:0000774 // GO:0004857 // GO:0005515 // GO:0000774	adenyl-nucleotide exchange factor activity // enzyme inhibitor activity // protein binding // adenyl-nucleotide exchange factor activity	Multiple_Complex
TC1600007960.hg.1	MT1M	metallothionein 1M	107.005	394.623	-2.41428	0.271158	NM_176870	NM_176870	RefSeq	Homo sapiens metallothionein 1M (MT1M), mRNA.	Hs.647370	chr16	+	56632233	56633986	4499	NM_176870	Q8N339	GO:0045926 // GO:0071294	negative regulation of growth // cellular response to zinc ion	GO:0005634 // GO:0005737 // GO:0048471	nucleus // cytoplasm // perinuclear region of cytoplasm	GO:0008270 // GO:0046872	zinc ion binding // metal ion binding	Coding
TC0800009301.hg.1	C8orf33	chromosome 8 open reading frame 33	502.876	1824.82	-2.39738	0.275575	NM_023080	NM_023080	RefSeq	Homo sapiens chromosome 8 open reading frame 33 (C8orf33), mRNA.	Hs.169615	chr8	+	145052378	145056030	65265	NM_023080	Q9H7E9	---	---	---	---	GO:0005515	protein binding	Multiple_Complex
TC1000012480.hg.1	CYP2C18	cytochrome P450, family 2, subfamily C, polypeptide 18	68.675	248.253	-2.37126	0.276633	NM_000772	NM_000772	RefSeq	Homo sapiens cytochrome P450, family 2, subfamily C, polypeptide 18 (CYP2C18), transcript variant 1, mRNA.	Hs.511872	chr10	+	94683494	94736191	1562	NM_000772	P33260	GO:0006805 // GO:0006805 // GO:0019373 // GO:0042738 // GO:0044281 // GO:0055114 // GO:0006805 // GO:0019373 // GO:0042738 // GO:0055114 // GO:0055114	xenobiotic metabolic process // xenobiotic metabolic process // epoxygenase P450 pathway // exogenous drug catabolic process // small molecule metabolic process // oxidation-reduction process // xenobiotic metabolic process // epoxygenase P450 pathway // exogenous drug catabolic process // oxidation-reduction process // oxidation-reduction process	GO:0005737 // GO:0005789 // GO:0043231 // GO:0005737 // GO:0005783 // GO:0005789 // GO:0016020 // GO:0031090 // GO:0043231 // GO:0043231	cytoplasm // endoplasmic reticulum membrane // intracellular membrane-bounded organelle // cytoplasm // endoplasmic reticulum // endoplasmic reticulum membrane // membrane // organelle membrane // intracellular membrane-bounded organelle // intracellular membrane-bounded organelle	GO:0004497 // GO:0005506 // GO:0008392 // GO:0008395 // GO:0016712 // GO:0019825 // GO:0020037 // GO:0070330 // GO:0004497 // GO:0008392 // GO:0008395 // GO:0016491 // GO:0016705 // GO:0016712 // GO:0020037 // GO:0020037 // GO:0046872	monooxygenase activity // iron ion binding // arachidonic acid epoxygenase activity // steroid hydroxylase activity // oxidoreductase activity, acting on paired donors, with incorporation or reduction of molecular oxygen, reduced flavin or flavoprotein as one donor, and incorporation of one atom of oxygen // oxygen binding // heme binding // aromatase activity // monooxygenase activity // arachid…	Coding
TC2100008143.hg.1	ERG	v-ets avian erythroblastosis virus E26 oncogene homolog	28.372	102.248	-3.11113	0.277481	NM_001136154	NM_001136154	RefSeq	Homo sapiens v-ets avian erythroblastosis virus E26 oncogene homolog (ERG), transcript variant 3, mRNA.	Hs.473819	chr21	-	38367261	38661780	2078	NM_001136154	P11308	GO:0003197 // GO:0003199 // GO:0006351 // GO:0006357 // GO:0006468 // GO:0007165 // GO:0007275 // GO:0008283 // GO:0016477 // GO:0030154 // GO:2000504 // GO:0006355 // GO:0006357 // GO:0030154	endocardial cushion development // endocardial cushion to mesenchymal transition involved in heart valve formation // transcription, DNA-templated // regulation of transcription from RNA polymerase II promoter // protein phosphorylation // signal transduction // multicellular organismal development // cell proliferation // cell migration // cell differentiation // positive regulation of blood ves…	GO:0005634 // GO:0005737 // GO:0030529 // GO:0005634	nucleus // cytoplasm // ribonucleoprotein complex // nucleus	GO:0000981 // GO:0003677 // GO:0003682 // GO:0004871 // GO:0005515 // GO:0043565 // GO:0000981 // GO:0003677 // GO:0003700	RNA polymerase II transcription factor activity, sequence-specific DNA binding // DNA binding // chromatin binding // signal transducer activity // protein binding // sequence-specific DNA binding // RNA polymerase II transcription factor activity, sequence-specific DNA binding // DNA binding // transcription factor activity, sequence-specific DNA binding	Multiple_Complex
TC1600011234.hg.1	APRT	adenine phosphoribosyltransferase	46.6521	167.981	-3.10891	0.277722	NM_000485	NM_000485	RefSeq	Homo sapiens adenine phosphoribosyltransferase (APRT), transcript variant 1, mRNA.	Hs.28914	chr16	-	88809339	88811944	353	NM_000485	P07741	GO:0006144 // GO:0006168 // GO:0007595 // GO:0007625 // GO:0032869 // GO:0043101 // GO:0044209 // GO:0044281 // GO:0055086 // GO:0006166 // GO:0009116	purine nucleobase metabolic process // adenine salvage // lactation // grooming behavior // cellular response to insulin stimulus // purine-containing compound salvage // AMP salvage // small molecule metabolic process // nucleobase-containing small molecule metabolic process // purine ribonucleoside salvage // nucleoside metabolic process	GO:0005654 // GO:0005737 // GO:0005737 // GO:0005829 // GO:0070062 // GO:0005737	nucleoplasm // cytoplasm // cytoplasm // cytosol // extracellular exosome // cytoplasm	GO:0002055 // GO:0003999 // GO:0016208 // GO:0003999 // GO:0016208 // GO:0016740 // GO:0016757	adenine binding // adenine phosphoribosyltransferase activity // AMP binding // adenine phosphoribosyltransferase activity // AMP binding // transferase activity // transferase activity, transferring glycosyl groups	Multiple_Complex
TC1100009450.hg.1	DCPS	decapping enzyme, scavenger	556.496	1988.22	-2.36273	0.279897	NM_014026	NM_014026	RefSeq	Homo sapiens decapping enzyme, scavenger (DCPS), mRNA.	Hs.504249	chr11	+	126303752	126345753	28960	NM_014026	Q96C86	GO:0000288 // GO:0000290 // GO:0010467 // GO:0036245 // GO:0043069 // GO:0043928 // GO:0045292 // GO:0006397 // GO:0008380	nuclear-transcribed mRNA catabolic process, deadenylation-dependent decay // deadenylation-dependent decapping of nuclear-transcribed mRNA // gene expression // cellular response to menadione // negative regulation of programmed cell death // exonucleolytic nuclear-transcribed mRNA catabolic process involved in deadenylation-dependent decay // mRNA cis splicing, via spliceosome // mRNA processing…	GO:0005634 // GO:0005654 // GO:0005737 // GO:0005739 // GO:0005829 // GO:0005634 // GO:0005737	nucleus // nucleoplasm // cytoplasm // mitochondrion // cytosol // nucleus // cytoplasm	GO:0000340 // GO:0005515 // GO:0050072 // GO:0003824 // GO:0016787	RNA 7-methylguanosine cap binding // protein binding // m7G(5)pppN diphosphatase activity // catalytic activity // hydrolase activity	Multiple_Complex
TC1700006897.hg.1	DNAH9	dynein, axonemal, heavy chain 9	63.42	225.602	-2.33668	0.281114	NM_001372	NM_001372	RefSeq	Homo sapiens dynein, axonemal, heavy chain 9 (DNAH9), transcript variant 2, mRNA.	Hs.567259	chr17	+	11598431	11969748	1770	NM_001372	Q9NYC9	GO:0006928 // GO:0007018 // GO:0007283 // GO:0008152 // GO:0030030	movement of cell or subcellular component // microtubule-based movement // spermatogenesis // metabolic process // cell projection organization	GO:0005856 // GO:0005874 // GO:0005930 // GO:0030286 // GO:0005737 // GO:0005856 // GO:0005929 // GO:0042995	cytoskeleton // microtubule // axoneme // dynein complex // cytoplasm // cytoskeleton // cilium // cell projection	GO:0003774 // GO:0003777 // GO:0005524 // GO:0016887 // GO:0000166 // GO:0003774	motor activity // microtubule motor activity // ATP binding // ATPase activity // nucleotide binding // motor activity	Multiple_Complex
TC1100010718.hg.1	LRP4	LDL receptor related protein 4	226.516	802.391	-2.32761	0.282301	NM_002334	NM_002334	RefSeq	Homo sapiens low density lipoprotein receptor-related protein 4 (LRP4), mRNA.	Hs.4930	chr11	-	46856717	46918642	4038	NM_002334	O75096	GO:0001822 // GO:0001932 // GO:0001942 // GO:0006897 // GO:0009953 // GO:0009954 // GO:0016055 // GO:0030198 // GO:0030279 // GO:0030509 // GO:0042475 // GO:0042733 // GO:0048813 // GO:0050771 // GO:0050808 // GO:0051124 // GO:0051290 // GO:0060173 // GO:0071340 // GO:0090090 // GO:0090090 // GO:0097104 // GO:0097105 // GO:1901631 // GO:0007275 // GO:0008104 // GO:0030154 // GO:0030178 // GO:0030…	kidney development // regulation of protein phosphorylation // hair follicle development // endocytosis // dorsal/ventral pattern formation // proximal/distal pattern formation // Wnt signaling pathway // extracellular matrix organization // negative regulation of ossification // BMP signaling pathway // odontogenesis of dentin-containing tooth // embryonic digit morphogenesis // dendrite morphog…	GO:0009986 // GO:0009986 // GO:0014069 // GO:0016021 // GO:0016600 // GO:0030425 // GO:0031594 // GO:0043025 // GO:0097060 // GO:0005886 // GO:0009986 // GO:0014069 // GO:0016020 // GO:0016600 // GO:0030425 // GO:0031594 // GO:0043025 // GO:0097060	cell surface // cell surface // postsynaptic density // integral component of membrane // flotillin complex // dendrite // neuromuscular junction // neuronal cell body // synaptic membrane // plasma membrane // cell surface // postsynaptic density // membrane // flotillin complex // dendrite // neuromuscular junction // neuronal cell body // synaptic membrane	GO:0005509 // GO:0005515 // GO:0030971 // GO:0034185 // GO:0042803 // GO:0097110 // GO:0030971 // GO:0097110	calcium ion binding // protein binding // receptor tyrosine kinase binding // apolipoprotein binding // protein homodimerization activity // scaffold protein binding // receptor tyrosine kinase binding // scaffold protein binding	Multiple_Complex
TC0100007160.hg.1	MRTO4	MRT4 homolog, ribosome maturation factor	224.892	792.586	-2.31664	0.283744	NM_016183	NM_016183	RefSeq	Homo sapiens MRT4 homolog, ribosome maturation factor (MRTO4), mRNA.	Hs.463797	chr1	+	19251539	19260128	51154	NM_016183	Q9UKD2	GO:0042254	ribosome biogenesis	GO:0005634 // GO:0005654 // GO:0005730 // GO:0005737 // GO:0031965 // GO:0005622 // GO:0005634 // GO:0005730 // GO:0005840 // GO:0030529	nucleus // nucleoplasm // nucleolus // cytoplasm // nuclear membrane // intracellular // nucleus // nucleolus // ribosome // ribonucleoprotein complex	GO:0005515 // GO:0044822	protein binding // poly(A) RNA binding	Multiple_Complex
TC0400007734.hg.1	TMPRSS11E	transmembrane protease, serine 11E	170.769	601.832	-2.3166	0.283749	NM_014058	NM_014058	RefSeq	Homo sapiens transmembrane protease, serine 11E (TMPRSS11E), mRNA.	Hs.201877	chr4	+	68447449	68497604	28983	NM_014058	Q9UL52	GO:0006508 // GO:0006508 // GO:0050890 // GO:0006508 // GO:0006508	proteolysis // proteolysis // cognition // proteolysis // proteolysis	GO:0005615 // GO:0005886 // GO:0005887 // GO:0005576 // GO:0005615 // GO:0005886 // GO:0005886 // GO:0005887 // GO:0016020 // GO:0016021	extracellular space // plasma membrane // integral component of plasma membrane // extracellular region // extracellular space // plasma membrane // plasma membrane // integral component of plasma membrane // membrane // integral component of membrane	GO:0004252 // GO:0008236 // GO:0004252 // GO:0004252 // GO:0008233 // GO:0008236 // GO:0016787	serine-type endopeptidase activity // serine-type peptidase activity // serine-type endopeptidase activity // serine-type endopeptidase activity // peptidase activity // serine-type peptidase activity // hydrolase activity	Coding
TC2100008285.hg.1	CBS	cystathionine-beta-synthase	46.065	161.975	-3.04806	0.284396	NM_001178008	NM_001178008	RefSeq	Homo sapiens cystathionine-beta-synthase (CBS), transcript variant 2, mRNA.	Hs.533013	chr21	-	43053191	43076943	875	NM_001178008	P35520	GO:0000096 // GO:0006535 // GO:0006563 // GO:0006565 // GO:0019343 // GO:0019344 // GO:0019346 // GO:0019448 // GO:0034641 // GO:0042262 // GO:0043418 // GO:0044281 // GO:0050667 // GO:0055114 // GO:0070814 // GO:0070814 // GO:0008152 // GO:0008652 // GO:0019343 // GO:0019343 // GO:0019344	sulfur amino acid metabolic process // cysteine biosynthetic process from serine // L-serine metabolic process // L-serine catabolic process // cysteine biosynthetic process via cystathionine // cysteine biosynthetic process // transsulfuration // L-cysteine catabolic process // cellular nitrogen compound metabolic process // DNA protection // homocysteine catabolic process // small molecule meta…	GO:0005634 // GO:0005737 // GO:0005829 // GO:0005829 // GO:0005634 // GO:0005737	nucleus // cytoplasm // cytosol // cytosol // nucleus // cytoplasm	GO:0004122 // GO:0004122 // GO:0005515 // GO:0019825 // GO:0019899 // GO:0020037 // GO:0020037 // GO:0030170 // GO:0031625 // GO:0042802 // GO:0042803 // GO:0046872 // GO:0050421 // GO:0070025 // GO:0070026 // GO:0072341 // GO:1904047 // GO:0003824 // GO:0004122 // GO:0016829	cystathionine beta-synthase activity // cystathionine beta-synthase activity // protein binding // oxygen binding // enzyme binding // heme binding // heme binding // pyridoxal phosphate binding // ubiquitin protein ligase binding // identical protein binding // protein homodimerization activity // metal ion binding // nitrite reductase (NO-forming) activity // carbon monoxide binding // nitric o…	Multiple_Complex
TC0900012179.hg.1	SPTAN1	spectrin, alpha, non-erythrocytic 1	656.348	2302.35	-2.32188	0.285078	NM_001130438	NM_001130438	RefSeq	Homo sapiens spectrin, alpha, non-erythrocytic 1 (SPTAN1), transcript variant 1, mRNA.	Hs.372331	chr9	+	128552558	128633665	6709	NM_001130438	Q13813	GO:0000165 // GO:0000186 // GO:0006915 // GO:0006921 // GO:0007173 // GO:0007264 // GO:0007265 // GO:0007411 // GO:0008286 // GO:0008543 // GO:0012501 // GO:0038095 // GO:0045087 // GO:0048010 // GO:0048011 // GO:0051693	MAPK cascade // activation of MAPKK activity // apoptotic process // cellular component disassembly involved in execution phase of apoptosis // epidermal growth factor receptor signaling pathway // small GTPase mediated signal transduction // Ras protein signal transduction // axon guidance // insulin receptor signaling pathway // fibroblast growth factor receptor signaling pathway // programmed …	GO:0005829 // GO:0005916 // GO:0008091 // GO:0015630 // GO:0016020 // GO:0016328 // GO:0030018 // GO:0032437 // GO:0043231 // GO:0070062 // GO:1903561 // GO:0005737 // GO:0005856 // GO:0005938 // GO:0016020 // GO:0030863	cytosol // fascia adherens // spectrin // microtubule cytoskeleton // membrane // lateral plasma membrane // Z disc // cuticular plate // intracellular membrane-bounded organelle // extracellular exosome // extracellular vesicle // cytoplasm // cytoskeleton // cell cortex // membrane // cortical cytoskeleton	GO:0003779 // GO:0005200 // GO:0005509 // GO:0005515 // GO:0005516 // GO:0030507 // GO:0046982 // GO:0003779 // GO:0046872	actin binding // structural constituent of cytoskeleton // calcium ion binding // protein binding // calmodulin binding // spectrin binding // protein heterodimerization activity // actin binding // metal ion binding	Multiple_Complex
TC2000009972.hg.1	SNRPB	small nuclear ribonucleoprotein polypeptides B and B1	391.943	1361.92	-2.30082	0.287786	NM_003091	NM_003091	RefSeq	Homo sapiens small nuclear ribonucleoprotein polypeptides B and B1 (SNRPB), transcript variant 2, mRNA.	Hs.83753	chr20	-	2461634	2470853	6628	NM_003091	P14678	GO:0000387 // GO:0000387 // GO:0000398 // GO:0000398 // GO:0000398 // GO:0002230 // GO:0006366 // GO:0006369 // GO:0006479 // GO:0008334 // GO:0008380 // GO:0010467 // GO:0031124 // GO:0034660 // GO:0098779 // GO:0098792 // GO:0000398 // GO:0006397 // GO:0008380 // GO:0000398	spliceosomal snRNP assembly // spliceosomal snRNP assembly // mRNA splicing, via spliceosome // mRNA splicing, via spliceosome // mRNA splicing, via spliceosome // positive regulation of defense response to virus by host // transcription from RNA polymerase II promoter // termination of RNA polymerase II transcription // protein methylation // histone mRNA metabolic process // RNA splicing // gen…	GO:0005654 // GO:0005681 // GO:0005682 // GO:0005683 // GO:0005685 // GO:0005686 // GO:0005687 // GO:0005689 // GO:0005697 // GO:0005737 // GO:0005829 // GO:0005829 // GO:0030532 // GO:0034709 // GO:0034719 // GO:0046540 // GO:0070062 // GO:0071004 // GO:0071013 // GO:0071204 // GO:0005634 // GO:0005681 // GO:0005682 // GO:0005686 // GO:0005737 // GO:0005737 // GO:0005829 // GO:0030529 // GO:0046…	nucleoplasm // spliceosomal complex // U5 snRNP // U7 snRNP // U1 snRNP // U2 snRNP // U4 snRNP // U12-type spliceosomal complex // telomerase holoenzyme complex // cytoplasm // cytosol // cytosol // small nuclear ribonucleoprotein complex // methylosome // SMN-Sm protein complex // U4/U6 x U5 tri-snRNP complex // extracellular exosome // U2-type prespliceosome // catalytic step 2 spliceosome // …	GO:0005515 // GO:0044822 // GO:0071208 // GO:0003723	protein binding // poly(A) RNA binding // histone pre-mRNA DCP binding // RNA binding	Multiple_Complex
TC1000010172.hg.1	SVIL	supervillin	45.5217	158.08	-3.01609	0.287967	NM_003174	NM_003174	RefSeq	Homo sapiens supervillin (SVIL), transcript variant 1, mRNA.	Hs.499209	chr10	-	29457338	29736781	6840	NM_003174	O95425	GO:0007010 // GO:0007519 // GO:0032467	cytoskeleton organization // skeletal muscle tissue development // positive regulation of cytokinesis	GO:0002102 // GO:0005634 // GO:0005737 // GO:0005886 // GO:0005925 // GO:0015629 // GO:0015629 // GO:0030496 // GO:0032154 // GO:0036449 // GO:0043034 // GO:0071437 // GO:0005737 // GO:0005856 // GO:0005886 // GO:0016020 // GO:0030054 // GO:0030496 // GO:0032154 // GO:0042995	podosome // nucleus // cytoplasm // plasma membrane // focal adhesion // actin cytoskeleton // actin cytoskeleton // midbody // cleavage furrow // microtubule minus-end // costamere // invadopodium // cytoplasm // cytoskeleton // plasma membrane // membrane // cell junction // midbody // cleavage furrow // cell projection	GO:0005515 // GO:0051015 // GO:0003779 // GO:0051015	protein binding // actin filament binding // actin binding // actin filament binding	Multiple_Complex
TC1800006650.hg.1	RAB31	RAB31, member RAS oncogene family	80.5268	277.285	-2.26666	0.290411	NM_006868	NM_006868	RefSeq	Homo sapiens RAB31, member RAS oncogene family (RAB31), mRNA.	Hs.744887	chr18	+	9708165	9862556	11031	NM_006868	Q13636	GO:0031623 // GO:0032482 // GO:0032869 // GO:0043001 // GO:0045055 // GO:0090382 // GO:0007264 // GO:0015031 // GO:0032482	receptor internalization // Rab protein signal transduction // cellular response to insulin stimulus // Golgi to plasma membrane protein transport // regulated secretory pathway // phagosome maturation // small GTPase mediated signal transduction // protein transport // Rab protein signal transduction	GO:0005769 // GO:0030670 // GO:0032588 // GO:0045335 // GO:0005768 // GO:0005769 // GO:0005794 // GO:0016020 // GO:0031410 // GO:0045335 // GO:0005622	early endosome // phagocytic vesicle membrane // trans-Golgi network membrane // phagocytic vesicle // endosome // early endosome // Golgi apparatus // membrane // cytoplasmic vesicle // phagocytic vesicle // intracellular	GO:0003924 // GO:0005525 // GO:0019003 // GO:0000166 // GO:0005525	GTPase activity // GTP binding // GDP binding // nucleotide binding // GTP binding	Multiple_Complex
TC1500008029.hg.1	FAH	fumarylacetoacetate hydrolase (fumarylacetoacetase)	182.535	625.609	-2.25661	0.291771	NM_000137	NM_000137	RefSeq	Homo sapiens fumarylacetoacetate hydrolase (fumarylacetoacetase) (FAH), mRNA.	Hs.73875	chr15	+	80152490	80186946	2184	NM_000137	P16930	GO:0006527 // GO:0006559 // GO:0006559 // GO:0006572 // GO:0034641 // GO:0044281 // GO:0006572 // GO:0008152 // GO:0009072	arginine catabolic process // L-phenylalanine catabolic process // L-phenylalanine catabolic process // tyrosine catabolic process // cellular nitrogen compound metabolic process // small molecule metabolic process // tyrosine catabolic process // metabolic process // aromatic amino acid family metabolic process	GO:0005829 // GO:0070062	cytosol // extracellular exosome	GO:0004334 // GO:0005515 // GO:0046872 // GO:0003824 // GO:0004334 // GO:0004334 // GO:0004334 // GO:0016787	fumarylacetoacetase activity // protein binding // metal ion binding // catalytic activity // fumarylacetoacetase activity // fumarylacetoacetase activity // fumarylacetoacetase activity // hydrolase activity	Multiple_Complex
TC0500010835.hg.1	PLK2	polo-like kinase 2	72.0206	246.411	-2.25287	0.292278	NM_001252226	NM_001252226	RefSeq	Homo sapiens polo-like kinase 2 (PLK2), transcript variant 2, mRNA.	Hs.398157	chr5	-	58453982	58460260	10769	NM_001252226	Q9NYY3	GO:0000082 // GO:0006468 // GO:0007052 // GO:0007093 // GO:0007265 // GO:0007613 // GO:0032092 // GO:0032436 // GO:0032486 // GO:0043066 // GO:0043123 // GO:0046599 // GO:0046599 // GO:0048167 // GO:0060291 // GO:0060292 // GO:0061000 // GO:0000278 // GO:0006468 // GO:0007093 // GO:0007265 // GO:0007613 // GO:0016310 // GO:0032486 // GO:0043066 // GO:0048167 // GO:0060291 // GO:0060292	G1/S transition of mitotic cell cycle // protein phosphorylation // mitotic spindle organization // mitotic cell cycle checkpoint // Ras protein signal transduction // memory // positive regulation of protein binding // positive regulation of proteasomal ubiquitin-dependent protein catabolic process // Rap protein signal transduction // negative regulation of apoptotic process // positive regulat…	GO:0000785 // GO:0005622 // GO:0005813 // GO:0005814 // GO:0030425 // GO:0005622 // GO:0005737 // GO:0005814 // GO:0005856 // GO:0030425 // GO:0042995 // GO:0016020 // GO:0016021	chromatin // intracellular // centrosome // centriole // dendrite // intracellular // cytoplasm // centriole // cytoskeleton // dendrite // cell projection // membrane // integral component of membrane	GO:0004674 // GO:0004871 // GO:0005515 // GO:0005524 // GO:0032403 // GO:0000166 // GO:0004672 // GO:0004674 // GO:0016301 // GO:0016740	protein serine/threonine kinase activity // signal transducer activity // protein binding // ATP binding // protein complex binding // nucleotide binding // protein kinase activity // protein serine/threonine kinase activity // kinase activity // transferase activity	Multiple_Complex
TC1100010054.hg.1	NRIP3	nuclear receptor interacting protein 3	37.3868	127.795	-2.97559	0.292554	NM_020645	NM_020645	RefSeq	Homo sapiens nuclear receptor interacting protein 3 (NRIP3), mRNA.	Hs.523467	chr11	-	8980576	9004049	56675	NM_020645	Q9NQ35	GO:0006508	proteolysis	---	---	GO:0004190 // GO:0005515	aspartic-type endopeptidase activity // protein binding	Multiple_Complex
TC0600014217.hg.1	SERPINB1	serpin peptidase inhibitor, clade B (ovalbumin), member 1	5207.91	17770.2	-2.57587	0.293071	NM_030666	NM_030666	RefSeq	Homo sapiens serpin peptidase inhibitor, clade B (ovalbumin), member 1 (SERPINB1), transcript variant 1, mRNA.	Hs.381167	chr6	-	2828567	2845196	1992	NM_030666	P30740	GO:0010951 // GO:0010466 // GO:0010951 // GO:0010951	negative regulation of endopeptidase activity // negative regulation of peptidase activity // negative regulation of endopeptidase activity // negative regulation of endopeptidase activity	GO:0005615 // GO:0005737 // GO:0016020 // GO:0070062 // GO:0005615	extracellular space // cytoplasm // membrane // extracellular exosome // extracellular space	GO:0004867 // GO:0004867 // GO:0004867 // GO:0004867 // GO:0030414	serine-type endopeptidase inhibitor activity // serine-type endopeptidase inhibitor activity // serine-type endopeptidase inhibitor activity // serine-type endopeptidase inhibitor activity // peptidase inhibitor activity	Multiple_Complex
TC1700010859.hg.1	DCAKD	dephospho-CoA kinase domain containing	4463.13	15217.1	-2.44301	0.293296	NM_001128631	NM_001128631	RefSeq	Homo sapiens dephospho-CoA kinase domain containing (DCAKD), transcript variant 2, mRNA.	Hs.463148	chr17	-	45023338	45061109	79877	NM_001128631	Q8WVC6	GO:0015937 // GO:0016310 // GO:0016310 // GO:0015937 // GO:0015937 // GO:0016310	coenzyme A biosynthetic process // phosphorylation // phosphorylation // coenzyme A biosynthetic process // coenzyme A biosynthetic process // phosphorylation	GO:0005739 // GO:0016020	mitochondrion // membrane	GO:0004140 // GO:0005524 // GO:0000166 // GO:0004140 // GO:0004140	dephospho-CoA kinase activity // ATP binding // nucleotide binding // dephospho-CoA kinase activity // dephospho-CoA kinase activity	Multiple_Complex
TC1900011857.hg.1	NDUFA7	NADH dehydrogenase (ubiquinone) 1 alpha subcomplex, 7, 14.5kDa	219.565	748.086	-2.24387	0.293503	NM_005001	NM_005001	RefSeq	Homo sapiens NADH dehydrogenase (ubiquinone) 1 alpha subcomplex, 7, 14.5kDa (NDUFA7), mRNA.	Hs.333427	chr19	-	8308768	8321396	4701	NM_005001	O95182	GO:0006120 // GO:0022904 // GO:0032543 // GO:0044237 // GO:0044281 // GO:0042773 // GO:0055114	mitochondrial electron transport, NADH to ubiquinone // respiratory electron transport chain // mitochondrial translation // cellular metabolic process // small molecule metabolic process // ATP synthesis coupled electron transport // oxidation-reduction process	GO:0005739 // GO:0005743 // GO:0005747 // GO:0005747 // GO:0005761 // GO:0005739 // GO:0005743 // GO:0016020 // GO:0070469	mitochondrion // mitochondrial inner membrane // mitochondrial respiratory chain complex I // mitochondrial respiratory chain complex I // mitochondrial ribosome // mitochondrion // mitochondrial inner membrane // membrane // respiratory chain	GO:0003735 // GO:0008137 // GO:0008137	structural constituent of ribosome // NADH dehydrogenase (ubiquinone) activity // NADH dehydrogenase (ubiquinone) activity	Multiple_Complex
TC0600010060.hg.1	MRPL18	mitochondrial ribosomal protein L18	247.039	841.683	-2.25699	0.293506	NM_014161	NM_014161	RefSeq	Homo sapiens mitochondrial ribosomal protein L18 (MRPL18), mRNA.	Hs.416998	chr6	+	159789812	159798436	29074	NM_014161	Q9H0U6	GO:0006412 // GO:0006996 // GO:0032543 // GO:0035928 // GO:0070124 // GO:0070125 // GO:0070126 // GO:0006412 // GO:0006810	translation // organelle organization // mitochondrial translation // rRNA import into mitochondrion // mitochondrial translational initiation // mitochondrial translational elongation // mitochondrial translational termination // translation // transport	GO:0005615 // GO:0005739 // GO:0005743 // GO:0005761 // GO:0005622 // GO:0005739 // GO:0005840 // GO:0030529	extracellular space // mitochondrion // mitochondrial inner membrane // mitochondrial ribosome // intracellular // mitochondrion // ribosome // ribonucleoprotein complex	GO:0003735 // GO:0008097 // GO:0003723 // GO:0003735	structural constituent of ribosome // 5S rRNA binding // RNA binding // structural constituent of ribosome	Multiple_Complex
TC0600007769.hg.1	SNRPC	small nuclear ribonucleoprotein polypeptide C	163.037	553.727	-2.23704	0.294437	NM_003093	NM_003093	RefSeq	Homo sapiens small nuclear ribonucleoprotein polypeptide C (SNRPC), transcript variant 1, mRNA.	Hs.1063	chr6	+	34757094	34773857	6631	NM_003093	P09234	GO:0000387 // GO:0000395 // GO:0000398 // GO:0000387 // GO:0000395 // GO:0000395 // GO:0000398	spliceosomal snRNP assembly // mRNA 5-splice site recognition // mRNA splicing, via spliceosome // spliceosomal snRNP assembly // mRNA 5-splice site recognition // mRNA 5-splice site recognition // mRNA splicing, via spliceosome	GO:0000243 // GO:0005654 // GO:0005685 // GO:0015030 // GO:0071004 // GO:0071010 // GO:0000243 // GO:0000243 // GO:0005634 // GO:0005685 // GO:0030529 // GO:0071010 // GO:0019013	commitment complex // nucleoplasm // U1 snRNP // Cajal body // U2-type prespliceosome // prespliceosome // commitment complex // commitment complex // nucleus // U1 snRNP // ribonucleoprotein complex // prespliceosome // viral nucleocapsid	GO:0003727 // GO:0003729 // GO:0005515 // GO:0008270 // GO:0030619 // GO:0030627 // GO:0042803 // GO:0044822 // GO:0003676 // GO:0003723 // GO:0008270 // GO:0030627 // GO:0046872 // GO:0030619	single-stranded RNA binding // mRNA binding // protein binding // zinc ion binding // U1 snRNA binding // pre-mRNA 5-splice site binding // protein homodimerization activity // poly(A) RNA binding // nucleic acid binding // RNA binding // zinc ion binding // pre-mRNA 5-splice site binding // metal ion binding // U1 snRNA binding	Multiple_Complex
TC0800009529.hg.1	PPP1R3B	protein phosphatase 1, regulatory subunit 3B	64.9841	218.904	-2.21939	0.296862	NM_001201329	NM_001201329	RefSeq	Homo sapiens protein phosphatase 1, regulatory subunit 3B (PPP1R3B), transcript variant 1, mRNA.	Hs.458513	chr8	-	9136254	9151642	79660	NM_001201329	Q86XI6	GO:0005977 // GO:0005979 // GO:0005981 // GO:0006470 // GO:0050790 // GO:0005975 // GO:0005981 // GO:0016311	glycogen metabolic process // regulation of glycogen biosynthetic process // regulation of glycogen catabolic process // protein dephosphorylation // regulation of catalytic activity // carbohydrate metabolic process // regulation of glycogen catabolic process // dephosphorylation	GO:0000164 // GO:0042587 // GO:0043231	protein phosphatase type 1 complex // glycogen granule // intracellular membrane-bounded organelle	GO:0004721 // GO:0019888 // GO:0019899	phosphoprotein phosphatase activity // protein phosphatase regulator activity // enzyme binding	Coding
TC1700009489.hg.1	ITGAE	integrin alpha E	283.144	953.375	-2.23069	0.296991	NM_002208	NM_002208	RefSeq	Homo sapiens integrin, alpha E (antigen CD103, human mucosal lymphocyte antigen 1; alpha polypeptide) (ITGAE), mRNA.	Hs.513867	chr17	-	3714625	3801243	3682	NM_002208	P38570	GO:0007155 // GO:0007229 // GO:0030198	cell adhesion // integrin-mediated signaling pathway // extracellular matrix organization	GO:0005886 // GO:0008305 // GO:0009897 // GO:0008305 // GO:0016020 // GO:0016021	plasma membrane // integrin complex // external side of plasma membrane // integrin complex // membrane // integral component of membrane	GO:0046872	metal ion binding	Multiple_Complex
TC0600011560.hg.1	UQCC2	ubiquinol-cytochrome c reductase complex assembly factor 2	55.5067	186.733	-2.21656	0.297252	NM_032340	NM_032340	RefSeq	Homo sapiens ubiquinol-cytochrome c reductase complex assembly factor 2 (UQCC2), mRNA.	Hs.745020	chr6	-	33694293	33711751	84300	NM_032340	Q9BRT2	GO:0002082 // GO:0034551 // GO:0050796 // GO:0070131 // GO:1903364 // GO:2001014 // GO:0050796 // GO:2001014	regulation of oxidative phosphorylation // mitochondrial respiratory chain complex III assembly // regulation of insulin secretion // positive regulation of mitochondrial translation // positive regulation of cellular protein catabolic process // regulation of skeletal muscle cell differentiation // regulation of insulin secretion // regulation of skeletal muscle cell differentiation	GO:0005634 // GO:0005739 // GO:0005743 // GO:0005758 // GO:0005759 // GO:0042645 // GO:0005739 // GO:0005743 // GO:0005758 // GO:0005759 // GO:0016020 // GO:0042645	nucleus // mitochondrion // mitochondrial inner membrane // mitochondrial intermembrane space // mitochondrial matrix // mitochondrial nucleoid // mitochondrion // mitochondrial inner membrane // mitochondrial intermembrane space // mitochondrial matrix // membrane // mitochondrial nucleoid	GO:0005515	protein binding	Multiple_Complex
TC0X00008073.hg.1	PRPS1	phosphoribosyl pyrophosphate synthetase 1	1653.59	5562.01	-2.41127	0.297302	NM_001204402	NM_001204402	RefSeq	Homo sapiens phosphoribosyl pyrophosphate synthetase 1 (PRPS1), transcript variant 2, mRNA.	Hs.56	chrX	+	107628424	107651026	5631	NM_001204402	P60891	GO:0005975 // GO:0006015 // GO:0006015 // GO:0006144 // GO:0006164 // GO:0006167 // GO:0006221 // GO:0007399 // GO:0016310 // GO:0031100 // GO:0034418 // GO:0044281 // GO:0046101 // GO:0009156 // GO:0009165 // GO:0019693 // GO:0044249	carbohydrate metabolic process // 5-phosphoribose 1-diphosphate biosynthetic process // 5-phosphoribose 1-diphosphate biosynthetic process // purine nucleobase metabolic process // purine nucleotide biosynthetic process // AMP biosynthetic process // pyrimidine nucleotide biosynthetic process // nervous system development // phosphorylation // organ regeneration // urate biosynthetic process // s…	GO:0002189 // GO:0005829 // GO:0043234	ribose phosphate diphosphokinase complex // cytosol // protein complex	GO:0000287 // GO:0004749 // GO:0004749 // GO:0004749 // GO:0005515 // GO:0005524 // GO:0016208 // GO:0016301 // GO:0019003 // GO:0030246 // GO:0042803 // GO:0043531 // GO:0000166 // GO:0004749 // GO:0004749 // GO:0005524 // GO:0016740 // GO:0046872	magnesium ion binding // ribose phosphate diphosphokinase activity // ribose phosphate diphosphokinase activity // ribose phosphate diphosphokinase activity // protein binding // ATP binding // AMP binding // kinase activity // GDP binding // carbohydrate binding // protein homodimerization activity // ADP binding // nucleotide binding // ribose phosphate diphosphokinase activity // ribose phosph…	Multiple_Complex
TC0500008054.hg.1	POLR3G	polymerase (RNA) III (DNA directed) polypeptide G (32kD)	1022.99	3434.44	-2.22416	0.297863	NM_006467	NM_006467	RefSeq	Homo sapiens polymerase (RNA) III (DNA directed) polypeptide G (32kD) (POLR3G), mRNA.	Hs.282387	chr5	+	90471748	90514553	10622	NM_006467	O15318	GO:0006359 // GO:0006383 // GO:0006384 // GO:0006385 // GO:0006386 // GO:0008283 // GO:0010467 // GO:0032481 // GO:0032728 // GO:0045087 // GO:0045089 // GO:0051607 // GO:0002376 // GO:0006359 // GO:0006384 // GO:0045087	regulation of transcription from RNA polymerase III promoter // transcription from RNA polymerase III promoter // transcription initiation from RNA polymerase III promoter // transcription elongation from RNA polymerase III promoter // termination of RNA polymerase III transcription // cell proliferation // gene expression // positive regulation of type I interferon production // positive regulat…	GO:0000790 // GO:0005654 // GO:0005666 // GO:0005829 // GO:0005634 // GO:0005666	nuclear chromatin // nucleoplasm // DNA-directed RNA polymerase III complex // cytosol // nucleus // DNA-directed RNA polymerase III complex	GO:0001056 // GO:0003899 // GO:0001056 // GO:0003899	RNA polymerase III activity // DNA-directed RNA polymerase activity // RNA polymerase III activity // DNA-directed RNA polymerase activity	Multiple_Complex
TC1000008686.hg.1	DPCD	deleted in primary ciliary dyskinesia homolog (mouse)	182.149	611.307	-2.21139	0.297966	NM_015448	NM_015448	RefSeq	Homo sapiens deleted in primary ciliary dyskinesia homolog (mouse) (DPCD), mRNA.	Hs.658128	chr10	+	101570560	101609668	25911	NM_015448	Q9BVM2	GO:0003351 // GO:0007283 // GO:0007368 // GO:0021670 // GO:0021678 // GO:0030317 // GO:0060972 // GO:0021591	epithelial cilium movement // spermatogenesis // determination of left/right symmetry // lateral ventricle development // third ventricle development // sperm motility // left/right pattern formation // ventricular system development	GO:0005634	nucleus	GO:0005515	protein binding	Multiple_Complex
TC0300009310.hg.1	MLF1	myeloid leukemia factor 1	64.3891	215.633	-2.20679	0.298605	NM_001130156	NM_001130156	RefSeq	Homo sapiens myeloid leukemia factor 1 (MLF1), transcript variant 3, mRNA.	Hs.85195	chr3	+	158571163	158607252	4291	NM_001130156	P58340	GO:0002318 // GO:0006351 // GO:0007050 // GO:0007049 // GO:0007275 // GO:0030154	myeloid progenitor cell differentiation // transcription, DNA-templated // cell cycle arrest // cell cycle // multicellular organismal development // cell differentiation	GO:0005634 // GO:0005634 // GO:0005737 // GO:0005737 // GO:0005634 // GO:0005737	nucleus // nucleus // cytoplasm // cytoplasm // nucleus // cytoplasm	GO:0003677 // GO:0005515 // GO:0019904 // GO:0003677	DNA binding // protein binding // protein domain specific binding // DNA binding	Multiple_Complex
TC0100012869.hg.1	SRM	spermidine synthase	1189.56	3982.75	-2.40047	0.298677	NM_003132	NM_003132	RefSeq	Homo sapiens spermidine synthase (SRM), mRNA.	Hs.76244	chr1	-	11054584	11060034	6723	NM_003132	P19623	GO:0006595 // GO:0008295 // GO:0008295 // GO:0034641 // GO:0044281 // GO:0006595 // GO:0006596	polyamine metabolic process // spermidine biosynthetic process // spermidine biosynthetic process // cellular nitrogen compound metabolic process // small molecule metabolic process // polyamine metabolic process // polyamine biosynthetic process	GO:0005829	cytosol	GO:0004766 // GO:0005515 // GO:0042803 // GO:0003824 // GO:0004766 // GO:0004766 // GO:0016740	spermidine synthase activity // protein binding // protein homodimerization activity // catalytic activity // spermidine synthase activity // spermidine synthase activity // transferase activity	Multiple_Complex
TC1900011470.hg.1	UBE2S	ubiquitin-conjugating enzyme E2S	147.656	491.304	-2.19289	0.30054	NM_014501	NM_014501	RefSeq	Homo sapiens ubiquitin-conjugating enzyme E2S (UBE2S), mRNA.	Hs.396393	chr19	-	55399745	55407957	27338	NM_014501	Q16763	GO:0006464 // GO:0010458 // GO:0010458 // GO:0010994 // GO:0031145 // GO:0035519 // GO:0044314 // GO:0051301 // GO:0051488 // GO:0070534 // GO:0070979 // GO:0085020 // GO:0007049 // GO:0016567	cellular protein modification process // exit from mitosis // exit from mitosis // free ubiquitin chain polymerization // anaphase-promoting complex-dependent proteasomal ubiquitin-dependent protein catabolic process // protein K29-linked ubiquitination // protein K27-linked ubiquitination // cell division // activation of anaphase-promoting complex activity // protein K63-linked ubiquitination /…	GO:0005680 // GO:0005737 // GO:0005737	anaphase-promoting complex // cytoplasm // cytoplasm	GO:0004842 // GO:0005524 // GO:0031625 // GO:0061630 // GO:0061631 // GO:0000166 // GO:0016740 // GO:0031625 // GO:0061630	ubiquitin-protein transferase activity // ATP binding // ubiquitin protein ligase binding // ubiquitin protein ligase activity // ubiquitin conjugating enzyme activity // nucleotide binding // transferase activity // ubiquitin protein ligase binding // ubiquitin protein ligase activity	Multiple_Complex
TC0200009134.hg.1	TSN	translin	1093.26	3626.8	-2.37894	0.301439	NM_001261401	NM_001261401	RefSeq	Homo sapiens translin (TSN), transcript variant 2, mRNA.	Hs.75066	chr2	+	121737103	121767853	7247	NM_001261401	Q15631	GO:0006310 // GO:0010467 // GO:0031047 // GO:0090502 // GO:0090305 // GO:0090502	DNA recombination // gene expression // gene silencing by RNA // RNA phosphodiester bond hydrolysis, endonucleolytic // nucleic acid phosphodiester bond hydrolysis // RNA phosphodiester bond hydrolysis, endonucleolytic	GO:0005634 // GO:0005737 // GO:0005829 // GO:0005634 // GO:0005737 // GO:0005737	nucleus // cytoplasm // cytosol // nucleus // cytoplasm // cytoplasm	GO:0003677 // GO:0003697 // GO:0003729 // GO:0004521 // GO:0005515 // GO:0043565 // GO:0003677 // GO:0003697 // GO:0003723 // GO:0004518 // GO:0004519 // GO:0004521 // GO:0016787 // GO:0043565 // GO:0043565	DNA binding // single-stranded DNA binding // mRNA binding // endoribonuclease activity // protein binding // sequence-specific DNA binding // DNA binding // single-stranded DNA binding // RNA binding // nuclease activity // endonuclease activity // endoribonuclease activity // hydrolase activity // sequence-specific DNA binding // sequence-specific DNA binding	Multiple_Complex
TC1000012398.hg.1	FUOM	fucose mutarotase	208.842	689.603	-2.17645	0.302843	NM_001098483	NM_001098483	RefSeq	Homo sapiens fucose mutarotase (FUOM), transcript variant 1, mRNA.	Hs.155823	chr10	-	133355154	133358035	282969	NM_001098483	A2VDF0	GO:0006004 // GO:0036065 // GO:0045665 // GO:0060180 // GO:0005996 // GO:0006004	fucose metabolic process // fucosylation // negative regulation of neuron differentiation // female mating behavior // monosaccharide metabolic process // fucose metabolic process	---	---	GO:0016857 // GO:0042806 // GO:0016853 // GO:0016857 // GO:0048029	racemase and epimerase activity, acting on carbohydrates and derivatives // fucose binding // isomerase activity // racemase and epimerase activity, acting on carbohydrates and derivatives // monosaccharide binding	Multiple_Complex
TC1100008049.hg.1	BANF1	barrier to autointegration factor 1	5802.42	19159.1	-2.49487	0.302855	NM_001143985	NM_001143985	RefSeq	Homo sapiens barrier to autointegration factor 1 (BANF1), transcript variant 2, mRNA.	Hs.433759	chr11	+	66002079	66004149	8815	NM_001143985	O75531	GO:0000278 // GO:0007077 // GO:0007084 // GO:0009615 // GO:0015074 // GO:0016032 // GO:0075713 // GO:0016032	mitotic cell cycle // mitotic nuclear envelope disassembly // mitotic nuclear envelope reassembly // response to virus // DNA integration // viral process // establishment of integrated proviral latency // viral process	GO:0005634 // GO:0005654 // GO:0005654 // GO:0005694 // GO:0005737 // GO:0005829 // GO:0070062 // GO:0005634 // GO:0005737	nucleus // nucleoplasm // nucleoplasm // chromosome // cytoplasm // cytosol // extracellular exosome // nucleus // cytoplasm	GO:0003677 // GO:0005515	DNA binding // protein binding	Multiple_Complex
TC1500006822.hg.1	NUTM1	NUT midline carcinoma, family member 1	30.6791	101.171	-2.88367	0.30324	NM_001284292	NM_001284292	RefSeq	Homo sapiens NUT midline carcinoma, family member 1 (NUTM1), transcript variant 1, mRNA.	Hs.525769	chr15	+	34343315	34357737	256646	NM_001284292	Q86Y26	---	---	GO:0005634 // GO:0005737	nucleus // cytoplasm	GO:0005515	protein binding	Coding
TC0400009038.hg.1	KIAA0922	KIAA0922	77.5474	254.774	-2.16559	0.304377	NM_001131007	NM_001131007	RefSeq	Homo sapiens KIAA0922 (KIAA0922), transcript variant 1, mRNA.	Hs.732450	chr4	+	153466346	153636711	23240	NM_001131007	A2VDJ0	GO:0016055 // GO:0033088 // GO:0090090	Wnt signaling pathway // negative regulation of immature T cell proliferation in thymus // negative regulation of canonical Wnt signaling pathway	GO:0005737 // GO:0005783 // GO:0005886 // GO:0016021 // GO:0005737 // GO:0005886 // GO:0016020	cytoplasm // endoplasmic reticulum // plasma membrane // integral component of membrane // cytoplasm // plasma membrane // membrane	---	---	Multiple_Complex
TC1700009043.hg.1	BIRC5	baculoviral IAP repeat containing 5	104.892	344.508	-2.16494	0.304468	NM_001012270	NM_001012270	RefSeq	Homo sapiens baculoviral IAP repeat containing 5 (BIRC5), transcript variant 2, mRNA.	Hs.744872	chr17	+	78214186	78225636	332	NM_001012270	O15392	GO:0000086 // GO:0000278 // GO:0000910 // GO:0006351 // GO:0006468 // GO:0007059 // GO:0007067 // GO:0007264 // GO:0008284 // GO:0009966 // GO:0016567 // GO:0031503 // GO:0031536 // GO:0031577 // GO:0043066 // GO:0043066 // GO:0043154 // GO:0043154 // GO:0045892 // GO:0045931 // GO:0051301 // GO:0051301 // GO:0051303 // GO:0090307 // GO:1990001 // GO:0006355 // GO:0006915 // GO:0007049 // GO:0007…	G2/M transition of mitotic cell cycle // mitotic cell cycle // cytokinesis // transcription, DNA-templated // protein phosphorylation // chromosome segregation // mitotic nuclear division // small GTPase mediated signal transduction // positive regulation of cell proliferation // regulation of signal transduction // protein ubiquitination // protein complex localization // positive regulation of …	GO:0000228 // GO:0000775 // GO:0000777 // GO:0005634 // GO:0005737 // GO:0005814 // GO:0005819 // GO:0005829 // GO:0005829 // GO:0005874 // GO:0005876 // GO:0005881 // GO:0030496 // GO:0031021 // GO:0032133 // GO:0000775 // GO:0000776 // GO:0000777 // GO:0005634 // GO:0005694 // GO:0005737 // GO:0005856 // GO:0030496 // GO:0016020 // GO:0016021	nuclear chromosome // chromosome, centromeric region // condensed chromosome kinetochore // nucleus // cytoplasm // centriole // spindle // cytosol // cytosol // microtubule // spindle microtubule // cytoplasmic microtubule // midbody // interphase microtubule organizing center // chromosome passenger complex // chromosome, centromeric region // kinetochore // condensed chromosome kinetochore // …	GO:0004842 // GO:0004869 // GO:0005515 // GO:0008017 // GO:0008017 // GO:0008270 // GO:0008270 // GO:0008536 // GO:0015631 // GO:0019899 // GO:0042802 // GO:0042803 // GO:0042803 // GO:0043027 // GO:0046872 // GO:0046982 // GO:0048037 // GO:0050897 // GO:0051087 // GO:0004842 // GO:0030414 // GO:0004872 // GO:0008233	ubiquitin-protein transferase activity // cysteine-type endopeptidase inhibitor activity // protein binding // microtubule binding // microtubule binding // zinc ion binding // zinc ion binding // Ran GTPase binding // tubulin binding // enzyme binding // identical protein binding // protein homodimerization activity // protein homodimerization activity // cysteine-type endopeptidase inhibitor ac…	Multiple_Complex
TC1900009628.hg.1	CDC37	cell division cycle 37	750.663	2463.73	-2.17373	0.304685	NM_007065	NM_007065	RefSeq	Homo sapiens cell division cycle 37 (CDC37), mRNA.	Hs.160958	chr19	-	10391133	10420121	11140	NM_007065	Q16543	GO:0000079 // GO:0006457 // GO:0006605 // GO:0010608 // GO:0050821 // GO:0060334 // GO:0060338 // GO:0098779 // GO:0006457 // GO:0045859 // GO:0050821 // GO:0051726 // GO:0051301	regulation of cyclin-dependent protein serine/threonine kinase activity // protein folding // protein targeting // posttranscriptional regulation of gene expression // protein stabilization // regulation of interferon-gamma-mediated signaling pathway // regulation of type I interferon-mediated signaling pathway // mitophagy in response to mitochondrial depolarization // protein folding // regulat…	GO:0005737 // GO:0005829 // GO:0032587 // GO:0070062 // GO:1990565 // GO:0005737 // GO:0005829 // GO:0043234	cytoplasm // cytosol // ruffle membrane // extracellular exosome // HSP90-CDC37 chaperone complex // cytoplasm // cytosol // protein complex	GO:0005515 // GO:0008022 // GO:0019887 // GO:0019900 // GO:0031072 // GO:0031435 // GO:0043422 // GO:0051082 // GO:0051087 // GO:0051879 // GO:0019901 // GO:0051087 // GO:0051087	protein binding // protein C-terminus binding // protein kinase regulator activity // kinase binding // heat shock protein binding // mitogen-activated protein kinase kinase kinase binding // protein kinase B binding // unfolded protein binding // chaperone binding // Hsp90 protein binding // protein kinase binding // chaperone binding // chaperone binding	Multiple_Complex
TC1100006547.hg.1	MRPL23	mitochondrial ribosomal protein L23	168.779	552.625	-2.15827	0.305414	NM_021134	NM_021134	RefSeq	Homo sapiens mitochondrial ribosomal protein L23 (MRPL23), mRNA.	Hs.3254	chr11	+	1947272	1984522	6150	NM_021134	Q16540	GO:0006412 // GO:0006996 // GO:0032543 // GO:0032543 // GO:0070124 // GO:0070125 // GO:0070126 // GO:0006412 // GO:0032543	translation // organelle organization // mitochondrial translation // mitochondrial translation // mitochondrial translational initiation // mitochondrial translational elongation // mitochondrial translational termination // translation // mitochondrial translation	GO:0005730 // GO:0005739 // GO:0005743 // GO:0005762 // GO:0005622 // GO:0005739 // GO:0005840 // GO:0030529	nucleolus // mitochondrion // mitochondrial inner membrane // mitochondrial large ribosomal subunit // intracellular // mitochondrion // ribosome // ribonucleoprotein complex	GO:0000166 // GO:0003723 // GO:0003735 // GO:0005515 // GO:0003735	nucleotide binding // RNA binding // structural constituent of ribosome // protein binding // structural constituent of ribosome	Multiple_Complex
TC1900010746.hg.1	EXOSC5	exosome component 5	460.936	1506.91	-2.165	0.305881	NM_020158	NM_020158	RefSeq	Homo sapiens exosome component 5 (EXOSC5), mRNA.	Hs.283741	chr19	-	41386371	41397479	56915	NM_020158	Q9NQT4	GO:0000288 // GO:0006364 // GO:0010467 // GO:0016075 // GO:0031125 // GO:0034427 // GO:0034475 // GO:0043488 // GO:0043928 // GO:0043928 // GO:0045006 // GO:0051607 // GO:0071028 // GO:0071051 // GO:0090503 // GO:0006364 // GO:0006401 // GO:0016075 // GO:0031125 // GO:0034427 // GO:0034475 // GO:0071028 // GO:0071051	nuclear-transcribed mRNA catabolic process, deadenylation-dependent decay // rRNA processing // gene expression // rRNA catabolic process // rRNA 3-end processing // nuclear-transcribed mRNA catabolic process, exonucleolytic, 3-5 // U4 snRNA 3-end processing // regulation of mRNA stability // exonucleolytic nuclear-transcribed mRNA catabolic process involved in deadenylation-dependent decay // ex…	GO:0000176 // GO:0000177 // GO:0000178 // GO:0005634 // GO:0005730 // GO:0005730 // GO:0005737 // GO:0005829 // GO:0035327 // GO:0000176 // GO:0000177 // GO:0000178 // GO:0005634 // GO:0005730 // GO:0005737	nuclear exosome (RNase complex) // cytoplasmic exosome (RNase complex) // exosome (RNase complex) // nucleus // nucleolus // nucleolus // cytoplasm // cytosol // transcriptionally active chromatin // nuclear exosome (RNase complex) // cytoplasmic exosome (RNase complex) // exosome (RNase complex) // nucleus // nucleolus // cytoplasm	GO:0000175 // GO:0003723 // GO:0004532 // GO:0005515	3-5-exoribonuclease activity // RNA binding // exoribonuclease activity // protein binding	Multiple_Complex
TC0700011494.hg.1	BCL7B	B-cell CLL/lymphoma 7B	75.7019	246.469	-2.1461	0.307145	NM_001197244	NM_001197244	RefSeq	Homo sapiens B-cell CLL/lymphoma 7B (BCL7B), transcript variant 2, mRNA.	Hs.647051	chr7	-	73536353	73558002	9275	NM_001197244	Q9BQE9	GO:0008150	biological_process	GO:0005575	cellular_component	GO:0003779 // GO:0005515	actin binding // protein binding	Multiple_Complex
TC0300011383.hg.1	PSMD6	proteasome 26S subunit, non-ATPase 6	912.051	2969.33	-2.15573	0.307157	NM_001271779	NM_001271779	RefSeq	Homo sapiens proteasome 26S subunit, non-ATPase 6 (PSMD6), transcript variant 1, mRNA.	Hs.152536	chr3	-	64010549	64024010	9861	NM_001271779	Q15008	GO:0000082 // GO:0000165 // GO:0000186 // GO:0000209 // GO:0000278 // GO:0002223 // GO:0002474 // GO:0002479 // GO:0006508 // GO:0006521 // GO:0006595 // GO:0006915 // GO:0006977 // GO:0007173 // GO:0007264 // GO:0007265 // GO:0007411 // GO:0008286 // GO:0008543 // GO:0010467 // GO:0012501 // GO:0016032 // GO:0031145 // GO:0033209 // GO:0034641 // GO:0038061 // GO:0038095 // GO:0042590 // GO:0042…	G1/S transition of mitotic cell cycle // MAPK cascade // activation of MAPKK activity // protein polyubiquitination // mitotic cell cycle // stimulatory C-type lectin receptor signaling pathway // antigen processing and presentation of peptide antigen via MHC class I // antigen processing and presentation of exogenous peptide antigen via MHC class I, TAP-dependent // proteolysis // regulation of …	GO:0000502 // GO:0005654 // GO:0005829 // GO:0005838 // GO:0022624 // GO:0070062 // GO:0000502 // GO:0005838 // GO:0022624	proteasome complex // nucleoplasm // cytosol // proteasome regulatory particle // proteasome accessory complex // extracellular exosome // proteasome complex // proteasome regulatory particle // proteasome accessory complex	GO:0005515 // GO:0016887	protein binding // ATPase activity	Multiple_Complex
TC1500007645.hg.1	MAP2K5	mitogen-activated protein kinase kinase 5	44.9754	145.553	-2.83549	0.308996	NM_001206804	NM_001206804	RefSeq	Homo sapiens mitogen-activated protein kinase kinase 5 (MAP2K5), transcript variant 3, mRNA.	Hs.114198	chr15	+	67542683	67807123	5607	NM_001206804	Q13163	GO:0000122 // GO:0000187 // GO:0007165 // GO:0007507 // GO:0018108 // GO:0030307 // GO:0032088 // GO:0034115 // GO:0043154 // GO:0045415 // GO:0045944 // GO:0048011 // GO:0050679 // GO:0051247 // GO:0060761 // GO:0070375 // GO:0071363 // GO:0071499 // GO:0090051 // GO:2000342 // GO:2001240 // GO:0000122 // GO:0000165 // GO:0000187 // GO:0006468 // GO:0016310 // GO:0032088 // GO:0034115 // GO:0043…	negative regulation of transcription from RNA polymerase II promoter // activation of MAPK activity // signal transduction // heart development // peptidyl-tyrosine phosphorylation // positive regulation of cell growth // negative regulation of NF-kappaB transcription factor activity // negative regulation of heterotypic cell-cell adhesion // negative regulation of cysteine-type endopeptidase act…	GO:0005634 // GO:0005819 // GO:0005829	nucleus // spindle // cytosol	GO:0004672 // GO:0004674 // GO:0004713 // GO:0005515 // GO:0005524 // GO:0046872 // GO:0000166 // GO:0004672 // GO:0016301 // GO:0016740	protein kinase activity // protein serine/threonine kinase activity // protein tyrosine kinase activity // protein binding // ATP binding // metal ion binding // nucleotide binding // protein kinase activity // kinase activity // transferase activity	Multiple_Complex
TC1900009769.hg.1	STX10	syntaxin 10	53.1811	172.091	-2.13294	0.309029	NM_001271609	NM_001271609	RefSeq	Homo sapiens syntaxin 10 (STX10), transcript variant 2, mRNA.	Hs.43812	chr19	-	13144058	13150467	8677	NM_001271609	O60499	GO:0006886 // GO:0032880 // GO:0034498 // GO:0042147 // GO:0006810 // GO:0015031 // GO:0016192 // GO:0048193	intracellular protein transport // regulation of protein localization // early endosome to Golgi transport // retrograde transport, endosome to Golgi // transport // protein transport // vesicle-mediated transport // Golgi vesicle transport	GO:0000139 // GO:0005802 // GO:0016021 // GO:0031982 // GO:0048471 // GO:0005794 // GO:0016020	Golgi membrane // trans-Golgi network // integral component of membrane // vesicle // perinuclear region of cytoplasm // Golgi apparatus // membrane	GO:0005484 // GO:0005515 // GO:0019905	SNAP receptor activity // protein binding // syntaxin binding	Multiple_Complex
TC1500007883.hg.1	COMMD4	COMM domain containing 4	405.592	1309.29	-2.1368	0.30978	NM_001284377	NM_001284377	RefSeq	Homo sapiens COMM domain containing 4 (COMMD4), transcript variant 2, mRNA.	Hs.351327	chr15	+	75335891	75343224	54939	NM_001284377	Q9H0A8	GO:0006351 // GO:0006355	transcription, DNA-templated // regulation of transcription, DNA-templated	GO:0005634 // GO:0005737 // GO:0005737	nucleus // cytoplasm // cytoplasm	GO:0005515	protein binding	Multiple_Complex
TC0600009140.hg.1	GTF3C6	general transcription factor IIIC subunit 6	738.811	2382.66	-2.13465	0.310078	NM_138408	NM_138408	RefSeq	Homo sapiens general transcription factor IIIC, polypeptide 6, alpha 35kDa (GTF3C6), mRNA.	Hs.418520	chr6	+	110958560	110967890	112495	NM_138408	Q969F1	GO:0006351 // GO:0006383 // GO:0042791 // GO:0042797 // GO:0006351	transcription, DNA-templated // transcription from RNA polymerase III promoter // 5S class rRNA transcription from RNA polymerase III type 1 promoter // tRNA transcription from RNA polymerase III promoter // transcription, DNA-templated	GO:0000127 // GO:0005634	transcription factor TFIIIC complex // nucleus	GO:0003677 // GO:0005515 // GO:0003677	DNA binding // protein binding // DNA binding	Multiple_Complex
TC0300008839.hg.1	ACPP	acid phosphatase, prostate	1458.72	4703.31	-2.3123	0.310148	NM_001099	NM_001099	RefSeq	Homo sapiens acid phosphatase, prostate (ACPP), transcript variant 1, mRNA.	Hs.433060	chr3	+	132317367	132368302	55	NM_001099	P15309	GO:0006144 // GO:0006772 // GO:0009117 // GO:0016311 // GO:0046085 // GO:0051930 // GO:0060168 // GO:0006772 // GO:0016311	purine nucleobase metabolic process // thiamine metabolic process // nucleotide metabolic process // dephosphorylation // adenosine metabolic process // regulation of sensory perception of pain // positive regulation of adenosine receptor signaling pathway // thiamine metabolic process // dephosphorylation	GO:0005615 // GO:0005615 // GO:0005622 // GO:0005634 // GO:0005765 // GO:0005886 // GO:0012506 // GO:0016021 // GO:0030175 // GO:0070062 // GO:0005576 // GO:0005764 // GO:0005765 // GO:0005886 // GO:0012506 // GO:0016020	extracellular space // extracellular space // intracellular // nucleus // lysosomal membrane // plasma membrane // vesicle membrane // integral component of membrane // filopodium // extracellular exosome // extracellular region // lysosome // lysosomal membrane // plasma membrane // vesicle membrane // membrane	GO:0003993 // GO:0008253 // GO:0016791 // GO:0042131 // GO:0042802 // GO:0052642 // GO:0003993 // GO:0008253 // GO:0016787 // GO:0042131	acid phosphatase activity // 5-nucleotidase activity // phosphatase activity // thiamine phosphate phosphatase activity // identical protein binding // lysophosphatidic acid phosphatase activity // acid phosphatase activity // 5-nucleotidase activity // hydrolase activity // thiamine phosphate phosphatase activity	Multiple_Complex
TC1200006445.hg.1	B4GALNT3	beta-1,4-N-acetyl-galactosaminyl transferase 3	34.8905	112.456	-2.82504	0.31026	NM_173593	NM_173593	RefSeq	Homo sapiens beta-1,4-N-acetyl-galactosaminyl transferase 3 (B4GALNT3), mRNA.	Hs.504416	chr12	+	460364	563509	283358	NM_173593	Q6L9W6	GO:0008152	metabolic process	GO:0016021 // GO:0032580 // GO:0005794 // GO:0016020	integral component of membrane // Golgi cisterna membrane // Golgi apparatus // membrane	GO:0008376 // GO:0033842 // GO:0008376 // GO:0016740	acetylgalactosaminyltransferase activity // N-acetyl-beta-glucosaminyl-glycoprotein 4-beta-N-acetylgalactosaminyltransferase activity // acetylgalactosaminyltransferase activity // transferase activity	Multiple_Complex
TC0600007285.hg.1	HIST1H2AE	histone cluster 1, H2ae	45146.3	145466	-2.82584	0.310357	NM_021052	NM_021052	RefSeq	Homo sapiens histone cluster 1, H2ae (HIST1H2AE), mRNA.	Hs.121017	chr6	+	26216920	26217483	3012	NM_021052	P04908	GO:0006325 // GO:0006342 // GO:0008285 // GO:0006325 // GO:0006342	chromatin organization // chromatin silencing // negative regulation of cell proliferation // chromatin organization // chromatin silencing	GO:0000786 // GO:0000790 // GO:0005634 // GO:0070062 // GO:0000790 // GO:0005634 // GO:0005694	nucleosome // nuclear chromatin // nucleus // extracellular exosome // nuclear chromatin // nucleus // chromosome	GO:0003677 // GO:0003677 // GO:0046982 // GO:0003677 // GO:0003677	DNA binding // DNA binding // protein heterodimerization activity // DNA binding // DNA binding	Coding
TC1600009966.hg.1	DCTPP1	dCTP pyrophosphatase 1	2923.09	9411.31	-2.30894	0.310594	NM_024096	NM_024096	RefSeq	Homo sapiens dCTP pyrophosphatase 1 (DCTPP1), mRNA.	Hs.632191	chr16	-	30423619	30430075	79077	NM_024096	Q9H773	GO:0009143 // GO:0051289 // GO:0009143	nucleoside triphosphate catabolic process // protein homotetramerization // nucleoside triphosphate catabolic process	GO:0005829 // GO:0005737 // GO:0005829	cytosol // cytoplasm // cytosol	GO:0000287 // GO:0005515 // GO:0032556 // GO:0042802 // GO:0047429 // GO:0047840 // GO:0000166 // GO:0000287 // GO:0016462 // GO:0016787 // GO:0046872 // GO:0047429	magnesium ion binding // protein binding // pyrimidine deoxyribonucleotide binding // identical protein binding // nucleoside-triphosphate diphosphatase activity // dCTP diphosphatase activity // nucleotide binding // magnesium ion binding // pyrophosphatase activity // hydrolase activity // metal ion binding // nucleoside-triphosphate diphosphatase activity	Multiple_Complex
TC0200010545.hg.1	NRP2	neuropilin 2	262.639	843.84	-2.1263	0.311243	NM_003872	NM_003872	RefSeq	Homo sapiens neuropilin 2 (NRP2), transcript variant 2, mRNA.	Hs.471200	chr2	+	205681990	205798133	8828	NM_003872	O60462	GO:0001525 // GO:0001938 // GO:0007155 // GO:0007411 // GO:0007411 // GO:0010595 // GO:0021675 // GO:0038084 // GO:0048010 // GO:0048846 // GO:0061549 // GO:0097490 // GO:0097491 // GO:1902285 // GO:0001525 // GO:0007275 // GO:0007399 // GO:0007411 // GO:0030154 // GO:0071526	angiogenesis // positive regulation of endothelial cell proliferation // cell adhesion // axon guidance // axon guidance // positive regulation of endothelial cell migration // nerve development // vascular endothelial growth factor signaling pathway // vascular endothelial growth factor receptor signaling pathway // axon extension involved in axon guidance // sympathetic ganglion development // …	GO:0002116 // GO:0005576 // GO:0005886 // GO:0016020 // GO:0016021 // GO:0016020 // GO:0016021	semaphorin receptor complex // extracellular region // plasma membrane // membrane // integral component of membrane // membrane // integral component of membrane	GO:0004872 // GO:0005021 // GO:0008201 // GO:0017154 // GO:0019838 // GO:0019955 // GO:0046872 // GO:0005021 // GO:0005021 // GO:0017154	receptor activity // vascular endothelial growth factor-activated receptor activity // heparin binding // semaphorin receptor activity // growth factor binding // cytokine binding // metal ion binding // vascular endothelial growth factor-activated receptor activity // vascular endothelial growth factor-activated receptor activity // semaphorin receptor activity	Multiple_Complex
TC2100007176.hg.1	PCP4	Purkinje cell protein 4	234.85	754.251	-2.11671	0.311368	NM_006198	NM_006198	RefSeq	Homo sapiens Purkinje cell protein 4 (PCP4), mRNA.	Hs.80296	chr21	+	39867317	39929397	5121	NM_006198	P48539	GO:0007417	central nervous system development	GO:0005634 // GO:0005829	nucleus // cytosol	GO:0005515 // GO:0005516	protein binding // calmodulin binding	Multiple_Complex
TC0200006627.hg.1	ID2	inhibitor of DNA binding 2, dominant negative helix-loop-helix protein	769.501	2471.09	-2.12516	0.311402	NM_002166	NM_002166	RefSeq	Homo sapiens inhibitor of DNA binding 2, dominant negative helix-loop-helix protein (ID2), mRNA.	Hs.180919 // Hs.726053	chr2	+	8678845	8684453	3398	NM_002166	Q02363	GO:0000122 // GO:0001656 // GO:0001779 // GO:0003149 // GO:0003166 // GO:0006351 // GO:0007275 // GO:0010628 // GO:0010629 // GO:0014003 // GO:0019216 // GO:0021772 // GO:0032922 // GO:0033598 // GO:0042752 // GO:0043153 // GO:0043353 // GO:0043392 // GO:0043433 // GO:0045475 // GO:0045578 // GO:0045600 // GO:0045648 // GO:0045651 // GO:0045665 // GO:0045668 // GO:0045777 // GO:0045892 // GO:0045…	negative regulation of transcription from RNA polymerase II promoter // metanephros development // natural killer cell differentiation // membranous septum morphogenesis // bundle of His development // transcription, DNA-templated // multicellular organismal development // positive regulation of gene expression // negative regulation of gene expression // oligodendrocyte development // regulation…	GO:0005634 // GO:0005654 // GO:0005737 // GO:0005813 // GO:0005829 // GO:0043234 // GO:0005634 // GO:0005634 // GO:0005737 // GO:0043234	nucleus // nucleoplasm // cytoplasm // centrosome // cytosol // protein complex // nucleus // nucleus // cytoplasm // protein complex	GO:0005515 // GO:0044325 // GO:0046983	protein binding // ion channel binding // protein dimerization activity	Multiple_Complex
TC0900012141.hg.1	GCNT1	glucosaminyl (N-acetyl) transferase 1, core 2	215.98	693.391	-2.11591	0.311484	NM_001097633	NM_001097633	RefSeq	Homo sapiens glucosaminyl (N-acetyl) transferase 1, core 2 (GCNT1), transcript variant 3, mRNA.	Hs.521568	chr9	+	76419850	76507416	2650	NM_001097633	Q02742	GO:0006493 // GO:0009101 // GO:0016266 // GO:0032868 // GO:0043687 // GO:0044267 // GO:0048729 // GO:0050901 // GO:0060352 // GO:0060993 // GO:0006486 // GO:0008152	protein O-linked glycosylation // glycoprotein biosynthetic process // O-glycan processing // response to insulin // post-translational protein modification // cellular protein metabolic process // tissue morphogenesis // leukocyte tethering or rolling // cell adhesion molecule production // kidney morphogenesis // protein glycosylation // metabolic process	GO:0000139 // GO:0005615 // GO:0005802 // GO:0016021 // GO:0031985 // GO:0000139 // GO:0005794 // GO:0016020 // GO:0016021	Golgi membrane // extracellular space // trans-Golgi network // integral component of membrane // Golgi cisterna // Golgi membrane // Golgi apparatus // membrane // integral component of membrane	GO:0003829 // GO:0005515 // GO:0003829 // GO:0008375 // GO:0016740 // GO:0016757	beta-1,3-galactosyl-O-glycosyl-glycoprotein beta-1,6-N-acetylglucosaminyltransferase activity // protein binding // beta-1,3-galactosyl-O-glycosyl-glycoprotein beta-1,6-N-acetylglucosaminyltransferase activity // acetylglucosaminyltransferase activity // transferase activity // transferase activity, transferring glycosyl groups	Multiple_Complex
TC0300014041.hg.1	RUVBL1	RuvB-like AAA ATPase 1	1924.6	6168.31	-2.29827	0.312013	NM_003707	NM_003707	RefSeq	Homo sapiens RuvB-like AAA ATPase 1 (RUVBL1), mRNA.	Hs.272822	chr3	-	128064778	128123828	8607	NM_003707	Q9Y265	GO:0006281 // GO:0006310 // GO:0006325 // GO:0006334 // GO:0006351 // GO:0006357 // GO:0007067 // GO:0007283 // GO:0032508 // GO:0032508 // GO:0034080 // GO:0040008 // GO:0043967 // GO:0043968 // GO:0051301 // GO:1903146 // GO:1903955 // GO:0006355 // GO:0006974 // GO:0007049 // GO:0016568	DNA repair // DNA recombination // chromatin organization // nucleosome assembly // transcription, DNA-templated // regulation of transcription from RNA polymerase II promoter // mitotic nuclear division // spermatogenesis // DNA duplex unwinding // DNA duplex unwinding // CENP-A containing nucleosome assembly // regulation of growth // histone H4 acetylation // histone H2A acetylation // cell di…	GO:0000812 // GO:0005634 // GO:0005654 // GO:0005654 // GO:0005737 // GO:0005794 // GO:0005815 // GO:0016020 // GO:0016363 // GO:0031011 // GO:0035267 // GO:0043231 // GO:0070062 // GO:0071339 // GO:0005634 // GO:0005654 // GO:0005737 // GO:0005856	Swr1 complex // nucleus // nucleoplasm // nucleoplasm // cytoplasm // Golgi apparatus // microtubule organizing center // membrane // nuclear matrix // Ino80 complex // NuA4 histone acetyltransferase complex // intracellular membrane-bounded organelle // extracellular exosome // MLL1 complex // nucleus // nucleoplasm // cytoplasm // cytoskeleton	GO:0003678 // GO:0005515 // GO:0005524 // GO:0016887 // GO:0000166 // GO:0003678 // GO:0004386 // GO:0016787 // GO:0043141	DNA helicase activity // protein binding // ATP binding // ATPase activity // nucleotide binding // DNA helicase activity // helicase activity // hydrolase activity // ATP-dependent 5-3 DNA helicase activity	Multiple_Complex
TC0800012143.hg.1	NAPRT	nicotinate phosphoribosyltransferase	58.2487	186.266	-2.10741	0.312718	NM_001286829	NM_001286829	RefSeq	Homo sapiens nicotinate phosphoribosyltransferase (NAPRT), transcript variant 2, mRNA.	Hs.493164	chr8	-	143574785	143578649	93100	NM_001286829	Q6XQN6	GO:0006766 // GO:0006767 // GO:0006769 // GO:0006979 // GO:0009435 // GO:0019358 // GO:0019674 // GO:0044281 // GO:0019363	vitamin metabolic process // water-soluble vitamin metabolic process // nicotinamide metabolic process // response to oxidative stress // NAD biosynthetic process // nicotinate nucleotide salvage // NAD metabolic process // small molecule metabolic process // pyridine nucleotide biosynthetic process	GO:0005634 // GO:0005737 // GO:0005794 // GO:0005829 // GO:0005829 // GO:0070062 // GO:0005737 // GO:0005829	nucleus // cytoplasm // Golgi apparatus // cytosol // cytosol // extracellular exosome // cytoplasm // cytosol	GO:0004514 // GO:0004516 // GO:0004516 // GO:0005515 // GO:0016874 // GO:0004516 // GO:0016740	nicotinate-nucleotide diphosphorylase (carboxylating) activity // nicotinate phosphoribosyltransferase activity // nicotinate phosphoribosyltransferase activity // protein binding // ligase activity // nicotinate phosphoribosyltransferase activity // transferase activity	Multiple_Complex
TC0200008663.hg.1	IL1R2	interleukin 1 receptor, type II	4036.78	12855	-2.28324	0.314025	NM_001261419	NM_001261419	RefSeq	Homo sapiens interleukin 1 receptor, type II (IL1R2), transcript variant 3, mRNA.	Hs.25333	chr2	+	101991844	102028544	7850	NM_001261419	P27930	GO:0006955 // GO:0019221 // GO:0019221	immune response // cytokine-mediated signaling pathway // cytokine-mediated signaling pathway	GO:0005576 // GO:0005886 // GO:0016021 // GO:0005886 // GO:0016020	extracellular region // plasma membrane // integral component of membrane // plasma membrane // membrane	GO:0004908 // GO:0004910 // GO:0005515 // GO:0004908	interleukin-1 receptor activity // interleukin-1, Type II, blocking receptor activity // protein binding // interleukin-1 receptor activity	Multiple_Complex
TC1100011338.hg.1	CDK2AP2	cyclin-dependent kinase 2 associated protein 2	424.847	1347.6	-2.09773	0.315261	NM_001271849	NM_001271849	RefSeq	Homo sapiens cyclin-dependent kinase 2 associated protein 2 (CDK2AP2), transcript variant 2, mRNA.	Hs.523835	chr11	-	67506490	67508728	10263	NM_001271849	O75956	GO:0016310	phosphorylation	---	---	GO:0005515 // GO:0016301	protein binding // kinase activity	Multiple_Complex
TC0200011919.hg.1	LDAH	lipid droplet associated hydrolase	577.514	1831.72	-2.09756	0.315286	NM_001282719	NM_001282719	RefSeq	Homo sapiens lipid droplet associated hydrolase (LDAH), transcript variant 2, mRNA.	Hs.187823	chr2	-	20684014	20823130		NM_001282719	Q9H6V9	GO:0016042 // GO:0019915 // GO:0006629 // GO:0019915	lipid catabolic process // lipid storage // lipid metabolic process // lipid storage	GO:0005783 // GO:0005811 // GO:0005811 // GO:0005811 // GO:0005811	endoplasmic reticulum // lipid particle // lipid particle // lipid particle // lipid particle	GO:0016298 // GO:0016787	lipase activity // hydrolase activity	Multiple_Complex
TC0900012189.hg.1	TMEM141	transmembrane protein 141	1536.95	4860.91	-2.2672	0.316185	NM_032928	NM_032928	RefSeq	Homo sapiens transmembrane protein 141 (TMEM141), mRNA.	Hs.356744	chr9	+	136791325	136793317	85014	NM_032928	Q96I45	---	---	GO:0016021 // GO:0016020	integral component of membrane // membrane	---	---	Multiple_Complex
TC0700012754.hg.1	ATP6V0A4	ATPase, H+ transporting, lysosomal V0 subunit a4	234.815	742.478	-2.08317	0.316259	NM_020632	NM_020632	RefSeq	Homo sapiens ATPase, H+ transporting, lysosomal V0 subunit a4 (ATP6V0A4), transcript variant 1, mRNA.	Hs.98967	chr7	-	138706294	138799560	50617	NM_020632	Q9HBG4	GO:0001503 // GO:0006879 // GO:0006885 // GO:0007035 // GO:0007588 // GO:0007605 // GO:0008286 // GO:0015986 // GO:0015991 // GO:0015992 // GO:0033572 // GO:0034220 // GO:0055085 // GO:0070072 // GO:0090382 // GO:0006810 // GO:0006811 // GO:0007035 // GO:0015986 // GO:0015992 // GO:0070072	ossification // cellular iron ion homeostasis // regulation of pH // vacuolar acidification // excretion // sensory perception of sound // insulin receptor signaling pathway // ATP synthesis coupled proton transport // ATP hydrolysis coupled proton transport // proton transport // transferrin transport // ion transmembrane transport // transmembrane transport // vacuolar proton-transporting V-typ…	GO:0000220 // GO:0005765 // GO:0005768 // GO:0005886 // GO:0010008 // GO:0016021 // GO:0016324 // GO:0016471 // GO:0030670 // GO:0031526 // GO:0045177 // GO:0070062 // GO:0005768 // GO:0005886 // GO:0005903 // GO:0016020 // GO:0016324 // GO:0016471 // GO:0033179	vacuolar proton-transporting V-type ATPase, V0 domain // lysosomal membrane // endosome // plasma membrane // endosome membrane // integral component of membrane // apical plasma membrane // vacuolar proton-transporting V-type ATPase complex // phagocytic vesicle membrane // brush border membrane // apical part of cell // extracellular exosome // endosome // plasma membrane // brush border // mem…	GO:0005515 // GO:0046961 // GO:0051117 // GO:0015078 // GO:0046961	protein binding // proton-transporting ATPase activity, rotational mechanism // ATPase binding // hydrogen ion transmembrane transporter activity // proton-transporting ATPase activity, rotational mechanism	Multiple_Complex
TC0200011803.hg.1	NBAS	neuroblastoma amplified sequence	33.7826	106.677	-2.77255	0.316681	NM_015909	NM_015909	RefSeq	Homo sapiens neuroblastoma amplified sequence (NBAS), transcript variant 1, mRNA.	Hs.467759	chr2	-	15166908	15561348	51594	NM_015909	A2RRP1	GO:0000956 // GO:0006890 // GO:0015031 // GO:2000623 // GO:0006810 // GO:0006890	nuclear-transcribed mRNA catabolic process // retrograde vesicle-mediated transport, Golgi to ER // protein transport // negative regulation of nuclear-transcribed mRNA catabolic process, nonsense-mediated decay // transport // retrograde vesicle-mediated transport, Golgi to ER	GO:0005783 // GO:0005789 // GO:0016020 // GO:0070939 // GO:0005737 // GO:0005783 // GO:0016020 // GO:0005622	endoplasmic reticulum // endoplasmic reticulum membrane // membrane // Dsl1p complex // cytoplasm // endoplasmic reticulum // membrane // intracellular	GO:0000149	SNARE binding	Multiple_Complex
TC1200009252.hg.1	TCTN2	tectonic family member 2	2198.45	6922.99	-2.25706	0.317558	NM_001143850	NM_001143850	RefSeq	Homo sapiens tectonic family member 2 (TCTN2), transcript variant 2, mRNA.	Hs.167165	chr12	+	123671113	123708403	79867	NM_001143850	Q96GX1	GO:0006996 // GO:0007224 // GO:0042384 // GO:0060271 // GO:0030030	organelle organization // smoothened signaling pathway // cilium assembly // cilium morphogenesis // cell projection organization	GO:0005737 // GO:0005856 // GO:0016021 // GO:0036038 // GO:0060170 // GO:0016020 // GO:0042995	cytoplasm // cytoskeleton // integral component of membrane // TCTN-B9D complex // ciliary membrane // membrane // cell projection	---	---	Multiple_Complex
TC0800012386.hg.1	PINX1	PIN2/TERF1 interacting, telomerase inhibitor 1	1419.13	4443.68	-2.24383	0.319359	NM_001284356	NM_001284356	RefSeq	Homo sapiens PIN2/TERF1 interacting, telomerase inhibitor 1 (PINX1), transcript variant 2, mRNA.	Hs.490991 // Hs.583894	chr8	-	10764961	10839899	54984	NM_001284356	Q96BK5	GO:0007004 // GO:0007080 // GO:0008285 // GO:0031397 // GO:0031647 // GO:0032211 // GO:0032211 // GO:0051972 // GO:0051974 // GO:0051974 // GO:0051974 // GO:0070198 // GO:1902570 // GO:1904357 // GO:1904744 // GO:1904751 // GO:0001706 // GO:0006351 // GO:0006355 // GO:0006357 // GO:0008285 // GO:0043280 // GO:0045892 // GO:0045893 // GO:0060828	telomere maintenance via telomerase // mitotic metaphase plate congression // negative regulation of cell proliferation // negative regulation of protein ubiquitination // regulation of protein stability // negative regulation of telomere maintenance via telomerase // negative regulation of telomere maintenance via telomerase // regulation of telomerase activity // negative regulation of telomera…	GO:0000228 // GO:0000776 // GO:0000777 // GO:0000781 // GO:0005634 // GO:0005730 // GO:0005730 // GO:0005737 // GO:0005739 // GO:0005819 // GO:0043231 // GO:0000775 // GO:0000776 // GO:0000781 // GO:0005634 // GO:0005694 // GO:0005730 // GO:0005654 // GO:0005737	nuclear chromosome // kinetochore // condensed chromosome kinetochore // chromosome, telomeric region // nucleus // nucleolus // nucleolus // cytoplasm // mitochondrion // spindle // intracellular membrane-bounded organelle // chromosome, centromeric region // kinetochore // chromosome, telomeric region // nucleus // chromosome // nucleolus // nucleoplasm // cytoplasm	GO:0005515 // GO:0010521 // GO:0010521 // GO:0010521 // GO:0010521 // GO:0070034 // GO:0003676 // GO:0003677 // GO:0003700 // GO:0003705 // GO:0043565 // GO:0044212 // GO:0044212	protein binding // telomerase inhibitor activity // telomerase inhibitor activity // telomerase inhibitor activity // telomerase inhibitor activity // telomeric RNA binding // nucleic acid binding // DNA binding // transcription factor activity, sequence-specific DNA binding // transcription factor activity, RNA polymerase II distal enhancer sequence-specific binding // sequence-specific DNA bind…	Multiple_Complex
TC0700011797.hg.1	SAMD9L	sterile alpha motif domain containing 9-like	4156.98	12994.9	-2.23992	0.319893	NM_001303496	NM_001303496	RefSeq	Homo sapiens sterile alpha motif domain containing 9-like (SAMD9L), transcript variant 2, mRNA.	Hs.489118	chr7	-	93130054	93148388	219285	NM_001303496	Q8IVG5	GO:0002244 // GO:0017145 // GO:0034058 // GO:0035726 // GO:0042176 // GO:0048536	hematopoietic progenitor cell differentiation // stem cell division // endosomal vesicle fusion // common myeloid progenitor cell proliferation // regulation of protein catabolic process // spleen development	GO:0005769	early endosome	---	---	Multiple_Complex
TC0100008057.hg.1	CDC20	cell division cycle 20	656.388	2051.38	-2.06468	0.319974	NM_001255	NM_001255	RefSeq	Homo sapiens cell division cycle 20 (CDC20), mRNA.	Hs.524947	chr1	+	43358955	43363203	991	NM_001255	Q12834	GO:0000278 // GO:0007049 // GO:0007067 // GO:0007094 // GO:0007264 // GO:0008284 // GO:0016567 // GO:0031145 // GO:0031145 // GO:0031915 // GO:0040020 // GO:0050773 // GO:0051301 // GO:0051436 // GO:0051437 // GO:0051439 // GO:0051488 // GO:0090129 // GO:0007049 // GO:0007399 // GO:0030154 // GO:0031915 // GO:0090129	mitotic cell cycle // cell cycle // mitotic nuclear division // mitotic spindle assembly checkpoint // small GTPase mediated signal transduction // positive regulation of cell proliferation // protein ubiquitination // anaphase-promoting complex-dependent proteasomal ubiquitin-dependent protein catabolic process // anaphase-promoting complex-dependent proteasomal ubiquitin-dependent protein catab…	GO:0000922 // GO:0005634 // GO:0005654 // GO:0005654 // GO:0005680 // GO:0005737 // GO:0005813 // GO:0005819 // GO:0005829 // GO:0048471 // GO:0005737 // GO:0005815 // GO:0005856 // GO:0043234	spindle pole // nucleus // nucleoplasm // nucleoplasm // anaphase-promoting complex // cytoplasm // centrosome // spindle // cytosol // perinuclear region of cytoplasm // cytoplasm // microtubule organizing center // cytoskeleton // protein complex	GO:0005515 // GO:0008022 // GO:0019899 // GO:0042826	protein binding // protein C-terminus binding // enzyme binding // histone deacetylase binding	Multiple_Complex
TC1100013221.hg.1	CASP1	caspase 1	177.153	552.139	-2.05217	0.320848	NM_001223	NM_001223	RefSeq	Homo sapiens caspase 1, apoptosis-related cysteine peptidase (CASP1), transcript variant beta, mRNA.	Hs.2490	chr11	-	105025443	105035250	834	NM_001223	P29466	GO:0001666 // GO:0006508 // GO:0006915 // GO:0006919 // GO:0007165 // GO:0010506 // GO:0032496 // GO:0032611 // GO:0033198 // GO:0035872 // GO:0043123 // GO:0045087 // GO:0050717 // GO:0050718 // GO:0050727 // GO:0051882 // GO:0060081 // GO:0070269 // GO:0071260 // GO:0071310 // GO:0097194 // GO:0097300 // GO:1901998 // GO:0006508 // GO:0006508 // GO:0006915 // GO:0009617 // GO:0016485 // GO:0042…	response to hypoxia // proteolysis // apoptotic process // activation of cysteine-type endopeptidase activity involved in apoptotic process // signal transduction // regulation of autophagy // response to lipopolysaccharide // interleukin-1 beta production // response to ATP // nucleotide-binding domain, leucine rich repeat containing receptor signaling pathway // positive regulation of I-kappaB …	GO:0005576 // GO:0005737 // GO:0005739 // GO:0005829 // GO:0072557 // GO:0072557 // GO:0072558 // GO:0072559 // GO:0097169 // GO:0005737 // GO:0005737 // GO:0072557 // GO:0072557	extracellular region // cytoplasm // mitochondrion // cytosol // IPAF inflammasome complex // IPAF inflammasome complex // NLRP1 inflammasome complex // NLRP3 inflammasome complex // AIM2 inflammasome complex // cytoplasm // cytoplasm // IPAF inflammasome complex // IPAF inflammasome complex	GO:0004175 // GO:0004197 // GO:0005515 // GO:0008656 // GO:0097200 // GO:0004197 // GO:0008233 // GO:0008234 // GO:0016787 // GO:0097200	endopeptidase activity // cysteine-type endopeptidase activity // protein binding // cysteine-type endopeptidase activator activity involved in apoptotic process // cysteine-type endopeptidase activity involved in execution phase of apoptosis // cysteine-type endopeptidase activity // peptidase activity // cysteine-type peptidase activity // hydrolase activity // cysteine-type endopeptidase activ…	Multiple_Complex
TC1800007215.hg.1	HAUS1	HAUS augmin like complex subunit 1	277.709	865.492	-2.05847	0.320868	NM_138443	NM_138443	RefSeq	Homo sapiens HAUS augmin-like complex, subunit 1 (HAUS1), transcript variant 1, mRNA.	Hs.436617	chr18	+	46104332	46128837	115106	NM_138443	Q96CS2	GO:0007067 // GO:0051225 // GO:0051297 // GO:0051301 // GO:0007049 // GO:0051225	mitotic nuclear division // spindle assembly // centrosome organization // cell division // cell cycle // spindle assembly	GO:0000922 // GO:0005737 // GO:0005813 // GO:0005874 // GO:0070652 // GO:0005737 // GO:0005815 // GO:0005819 // GO:0005856 // GO:0070652	spindle pole // cytoplasm // centrosome // microtubule // HAUS complex // cytoplasm // microtubule organizing center // spindle // cytoskeleton // HAUS complex	GO:0005515 // GO:0003674	protein binding // molecular_function	Multiple_Complex
TC1900009133.hg.1	POLR2E	polymerase (RNA) II (DNA directed) polypeptide E, 25kDa	1885.72	5862.74	-2.22714	0.321645	NM_002695	NM_002695	RefSeq	Homo sapiens polymerase (RNA) II (DNA directed) polypeptide E, 25kDa (POLR2E), transcript variant 1, mRNA.	Hs.24301	chr19	-	1086579	1095392	5434	NM_002695	P19388	GO:0000398 // GO:0006281 // GO:0006283 // GO:0006289 // GO:0006360 // GO:0006361 // GO:0006362 // GO:0006363 // GO:0006366 // GO:0006366 // GO:0006367 // GO:0006368 // GO:0006370 // GO:0006383 // GO:0006385 // GO:0006386 // GO:0008380 // GO:0010467 // GO:0016032 // GO:0031047 // GO:0032481 // GO:0034587 // GO:0035019 // GO:0040029 // GO:0045087 // GO:0045814 // GO:0050434 // GO:0006351 // GO:0016…	mRNA splicing, via spliceosome // DNA repair // transcription-coupled nucleotide-excision repair // nucleotide-excision repair // transcription from RNA polymerase I promoter // transcription initiation from RNA polymerase I promoter // transcription elongation from RNA polymerase I promoter // termination of RNA polymerase I transcription // transcription from RNA polymerase II promoter // trans…	GO:0005634 // GO:0005654 // GO:0005665 // GO:0005666 // GO:0005736 // GO:0005829 // GO:0005634 // GO:0005666 // GO:0005736	nucleus // nucleoplasm // DNA-directed RNA polymerase II, core complex // DNA-directed RNA polymerase III complex // DNA-directed RNA polymerase I complex // cytosol // nucleus // DNA-directed RNA polymerase III complex // DNA-directed RNA polymerase I complex	GO:0001054 // GO:0001055 // GO:0001056 // GO:0003677 // GO:0003899 // GO:0005515 // GO:0001054 // GO:0001055 // GO:0001056 // GO:0003899	RNA polymerase I activity // RNA polymerase II activity // RNA polymerase III activity // DNA binding // DNA-directed RNA polymerase activity // protein binding // RNA polymerase I activity // RNA polymerase II activity // RNA polymerase III activity // DNA-directed RNA polymerase activity	Multiple_Complex
TC0500008777.hg.1	KIF20A	kinesin family member 20A	1942.89	6040.45	-2.22712	0.321647	NM_005733	NM_005733	RefSeq	Homo sapiens kinesin family member 20A (KIF20A), mRNA.	Hs.718626	chr5	+	138178719	138187715	10112	NM_005733	O95235	GO:0000278 // GO:0000281 // GO:0000910 // GO:0000920 // GO:0001578 // GO:0007018 // GO:0008152 // GO:0015031 // GO:0016192 // GO:0000910 // GO:0006810 // GO:0007018 // GO:0007018	mitotic cell cycle // mitotic cytokinesis // cytokinesis // cell separation after cytokinesis // microtubule bundle formation // microtubule-based movement // metabolic process // protein transport // vesicle-mediated transport // cytokinesis // transport // microtubule-based movement // microtubule-based movement	GO:0005654 // GO:0005794 // GO:0005819 // GO:0005871 // GO:0005874 // GO:0030496 // GO:0005737 // GO:0005794 // GO:0005819 // GO:0005856 // GO:0005871 // GO:0005871	nucleoplasm // Golgi apparatus // spindle // kinesin complex // microtubule // midbody // cytoplasm // Golgi apparatus // spindle // cytoskeleton // kinesin complex // kinesin complex	GO:0003777 // GO:0005215 // GO:0005515 // GO:0005524 // GO:0008017 // GO:0016887 // GO:0019901 // GO:0000166 // GO:0003777 // GO:0003777 // GO:0016887	microtubule motor activity // transporter activity // protein binding // ATP binding // microtubule binding // ATPase activity // protein kinase binding // nucleotide binding // microtubule motor activity // microtubule motor activity // ATPase activity	Multiple_Complex
TC0400011477.hg.1	CENPE	centromere protein E	3079.46	9571.11	-2.22641	0.321745	NM_001286734	NM_001286734	RefSeq	Homo sapiens centromere protein E, 312kDa (CENPE), transcript variant 2, mRNA.	Hs.75573	chr4	-	103105806	103198409	1062	NM_001286734	Q02224	GO:0000278 // GO:0000278 // GO:0007018 // GO:0007059 // GO:0007079 // GO:0007080 // GO:0007264 // GO:0007275 // GO:0007596 // GO:0008152 // GO:0019886 // GO:0030071 // GO:0045860 // GO:0051301 // GO:0051315 // GO:0051382 // GO:0007018 // GO:0007049 // GO:0007067 // GO:0007080	mitotic cell cycle // mitotic cell cycle // microtubule-based movement // chromosome segregation // mitotic chromosome movement towards spindle pole // mitotic metaphase plate congression // small GTPase mediated signal transduction // multicellular organismal development // blood coagulation // metabolic process // antigen processing and presentation of exogenous peptide antigen via MHC class II…	GO:0000775 // GO:0000776 // GO:0000779 // GO:0000940 // GO:0005634 // GO:0005694 // GO:0005737 // GO:0005829 // GO:0005871 // GO:0005874 // GO:0015630 // GO:0016020 // GO:0030496 // GO:1990023 // GO:0000775 // GO:0000776 // GO:0000777 // GO:0005694 // GO:0005737 // GO:0005819 // GO:0005856 // GO:0005871 // GO:0005871 // GO:0005874	chromosome, centromeric region // kinetochore // condensed chromosome, centromeric region // condensed chromosome outer kinetochore // nucleus // chromosome // cytoplasm // cytosol // kinesin complex // microtubule // microtubule cytoskeleton // membrane // midbody // mitotic spindle midzone // chromosome, centromeric region // kinetochore // condensed chromosome kinetochore // chromosome // cyto…	GO:0003777 // GO:0005515 // GO:0005524 // GO:0008017 // GO:0016887 // GO:0043515 // GO:0000166 // GO:0003777 // GO:0016887	microtubule motor activity // protein binding // ATP binding // microtubule binding // ATPase activity // kinetochore binding // nucleotide binding // microtubule motor activity // ATPase activity	Multiple_Complex
TC0900008748.hg.1	RABEPK	Rab9 effector protein with kelch motifs	162.754	505.421	-2.04434	0.322017	NM_001174152	NM_001174152	RefSeq	Homo sapiens Rab9 effector protein with kelch motifs (RABEPK), transcript variant 2, mRNA.	Hs.19012	chr9	+	125200538	125234159	10244	NM_001174152	Q7Z6M1	GO:0006898 // GO:0006904	receptor-mediated endocytosis // vesicle docking involved in exocytosis	GO:0005768 // GO:0005886 // GO:0010008 // GO:0043231 // GO:0005737 // GO:0005768 // GO:0016020	endosome // plasma membrane // endosome membrane // intracellular membrane-bounded organelle // cytoplasm // endosome // membrane	---	---	Multiple_Complex
TC0600011125.hg.1	HIST1H2AB	histone cluster 1, H2ab	3949.57	12252.8	-2.22208	0.322341	NM_003513	NM_003513	RefSeq	Homo sapiens histone cluster 1, H2ab (HIST1H2AB), mRNA.	Hs.248174	chr6	-	26033092	26033568	8335	NM_003513	Q08AJ9	GO:0006325 // GO:0006342 // GO:0008285 // GO:0006325 // GO:0006342	chromatin organization // chromatin silencing // negative regulation of cell proliferation // chromatin organization // chromatin silencing	GO:0000786 // GO:0000790 // GO:0005634 // GO:0070062 // GO:0005634 // GO:0005694 // GO:0000790	nucleosome // nuclear chromatin // nucleus // extracellular exosome // nucleus // chromosome // nuclear chromatin	GO:0003677 // GO:0003677 // GO:0046982 // GO:0003677 // GO:0003677	DNA binding // DNA binding // protein heterodimerization activity // DNA binding // DNA binding	Coding
TC0100010824.hg.1	CACNA1E	calcium channel, voltage-dependent, R type, alpha 1E subunit	67.8275	210.042	-2.0383	0.322923	NM_000721	NM_000721	RefSeq	Homo sapiens calcium channel, voltage-dependent, R type, alpha 1E subunit (CACNA1E), transcript variant 3, mRNA.	Hs.437444	chr1	+	181413102	181808084	777	NM_000721	Q15878	GO:0001662 // GO:0002027 // GO:0006112 // GO:0006810 // GO:0007268 // GO:0007268 // GO:0007626 // GO:0008542 // GO:0019226 // GO:0019233 // GO:0030317 // GO:0034765 // GO:0042593 // GO:0044281 // GO:0048266 // GO:0050796 // GO:0051899 // GO:0061178 // GO:0070509 // GO:0070588 // GO:0086010 // GO:0090273 // GO:0006810 // GO:0006811 // GO:0006816 // GO:0007268 // GO:0042596 // GO:0048265 // GO:0050…	behavioral fear response // regulation of heart rate // energy reserve metabolic process // transport // synaptic transmission // synaptic transmission // locomotory behavior // visual learning // transmission of nerve impulse // sensory perception of pain // sperm motility // regulation of ion transmembrane transport // glucose homeostasis // small molecule metabolic process // behavioral respon…	GO:0005886 // GO:0005886 // GO:0005891 // GO:0005886 // GO:0005891 // GO:0016020 // GO:0016021	plasma membrane // plasma membrane // voltage-gated calcium channel complex // plasma membrane // voltage-gated calcium channel complex // membrane // integral component of membrane	GO:0005245 // GO:0005509 // GO:0008331 // GO:0005216 // GO:0005244 // GO:0005245 // GO:0005245 // GO:0005262 // GO:0008331 // GO:0046872	voltage-gated calcium channel activity // calcium ion binding // high voltage-gated calcium channel activity // ion channel activity // voltage-gated ion channel activity // voltage-gated calcium channel activity // voltage-gated calcium channel activity // calcium channel activity // high voltage-gated calcium channel activity // metal ion binding	Multiple_Complex
TC1000010273.hg.1	NRP1	neuropilin 1	96.8958	299.6	-2.03501	0.323418	NM_001024628	NM_001024628	RefSeq	Homo sapiens neuropilin 1 (NRP1), transcript variant 2, mRNA.	Hs.131704	chr10	-	33177491	33336262	8829	NM_001024628	O14786	GO:0001525 // GO:0001525 // GO:0001569 // GO:0001764 // GO:0001938 // GO:0002040 // GO:0002042 // GO:0007165 // GO:0007267 // GO:0007411 // GO:0007411 // GO:0007413 // GO:0009887 // GO:0010595 // GO:0014911 // GO:0016358 // GO:0021612 // GO:0021637 // GO:0021649 // GO:0021675 // GO:0021785 // GO:0021828 // GO:0031290 // GO:0035729 // GO:0035767 // GO:0035924 // GO:0036486 // GO:0038190 // GO:0043…	angiogenesis // angiogenesis // patterning of blood vessels // neuron migration // positive regulation of endothelial cell proliferation // sprouting angiogenesis // cell migration involved in sprouting angiogenesis // signal transduction // cell-cell signaling // axon guidance // axon guidance // axonal fasciculation // organ morphogenesis // positive regulation of endothelial cell migration // …	GO:0002116 // GO:0005615 // GO:0005769 // GO:0005829 // GO:0005883 // GO:0005886 // GO:0005886 // GO:0005925 // GO:0016021 // GO:0030424 // GO:0031410 // GO:0043235 // GO:0097443 // GO:0005576 // GO:0005769 // GO:0005886 // GO:0016020 // GO:0030424 // GO:0097443	semaphorin receptor complex // extracellular space // early endosome // cytosol // neurofilament // plasma membrane // plasma membrane // focal adhesion // integral component of membrane // axon // cytoplasmic vesicle // receptor complex // sorting endosome // extracellular region // early endosome // plasma membrane // membrane // axon // sorting endosome	GO:0005021 // GO:0005021 // GO:0005515 // GO:0008201 // GO:0015026 // GO:0017154 // GO:0019838 // GO:0019838 // GO:0019955 // GO:0038085 // GO:0046872 // GO:0005021 // GO:0005021 // GO:0017154 // GO:0019838	vascular endothelial growth factor-activated receptor activity // vascular endothelial growth factor-activated receptor activity // protein binding // heparin binding // coreceptor activity // semaphorin receptor activity // growth factor binding // growth factor binding // cytokine binding // vascular endothelial growth factor binding // metal ion binding // vascular endothelial growth factor-ac…	Multiple_Complex
TC2000008230.hg.1	C20orf27	chromosome 20 open reading frame 27	558.843	1721.67	-2.03276	0.324594	NM_001039140	NM_001039140	RefSeq	Homo sapiens chromosome 20 open reading frame 27 (C20orf27), transcript variant 1, mRNA.	Hs.274422	chr20	-	3753499	3768388	54976	NM_001039140	Q9GZN8	GO:0008150	biological_process	GO:0005575	cellular_component	GO:0003674	molecular_function	Multiple_Complex
TC1900006507.hg.1	CNN2	calponin 2	825.769	2538.11	-2.02759	0.325348	NM_001303499	NM_001303499	RefSeq	Homo sapiens calponin 2 (CNN2), transcript variant 3, mRNA.	Hs.651512	chr19	+	1026275	1039068	1265	NM_001303499	Q99439	GO:0007010 // GO:0031032 // GO:0032970 // GO:0071260 // GO:0007010 // GO:0010628 // GO:0030097 // GO:0030336 // GO:0042060 // GO:0042127 // GO:0050765	cytoskeleton organization // actomyosin structure organization // regulation of actin filament-based process // cellular response to mechanical stimulus // cytoskeleton organization // positive regulation of gene expression // hemopoiesis // negative regulation of cell migration // wound healing // regulation of cell proliferation // negative regulation of phagocytosis	GO:0001725 // GO:0005856 // GO:0005911 // GO:0005925 // GO:0016020 // GO:0070062 // GO:0005856	stress fiber // cytoskeleton // cell-cell junction // focal adhesion // membrane // extracellular exosome // cytoskeleton	GO:0003779 // GO:0005516 // GO:0003779	actin binding // calmodulin binding // actin binding	Multiple_Complex
TC0600011903.hg.1	MRPL14	mitochondrial ribosomal protein L14	202.696	622.863	-2.02168	0.325427	NM_032111	NM_032111	RefSeq	Homo sapiens mitochondrial ribosomal protein L14 (MRPL14), mRNA.	Hs.311190	chr6	-	44113454	44127457	64928	NM_032111	Q6P1L8	GO:0006996 // GO:0032543 // GO:0070124 // GO:0070125 // GO:0070126 // GO:0006412	organelle organization // mitochondrial translation // mitochondrial translational initiation // mitochondrial translational elongation // mitochondrial translational termination // translation	GO:0005739 // GO:0005743 // GO:0005840 // GO:0005739 // GO:0005739 // GO:0030529	mitochondrion // mitochondrial inner membrane // ribosome // mitochondrion // mitochondrion // ribonucleoprotein complex	GO:0003735 // GO:0044822	structural constituent of ribosome // poly(A) RNA binding	Multiple_Complex
TSUnmapped00000162.hg.1	FBL	fibrillarin	12079.4	37116.9	-2.31747	0.325441	ENST00000627769	ENST00000627769	ENSEMBL	fibrillarin [gene_biotype:protein_coding transcript_biotype:protein_coding]	Hs.299002	---	---	0	0	2091	ENST00000627769	A0A0D9SFM2	GO:0000494 // GO:0001649 // GO:0006364 // GO:0008033 // GO:0031167 // GO:0048254 // GO:1990258 // GO:0000494 // GO:0031167 // GO:0006364 // GO:0006396 // GO:0016074 // GO:0032259	box C/D snoRNA 3-end processing // osteoblast differentiation // rRNA processing // tRNA processing // rRNA methylation // snoRNA localization // histone glutamine methylation // box C/D snoRNA 3-end processing // rRNA methylation // rRNA processing // RNA processing // snoRNA metabolic process // methylation	GO:0001651 // GO:0001652 // GO:0005634 // GO:0005730 // GO:0015030 // GO:0016020 // GO:0031428 // GO:0031428 // GO:0032040 // GO:0070062 // GO:0031428 // GO:0032040 // GO:0005634 // GO:0005730 // GO:0030529	dense fibrillar component // granular component // nucleus // nucleolus // Cajal body // membrane // box C/D snoRNP complex // box C/D snoRNP complex // small-subunit processome // extracellular exosome // box C/D snoRNP complex // small-subunit processome // nucleus // nucleolus // ribonucleoprotein complex	GO:0001094 // GO:0003723 // GO:0005515 // GO:0008649 // GO:0044822 // GO:0051117 // GO:1990259 // GO:0008649 // GO:0003723 // GO:0008168 // GO:0016740	TFIID-class transcription factor binding // RNA binding // protein binding // rRNA methyltransferase activity // poly(A) RNA binding // ATPase binding // histone-glutamine methyltransferase activity // rRNA methyltransferase activity // RNA binding // methyltransferase activity // transferase activity	Coding
TC1600011060.hg.1	COTL1	coactosin-like F-actin binding protein 1	13303.9	40861.9	-2.31641	0.325581	NM_021149	NM_021149	RefSeq	Homo sapiens coactosin-like F-actin binding protein 1 (COTL1), mRNA.	Hs.289092	chr16	-	84565594	84618096	23406	NM_021149	Q14019	GO:0050832 // GO:0008150	defense response to fungus // biological_process	GO:0005737 // GO:0005856 // GO:0031965 // GO:0070062 // GO:0005622 // GO:0005634 // GO:0016020	cytoplasm // cytoskeleton // nuclear membrane // extracellular exosome // intracellular // nucleus // membrane	GO:0003779 // GO:0005515 // GO:0019899 // GO:0003779	actin binding // protein binding // enzyme binding // actin binding	Multiple_Complex
TC0100013369.hg.1	STMN1	stathmin 1	6199.77	19036.1	-2.31562	0.325685	NM_001145454	NM_001145454	RefSeq	Homo sapiens stathmin 1 (STMN1), transcript variant 4, mRNA.	Hs.209983	chr1	-	25884181	25906991	3925	NM_001145454	P16949	GO:0007019 // GO:0007052 // GO:0007165 // GO:0007409 // GO:0007420 // GO:0009615 // GO:0031115 // GO:0031175 // GO:0035556 // GO:0051272 // GO:0051493 // GO:0007275 // GO:0007399 // GO:0030154 // GO:0031110 // GO:0031175 // GO:0051493	microtubule depolymerization // mitotic spindle organization // signal transduction // axonogenesis // brain development // response to virus // negative regulation of microtubule polymerization // neuron projection development // intracellular signal transduction // positive regulation of cellular component movement // regulation of cytoskeleton organization // multicellular organismal developme…	GO:0005622 // GO:0005737 // GO:0005829 // GO:0005874 // GO:0016020 // GO:0043005 // GO:0070062 // GO:0005737 // GO:0005737 // GO:0005856 // GO:0043005	intracellular // cytoplasm // cytosol // microtubule // membrane // neuron projection // extracellular exosome // cytoplasm // cytoplasm // cytoskeleton // neuron projection	GO:0004871 // GO:0005515 // GO:0015631	signal transducer activity // protein binding // tubulin binding	Multiple_Complex
TC0600011234.hg.1	HIST1H4L	histone cluster 1, H4l	206.44	633.408	-2.01843	0.325919	NM_003546	NM_003546	RefSeq	Homo sapiens histone cluster 1, H4l (HIST1H4L), mRNA.	Hs.533295	chr6	-	27873148	27873511	8368	NM_003546	P62805	GO:0000183 // GO:0000278 // GO:0000723 // GO:0000724 // GO:0006281 // GO:0006302 // GO:0006303 // GO:0006325 // GO:0006334 // GO:0006334 // GO:0006335 // GO:0006336 // GO:0007264 // GO:0010467 // GO:0031047 // GO:0032776 // GO:0034080 // GO:0035574 // GO:0040029 // GO:0044267 // GO:0045653 // GO:0045814 // GO:0051290 // GO:0006334	chromatin silencing at rDNA // mitotic cell cycle // telomere maintenance // double-strand break repair via homologous recombination // DNA repair // double-strand break repair // double-strand break repair via nonhomologous end joining // chromatin organization // nucleosome assembly // nucleosome assembly // DNA replication-dependent nucleosome assembly // DNA replication-independent nucleosome…	GO:0000228 // GO:0000784 // GO:0000786 // GO:0000786 // GO:0005576 // GO:0005634 // GO:0005654 // GO:0016020 // GO:0043234 // GO:0070062 // GO:0000786 // GO:0005634 // GO:0005694	nuclear chromosome // nuclear chromosome, telomeric region // nucleosome // nucleosome // extracellular region // nucleus // nucleoplasm // membrane // protein complex // extracellular exosome // nucleosome // nucleus // chromosome	GO:0003677 // GO:0005515 // GO:0019904 // GO:0035575 // GO:0042393 // GO:0044822 // GO:0046982 // GO:0003677	DNA binding // protein binding // protein domain specific binding // histone demethylase activity (H4-K20 specific) // histone binding // poly(A) RNA binding // protein heterodimerization activity // DNA binding	Coding
TC0300013821.hg.1	ZNF197	zinc finger protein 197	89.7349	275.262	-2.0179	0.325998	NM_001024855	NM_001024855	RefSeq	Homo sapiens zinc finger protein 197 (ZNF197), transcript variant 2, mRNA.	Hs.157035	chr3	+	44625019	44648471	10168	NM_001024855	O14709	GO:0006351 // GO:0006355 // GO:0006355 // GO:0006355 // GO:0008150	transcription, DNA-templated // regulation of transcription, DNA-templated // regulation of transcription, DNA-templated // regulation of transcription, DNA-templated // biological_process	GO:0005634 // GO:0005622 // GO:0005575	nucleus // intracellular // cellular_component	GO:0003677 // GO:0003700 // GO:0046872 // GO:0003676 // GO:0003700 // GO:0003700	DNA binding // transcription factor activity, sequence-specific DNA binding // metal ion binding // nucleic acid binding // transcription factor activity, sequence-specific DNA binding // transcription factor activity, sequence-specific DNA binding	Multiple_Complex
TC1100013185.hg.1	FAU	Finkel-Biskis-Reilly murine sarcoma virus (FBR-MuSV) ubiquitously expressed	688.802	2110.16	-2.02025	0.326421	NM_001997	NM_001997	RefSeq	Homo sapiens Finkel-Biskis-Reilly murine sarcoma virus (FBR-MuSV) ubiquitously expressed (FAU), mRNA.	Hs.387208	chr11	-	65120627	65122473	2197	NM_001997	P62861	GO:0000184 // GO:0002227 // GO:0006412 // GO:0006412 // GO:0006413 // GO:0006414 // GO:0006415 // GO:0006614 // GO:0010467 // GO:0016032 // GO:0019058 // GO:0019083 // GO:0019731 // GO:0044267 // GO:0050830 // GO:0006412 // GO:0008150	nuclear-transcribed mRNA catabolic process, nonsense-mediated decay // innate immune response in mucosa // translation // translation // translational initiation // translational elongation // translational termination // SRP-dependent cotranslational protein targeting to membrane // gene expression // viral process // viral life cycle // viral transcription // antibacterial humoral response // c…	GO:0005615 // GO:0005829 // GO:0015935 // GO:0022627 // GO:0005622 // GO:0005840 // GO:0030529 // GO:0005575	extracellular space // cytosol // small ribosomal subunit // cytosolic small ribosomal subunit // intracellular // ribosome // ribonucleoprotein complex // cellular_component	GO:0003723 // GO:0003735 // GO:0044822 // GO:0003735	RNA binding // structural constituent of ribosome // poly(A) RNA binding // structural constituent of ribosome	Multiple_Complex
TC1700011407.hg.1	CYB561	cytochrome b561	70.9993	217.105	-2.01112	0.327028	NM_001017916	NM_001017916	RefSeq	Homo sapiens cytochrome b561 (CYB561), transcript variant 2, mRNA.	Hs.355264	chr17	-	63432304	63446378	1534	NM_001017916	P49447	GO:0022900 // GO:0055085 // GO:0055085 // GO:0055114 // GO:0022900 // GO:0055114 // GO:0055114	electron transport chain // transmembrane transport // transmembrane transport // oxidation-reduction process // electron transport chain // oxidation-reduction process // oxidation-reduction process	GO:0016021 // GO:0016020 // GO:0016021	integral component of membrane // membrane // integral component of membrane	GO:0000293 // GO:0005515 // GO:0016491 // GO:0022865 // GO:0046872 // GO:0000293 // GO:0016491 // GO:0022865	ferric-chelate reductase activity // protein binding // oxidoreductase activity // transmembrane electron transfer carrier // metal ion binding // ferric-chelate reductase activity // oxidoreductase activity // transmembrane electron transfer carrier	Multiple_Complex
TC0X00010355.hg.1	TIMM8A	translocase of inner mitochondrial membrane 8 homolog A (yeast)	117.114	358.036	-2.01063	0.327101	NM_001145951	NM_001145951	RefSeq	Homo sapiens translocase of inner mitochondrial membrane 8 homolog A (yeast) (TIMM8A), transcript variant 2, mRNA.	Hs.447877	chrX	-	101345656	101349196	1678	NM_001145951	O60220	GO:0006626 // GO:0007399 // GO:0044267 // GO:0072321 // GO:0006810 // GO:0015031	protein targeting to mitochondrion // nervous system development // cellular protein metabolic process // chaperone-mediated protein transport // transport // protein transport	GO:0005739 // GO:0005743 // GO:0005758 // GO:0005739 // GO:0016020	mitochondrion // mitochondrial inner membrane // mitochondrial intermembrane space // mitochondrion // membrane	GO:0005515 // GO:0046872	protein binding // metal ion binding	Multiple_Complex
TC0500008994.hg.1	SH3RF2	SH3 domain containing ring finger 2	42.6	130.162	-2.68816	0.327284	NM_152550	NM_152550	RefSeq	Homo sapiens SH3 domain containing ring finger 2 (SH3RF2), mRNA.	Hs.443728	chr5	+	145936563	146081791	153769	NM_152550	Q8TEC5	GO:0010923 // GO:0016567	negative regulation of phosphatase activity // protein ubiquitination	GO:0005654	nucleoplasm	GO:0004864 // GO:0005515 // GO:0008157 // GO:0008270 // GO:0016874 // GO:0019902 // GO:0046872	protein phosphatase inhibitor activity // protein binding // protein phosphatase 1 binding // zinc ion binding // ligase activity // phosphatase binding // metal ion binding	Multiple_Complex
TC0300013104.hg.1	EIF5A2	eukaryotic translation initiation factor 5A2	2123.89	6488.14	-2.18601	0.327349	NM_020390	NM_020390	RefSeq	Homo sapiens eukaryotic translation initiation factor 5A2 (EIF5A2), mRNA.	Hs.164144	chr3	-	170888415	170908693	56648	NM_020390	Q9GZV4	GO:0006452 // GO:0007283 // GO:0008284 // GO:0008612 // GO:0010509 // GO:0015031 // GO:0043687 // GO:0044267 // GO:0045901 // GO:0045905 // GO:0051028 // GO:0006412 // GO:0006414 // GO:0006810	translational frameshifting // spermatogenesis // positive regulation of cell proliferation // peptidyl-lysine modification to peptidyl-hypusine // polyamine homeostasis // protein transport // post-translational protein modification // cellular protein metabolic process // positive regulation of translational elongation // positive regulation of translational termination // mRNA transport // tra…	GO:0005643 // GO:0005789 // GO:0005829 // GO:0043231 // GO:0005634 // GO:0005737 // GO:0005783 // GO:0016020	nuclear pore // endoplasmic reticulum membrane // cytosol // intracellular membrane-bounded organelle // nucleus // cytoplasm // endoplasmic reticulum // membrane	GO:0003746 // GO:0005515 // GO:0043022 // GO:0003723	translation elongation factor activity // protein binding // ribosome binding // RNA binding	Multiple_Complex
TC1100013222.hg.1	CARD16	caspase recruitment domain family, member 16	175.078	533.331	-2.00294	0.328272	NM_001017534	NM_001017534	RefSeq	Homo sapiens caspase recruitment domain family, member 16 (CARD16), transcript variant 1, mRNA.	Hs.348365	chr11	-	105041326	105045376	114769	NM_001017534	Q5EG05	GO:0010951 // GO:0042981 // GO:0010466	negative regulation of endopeptidase activity // regulation of apoptotic process // negative regulation of peptidase activity	---	---	GO:0004869 // GO:0030414	cysteine-type endopeptidase inhibitor activity // peptidase inhibitor activity	Multiple_Complex
TC2200006641.hg.1	RANBP1	RAN binding protein 1	6973.03	21227	-2.29441	0.328499	NM_001278639	NM_001278639	RefSeq	Homo sapiens RAN binding protein 1 (RANBP1), transcript variant 1, mRNA.	Hs.24763	chr22	+	20115938	20127357	5902	NM_001278639	P43487	GO:0007165 // GO:0016032 // GO:0043547 // GO:0046907 // GO:0050790 // GO:0007051 // GO:0010976 // GO:0035690 // GO:0046604 // GO:0051592 // GO:0072750	signal transduction // viral process // positive regulation of GTPase activity // intracellular transport // regulation of catalytic activity // spindle organization // positive regulation of neuron projection development // cellular response to drug // positive regulation of mitotic centrosome separation // response to calcium ion // cellular response to leptomycin B	GO:0005634 // GO:0005635 // GO:0005737 // GO:0005737 // GO:0005622 // GO:0005634 // GO:0005737 // GO:0005813 // GO:0032838	nucleus // nuclear envelope // cytoplasm // cytoplasm // intracellular // nucleus // cytoplasm // centrosome // cell projection cytoplasm	GO:0005092 // GO:0005096 // GO:0008536	GDP-dissociation inhibitor activity // GTPase activator activity // Ran GTPase binding	Multiple_Complex
TC1200012730.hg.1	PXMP2	peroxisomal membrane protein 2	266.716	809.867	-2.00047	0.329333	NM_018663	NM_018663	RefSeq	Homo sapiens peroxisomal membrane protein 2, 22kDa (PXMP2), mRNA.	Hs.430299	chr12	+	132687606	132704991	5827	NM_018663	Q9NR77	GO:0008150	biological_process	GO:0005737 // GO:0005739 // GO:0005778 // GO:0016020 // GO:0016021 // GO:0043234 // GO:0005777 // GO:0005778 // GO:0016020	cytoplasm // mitochondrion // peroxisomal membrane // membrane // integral component of membrane // protein complex // peroxisome // peroxisomal membrane // membrane	GO:0005515	protein binding	Multiple_Complex
TC1900009828.hg.1	NDUFB7	NADH dehydrogenase (ubiquinone) 1 beta subcomplex, 7, 18kDa	37.3076	113.021	-2.66625	0.330096	NM_004146	NM_004146	RefSeq	Homo sapiens NADH dehydrogenase (ubiquinone) 1 beta subcomplex, 7, 18kDa (NDUFB7), mRNA.	Hs.532853	chr19	-	14566078	14572077	4713	NM_004146	P17568	GO:0006120 // GO:0022904 // GO:0044237 // GO:0044281 // GO:0055114	mitochondrial electron transport, NADH to ubiquinone // respiratory electron transport chain // cellular metabolic process // small molecule metabolic process // oxidation-reduction process	GO:0005739 // GO:0005743 // GO:0005747 // GO:0005758 // GO:0005739 // GO:0005743 // GO:0005758 // GO:0016020 // GO:0070469	mitochondrion // mitochondrial inner membrane // mitochondrial respiratory chain complex I // mitochondrial intermembrane space // mitochondrion // mitochondrial inner membrane // mitochondrial intermembrane space // membrane // respiratory chain	GO:0008137 // GO:0003954 // GO:0008137	NADH dehydrogenase (ubiquinone) activity // NADH dehydrogenase activity // NADH dehydrogenase (ubiquinone) activity	Multiple_Complex
TC1900011781.hg.1	PRMT1	protein arginine methyltransferase 1	5029.61	15129.1	-2.14986	0.332446	NM_001207042	NM_001207042	RefSeq	Homo sapiens protein arginine methyltransferase 1 (PRMT1), transcript variant 4, mRNA.	Hs.20521	chr19	+	49675786	49688450	3276	NM_001207042	Q99873	GO:0006325 // GO:0006355 // GO:0006479 // GO:0007166 // GO:0016571 // GO:0018216 // GO:0019919 // GO:0031175 // GO:0043985 // GO:0045648 // GO:0045653 // GO:0046985 // GO:1900745 // GO:0006355 // GO:0006479 // GO:0019919 // GO:0032259	chromatin organization // regulation of transcription, DNA-templated // protein methylation // cell surface receptor signaling pathway // histone methylation // peptidyl-arginine methylation // peptidyl-arginine methylation, to asymmetrical-dimethyl arginine // neuron projection development // histone H4-R3 methylation // positive regulation of erythrocyte differentiation // negative regulation o…	GO:0005634 // GO:0005654 // GO:0005737 // GO:0005829 // GO:0005634 // GO:0005654 // GO:0005737 // GO:0005829 // GO:0005829	nucleus // nucleoplasm // cytoplasm // cytosol // nucleus // nucleoplasm // cytoplasm // cytosol // cytosol	GO:0005515 // GO:0008168 // GO:0008170 // GO:0008170 // GO:0008276 // GO:0016274 // GO:0019899 // GO:0035242 // GO:0042054 // GO:0042802 // GO:0044020 // GO:0044822 // GO:0048273 // GO:0008168 // GO:0008170 // GO:0008469 // GO:0016740 // GO:0035242	protein binding // methyltransferase activity // N-methyltransferase activity // N-methyltransferase activity // protein methyltransferase activity // protein-arginine N-methyltransferase activity // enzyme binding // protein-arginine omega-N asymmetric methyltransferase activity // histone methyltransferase activity // identical protein binding // histone methyltransferase activity (H4-R3 specif…	Multiple_Complex
TC1900006955.hg.1	UBL5	ubiquitin-like 5	2165.96	6492.15	-2.14156	0.333627	NM_001048241	NM_001048241	RefSeq	Homo sapiens ubiquitin-like 5 (UBL5), transcript variant 2, mRNA.	Hs.534477	chr19	+	9827880	9830121	59286	NM_001048241	Q9BZL1	GO:0000398 // GO:0006464 // GO:1903955 // GO:0000398 // GO:0006464 // GO:0008150	mRNA splicing, via spliceosome // cellular protein modification process // positive regulation of protein targeting to mitochondrion // mRNA splicing, via spliceosome // cellular protein modification process // biological_process	GO:0005634 // GO:0005737 // GO:0005634 // GO:0005737	nucleus // cytoplasm // nucleus // cytoplasm	GO:0005515 // GO:0031386 // GO:0003674 // GO:0031386	protein binding // protein tag // molecular_function // protein tag	Multiple_Complex
TC0600011377.hg.1	NRM	nurim (nuclear envelope membrane protein)	1270.73	3808.35	-2.14127	0.333669	NM_001270707	NM_001270707	RefSeq	Homo sapiens nurim (nuclear envelope membrane protein) (NRM), transcript variant 2, mRNA.	Hs.519993	chr6	-	30688047	30691420	11270	NM_001270707	Q8IXM6	GO:0008150	biological_process	GO:0005635 // GO:0005637 // GO:0016020 // GO:0016021 // GO:0005634 // GO:0016020	nuclear envelope // nuclear inner membrane // membrane // integral component of membrane // nucleus // membrane	GO:0005515 // GO:0003674	protein binding // molecular_function	Multiple_Complex
TSUnmapped00000349.hg.1	FBL	fibrillarin	2250.52	6724.26	-2.13415	0.334686	ENST00000629606	ENST00000629606	ENSEMBL	fibrillarin [gene_biotype:protein_coding transcript_biotype:protein_coding]	Hs.299002	---	---	0	0	2091	ENST00000629606	M0QXL5	GO:0000494 // GO:0001649 // GO:0006364 // GO:0008033 // GO:0031167 // GO:0048254 // GO:1990258 // GO:0000494 // GO:0006364 // GO:0031167 // GO:0006396 // GO:0016074 // GO:0032259	box C/D snoRNA 3-end processing // osteoblast differentiation // rRNA processing // tRNA processing // rRNA methylation // snoRNA localization // histone glutamine methylation // box C/D snoRNA 3-end processing // rRNA processing // rRNA methylation // RNA processing // snoRNA metabolic process // methylation	GO:0001651 // GO:0001652 // GO:0005634 // GO:0005730 // GO:0015030 // GO:0016020 // GO:0031428 // GO:0031428 // GO:0032040 // GO:0070062 // GO:0031428 // GO:0032040 // GO:0005634 // GO:0005730 // GO:0030529	dense fibrillar component // granular component // nucleus // nucleolus // Cajal body // membrane // box C/D snoRNP complex // box C/D snoRNP complex // small-subunit processome // extracellular exosome // box C/D snoRNP complex // small-subunit processome // nucleus // nucleolus // ribonucleoprotein complex	GO:0001094 // GO:0003723 // GO:0005515 // GO:0008649 // GO:0044822 // GO:0051117 // GO:1990259 // GO:0003723 // GO:0008168 // GO:0008649 // GO:0016740	TFIID-class transcription factor binding // RNA binding // protein binding // rRNA methyltransferase activity // poly(A) RNA binding // ATPase binding // histone-glutamine methyltransferase activity // RNA binding // methyltransferase activity // rRNA methyltransferase activity // transferase activity	Coding
TSUnmapped00000776.hg.1	FBL	fibrillarin	2250.52	6724.26	-2.13415	0.334686	ENST00000630592	ENST00000630592	ENSEMBL	fibrillarin [gene_biotype:protein_coding transcript_biotype:protein_coding]	Hs.299002	---	---	0	0	2091	ENST00000630592	M0R2Q4	GO:0000494 // GO:0001649 // GO:0006364 // GO:0008033 // GO:0031167 // GO:0048254 // GO:1990258 // GO:0000494 // GO:0006364 // GO:0031167 // GO:0006396 // GO:0016074 // GO:0032259	box C/D snoRNA 3-end processing // osteoblast differentiation // rRNA processing // tRNA processing // rRNA methylation // snoRNA localization // histone glutamine methylation // box C/D snoRNA 3-end processing // rRNA processing // rRNA methylation // RNA processing // snoRNA metabolic process // methylation	GO:0001651 // GO:0001652 // GO:0005634 // GO:0005730 // GO:0015030 // GO:0016020 // GO:0031428 // GO:0031428 // GO:0032040 // GO:0070062 // GO:0031428 // GO:0032040 // GO:0005634 // GO:0005730 // GO:0030529	dense fibrillar component // granular component // nucleus // nucleolus // Cajal body // membrane // box C/D snoRNP complex // box C/D snoRNP complex // small-subunit processome // extracellular exosome // box C/D snoRNP complex // small-subunit processome // nucleus // nucleolus // ribonucleoprotein complex	GO:0001094 // GO:0003723 // GO:0005515 // GO:0008649 // GO:0044822 // GO:0051117 // GO:1990259 // GO:0003723 // GO:0008168 // GO:0008649 // GO:0016740	TFIID-class transcription factor binding // RNA binding // protein binding // rRNA methyltransferase activity // poly(A) RNA binding // ATPase binding // histone-glutamine methyltransferase activity // RNA binding // methyltransferase activity // rRNA methyltransferase activity // transferase activity	Coding
TC0900012228.hg.1	TOMM5	translocase of outer mitochondrial membrane 5 homolog (yeast)	1153.25	3434.85	-2.12672	0.33575	NM_001001790	NM_001001790	RefSeq	Homo sapiens translocase of outer mitochondrial membrane 5 homolog (yeast) (TOMM5), transcript variant 1, mRNA.	Hs.130774	chr9	-	37582646	37592642	401505	NM_001001790	Q8N4H5	GO:0000423 // GO:0006626 // GO:0006626 // GO:0016236 // GO:0044267 // GO:0006810 // GO:0015031	macromitophagy // protein targeting to mitochondrion // protein targeting to mitochondrion // macroautophagy // cellular protein metabolic process // transport // protein transport	GO:0005739 // GO:0005741 // GO:0005742 // GO:0016021 // GO:0005739 // GO:0005741 // GO:0005742 // GO:0016020	mitochondrion // mitochondrial outer membrane // mitochondrial outer membrane translocase complex // integral component of membrane // mitochondrion // mitochondrial outer membrane // mitochondrial outer membrane translocase complex // membrane	GO:0008565	protein transporter activity	Multiple_Complex
TC2200007361.hg.1	TOMM22	translocase of outer mitochondrial membrane 22 homolog (yeast)	2910.9	8656.21	-2.12304	0.336279	NM_020243	NM_020243	RefSeq	Homo sapiens translocase of outer mitochondrial membrane 22 homolog (yeast) (TOMM22), mRNA.	Hs.595072	chr22	+	38681948	38685421	56993	NM_020243	Q9NS69	GO:0000423 // GO:0006626 // GO:0016236 // GO:0030150 // GO:0044267 // GO:0045040 // GO:0006810 // GO:0006886 // GO:0015031 // GO:0030150 // GO:0071806	macromitophagy // protein targeting to mitochondrion // macroautophagy // protein import into mitochondrial matrix // cellular protein metabolic process // protein import into mitochondrial outer membrane // transport // intracellular protein transport // protein transport // protein import into mitochondrial matrix // protein transmembrane transport	GO:0005739 // GO:0005741 // GO:0005742 // GO:0005743 // GO:0016020 // GO:0016021 // GO:0031307 // GO:0005739 // GO:0005741 // GO:0016020 // GO:0016021 // GO:0031307	mitochondrion // mitochondrial outer membrane // mitochondrial outer membrane translocase complex // mitochondrial inner membrane // membrane // integral component of membrane // integral component of mitochondrial outer membrane // mitochondrion // mitochondrial outer membrane // membrane // integral component of membrane // integral component of mitochondrial outer membrane	GO:0005515 // GO:0008320 // GO:0008320 // GO:0015266 // GO:0008320 // GO:0015266	protein binding // protein transmembrane transporter activity // protein transmembrane transporter activity // protein channel activity // protein transmembrane transporter activity // protein channel activity	Multiple_Complex
TC0400007933.hg.1	ANXA3	annexin A3	4357.06	12927.4	-2.11775	0.33704	NM_005139	NM_005139	RefSeq	Homo sapiens annexin A3 (ANXA3), mRNA.	Hs.480042	chr4	+	78551519	78610451	306	NM_005139	P12429	GO:0006909 // GO:0010595 // GO:0021766 // GO:0031100 // GO:0042742 // GO:0043086 // GO:0043312 // GO:0045766 // GO:0051054 // GO:0051091 // GO:0051384 // GO:0070848	phagocytosis // positive regulation of endothelial cell migration // hippocampus development // organ regeneration // defense response to bacterium // negative regulation of catalytic activity // neutrophil degranulation // positive regulation of angiogenesis // positive regulation of DNA metabolic process // positive regulation of sequence-specific DNA binding transcription factor activity // re…	GO:0005737 // GO:0005886 // GO:0016020 // GO:0030424 // GO:0030425 // GO:0030670 // GO:0042581 // GO:0043025 // GO:0070062	cytoplasm // plasma membrane // membrane // axon // dendrite // phagocytic vesicle membrane // specific granule // neuronal cell body // extracellular exosome	GO:0005509 // GO:0005544 // GO:0019834 // GO:0048306 // GO:0004859 // GO:0005544	calcium ion binding // calcium-dependent phospholipid binding // phospholipase A2 inhibitor activity // calcium-dependent protein binding // phospholipase inhibitor activity // calcium-dependent phospholipid binding	Multiple_Complex
TC0200015002.hg.1	CHN1	chimerin 1	48.1976	142.978	-2.61246	0.337099	NM_001025201	NM_001025201	RefSeq	Homo sapiens chimerin 1 (CHN1), transcript variant 2, mRNA.	Hs.380138	chr2	-	174799314	175005379	1123	NM_001025201	P15882	GO:0007264 // GO:0008045 // GO:0009967 // GO:0043547 // GO:0048013 // GO:0050770 // GO:0051056 // GO:0007165 // GO:0007399 // GO:0008045 // GO:0035556 // GO:0043087 // GO:0048013 // GO:0050770	small GTPase mediated signal transduction // motor neuron axon guidance // positive regulation of signal transduction // positive regulation of GTPase activity // ephrin receptor signaling pathway // regulation of axonogenesis // regulation of small GTPase mediated signal transduction // signal transduction // nervous system development // motor neuron axon guidance // intracellular signal transd…	GO:0005829 // GO:0005622	cytosol // intracellular	GO:0005070 // GO:0005096 // GO:0005515 // GO:0046872 // GO:0046875	SH3/SH2 adaptor activity // GTPase activator activity // protein binding // metal ion binding // ephrin receptor binding	Multiple_Complex
TC0700010472.hg.1	TRA2A	transformer 2 alpha homolog (Drosophila)	1407.76	4155.88	-2.10598	0.33874	NM_001282757	NM_001282757	RefSeq	Homo sapiens transformer 2 alpha homolog (Drosophila) (TRA2A), transcript variant 2, mRNA.	Hs.445652	chr7	-	23504780	23532041	29896	NM_001282757	Q13595	GO:0000398 // GO:0006397 // GO:0008380	mRNA splicing, via spliceosome // mRNA processing // RNA splicing	GO:0005634 // GO:0005730 // GO:0043231 // GO:0005634	nucleus // nucleolus // intracellular membrane-bounded organelle // nucleus	GO:0000166 // GO:0044822 // GO:0003676 // GO:0003723	nucleotide binding // poly(A) RNA binding // nucleic acid binding // RNA binding	Multiple_Complex
TC0200013750.hg.1	FHL2	four and a half LIM domains 2	1557.44	4595.86	-2.10502	0.338878	NM_001039492	NM_001039492	RefSeq	Homo sapiens four and a half LIM domains 2 (FHL2), transcript variant 5, mRNA.	Hs.443687	chr2	-	105357712	105438773	2274	NM_001039492	Q14192	GO:0000122 // GO:0001649 // GO:0006351 // GO:0009725 // GO:0030521 // GO:0043066 // GO:0044255 // GO:0044281 // GO:0045893 // GO:0055014 // GO:0055015 // GO:0060347 // GO:0006355 // GO:0006357 // GO:0045892	negative regulation of transcription from RNA polymerase II promoter // osteoblast differentiation // transcription, DNA-templated // response to hormone // androgen receptor signaling pathway // negative regulation of apoptotic process // cellular lipid metabolic process // small molecule metabolic process // positive regulation of transcription, DNA-templated // atrial cardiac muscle cell devel…	GO:0005634 // GO:0005654 // GO:0005925 // GO:0015629 // GO:0030018 // GO:0031430 // GO:0005634 // GO:0005634 // GO:0005737	nucleus // nucleoplasm // focal adhesion // actin cytoskeleton // Z disc // M band // nucleus // nucleus // cytoplasm	GO:0003713 // GO:0005515 // GO:0008134 // GO:0008270 // GO:0042802 // GO:0050681 // GO:0046872	transcription coactivator activity // protein binding // transcription factor binding // zinc ion binding // identical protein binding // androgen receptor binding // metal ion binding	Multiple_Complex
TC1100011545.hg.1	ANAPC15	anaphase promoting complex subunit 15	2947.73	8640.33	-2.08932	0.34116	NM_001278485	NM_001278485	RefSeq	Homo sapiens anaphase promoting complex subunit 15 (ANAPC15), transcript variant 1, mRNA.	Hs.38044	chr11	-	72106378	72112780	25906	NM_001278485	P60006	GO:0007067 // GO:0051301 // GO:0090266 // GO:0007049 // GO:0090266	mitotic nuclear division // cell division // regulation of mitotic cell cycle spindle assembly checkpoint // cell cycle // regulation of mitotic cell cycle spindle assembly checkpoint	GO:0005622 // GO:0005680 // GO:0005680	intracellular // anaphase-promoting complex // anaphase-promoting complex	---	---	Multiple_Complex
TC0100013629.hg.1	YARS	tyrosyl-tRNA synthetase	4537.9	13298.8	-2.08887	0.341226	NM_003680	NM_003680	RefSeq	Homo sapiens tyrosyl-tRNA synthetase (YARS), mRNA.	Hs.213264	chr1	-	32775237	32818153	8565	NM_003680	P54577	GO:0006418 // GO:0006428 // GO:0006437 // GO:0006915 // GO:0007165 // GO:0010467 // GO:0006412 // GO:0006418 // GO:0006428 // GO:0006437	tRNA aminoacylation for protein translation // isoleucyl-tRNA aminoacylation // tyrosyl-tRNA aminoacylation // apoptotic process // signal transduction // gene expression // translation // tRNA aminoacylation for protein translation // isoleucyl-tRNA aminoacylation // tyrosyl-tRNA aminoacylation	GO:0005615 // GO:0005634 // GO:0005737 // GO:0005829 // GO:0005829 // GO:0005737 // GO:0005737 // GO:0005829	extracellular space // nucleus // cytoplasm // cytosol // cytosol // cytoplasm // cytoplasm // cytosol	GO:0000049 // GO:0004822 // GO:0004831 // GO:0004871 // GO:0005153 // GO:0005524 // GO:0044822 // GO:0000166 // GO:0003723 // GO:0004812 // GO:0004822 // GO:0004831 // GO:0016874	tRNA binding // isoleucine-tRNA ligase activity // tyrosine-tRNA ligase activity // signal transducer activity // interleukin-8 receptor binding // ATP binding // poly(A) RNA binding // nucleotide binding // RNA binding // aminoacyl-tRNA ligase activity // isoleucine-tRNA ligase activity // tyrosine-tRNA ligase activity // ligase activity	Multiple_Complex
TC0500010639.hg.1	CCL28	chemokine (C-C motif) ligand 28	38.3938	111.527	-2.55863	0.344256	NM_001301873	NM_001301873	RefSeq	Homo sapiens chemokine (C-C motif) ligand 28 (CCL28), transcript variant 2, mRNA.	Hs.656904	chr5	-	43376645	43412391	56477	NM_001301873	Q9NRJ3	GO:0001954 // GO:0006935 // GO:0006955 // GO:0007204 // GO:0060326 // GO:1903237 // GO:0006935 // GO:0060326	positive regulation of cell-matrix adhesion // chemotaxis // immune response // positive regulation of cytosolic calcium ion concentration // cell chemotaxis // negative regulation of leukocyte tethering or rolling // chemotaxis // cell chemotaxis	GO:0005576 // GO:0005615 // GO:0005829 // GO:0070062 // GO:0005576	extracellular region // extracellular space // cytosol // extracellular exosome // extracellular region	GO:0005515 // GO:0008009 // GO:0008009 // GO:0005125 // GO:0008009	protein binding // chemokine activity // chemokine activity // cytokine activity // chemokine activity	Multiple_Complex
TC1100009709.hg.1	CHID1	chitinase domain containing 1	3135.54	9080.46	-2.06105	0.345307	NM_001142674	NM_001142674	RefSeq	Homo sapiens chitinase domain containing 1 (CHID1), transcript variant 2, mRNA.	Hs.144468	chr11	-	867859	915058	66005	NM_001142674	Q9BWS9	GO:0005975 // GO:0006032 // GO:0045087 // GO:1900016 // GO:0002376 // GO:0006032 // GO:0006032	carbohydrate metabolic process // chitin catabolic process // innate immune response // negative regulation of cytokine production involved in inflammatory response // immune system process // chitin catabolic process // chitin catabolic process	GO:0005576 // GO:0005615 // GO:0005634 // GO:0005764 // GO:0005770 // GO:0005802 // GO:0016020 // GO:0070062 // GO:0005576 // GO:0005576 // GO:0005764	extracellular region // extracellular space // nucleus // lysosome // late endosome // trans-Golgi network // membrane // extracellular exosome // extracellular region // extracellular region // lysosome	GO:0004568 // GO:0005515 // GO:0008061 // GO:0070492 // GO:0004553 // GO:0004568 // GO:0004568 // GO:0008061	chitinase activity // protein binding // chitin binding // oligosaccharide binding // hydrolase activity, hydrolyzing O-glycosyl compounds // chitinase activity // chitinase activity // chitin binding	Multiple_Complex
TC0300014073.hg.1	PLCH1	phospholipase C, eta 1	1191.06	3447.35	-2.05974	0.345501	NM_001130960	NM_001130960	RefSeq	Homo sapiens phospholipase C, eta 1 (PLCH1), transcript variant 1, mRNA.	Hs.567423	chr3	-	155479881	155745067	23007	NM_001130960	Q4KWH8	GO:0016042 // GO:0043647 // GO:0044281 // GO:0048015 // GO:0006629 // GO:0007165 // GO:0035556 // GO:0048015	lipid catabolic process // inositol phosphate metabolic process // small molecule metabolic process // phosphatidylinositol-mediated signaling // lipid metabolic process // signal transduction // intracellular signal transduction // phosphatidylinositol-mediated signaling	GO:0005737 // GO:0005829 // GO:0005886 // GO:0043231 // GO:0005737 // GO:0016020	cytoplasm // cytosol // plasma membrane // intracellular membrane-bounded organelle // cytoplasm // membrane	GO:0004435 // GO:0004871 // GO:0005509 // GO:0050429 // GO:0008081 // GO:0016787 // GO:0046872 // GO:0050429	phosphatidylinositol phospholipase C activity // signal transducer activity // calcium ion binding // calcium-dependent phospholipase C activity // phosphoric diester hydrolase activity // hydrolase activity // metal ion binding // calcium-dependent phospholipase C activity	Multiple_Complex
TC0500007143.hg.1	SKP2	S-phase kinase-associated protein 2, E3 ubiquitin protein ligase	24601.9	70875	-2.15844	0.347116	NM_001243120	NM_001243120	RefSeq	Homo sapiens S-phase kinase-associated protein 2, E3 ubiquitin protein ligase (SKP2), transcript variant 3, mRNA.	Hs.23348	chr5	+	36151989	36184319	6502	NM_001243120	Q13309	GO:0000082 // GO:0000086 // GO:0000209 // GO:0000278 // GO:0008283 // GO:0016567 // GO:0031145 // GO:0031146 // GO:0033148 // GO:0042981 // GO:0048661 // GO:0051726 // GO:0071460 // GO:1902916 // GO:0000082 // GO:0006511 // GO:0016567 // GO:0016567 // GO:0031146 // GO:0016310	G1/S transition of mitotic cell cycle // G2/M transition of mitotic cell cycle // protein polyubiquitination // mitotic cell cycle // cell proliferation // protein ubiquitination // anaphase-promoting complex-dependent proteasomal ubiquitin-dependent protein catabolic process // SCF-dependent proteasomal ubiquitin-dependent protein catabolic process // positive regulation of intracellular estroge…	GO:0005634 // GO:0005654 // GO:0005730 // GO:0005737 // GO:0005829 // GO:0019005 // GO:0005634 // GO:0005737	nucleus // nucleoplasm // nucleolus // cytoplasm // cytosol // SCF ubiquitin ligase complex // nucleus // cytoplasm	GO:0005515 // GO:0042802 // GO:0061630 // GO:0061630 // GO:0061630 // GO:0016301	protein binding // identical protein binding // ubiquitin protein ligase activity // ubiquitin protein ligase activity // ubiquitin protein ligase activity // kinase activity	Multiple_Complex
TC0300007359.hg.1	NDUFAF3	NADH dehydrogenase (ubiquinone) complex I, assembly factor 3	1271.63	3655.14	-2.04354	0.347901	NM_199069	NM_199069	RefSeq	Homo sapiens NADH dehydrogenase (ubiquinone) complex I, assembly factor 3 (NDUFAF3), transcript variant 1, mRNA.	Hs.31387	chr3	+	49020459	49023495	25915	NM_199069	Q9BU61	GO:0022904 // GO:0032981 // GO:0044237 // GO:0044281	respiratory electron transport chain // mitochondrial respiratory chain complex I assembly // cellular metabolic process // small molecule metabolic process	GO:0005634 // GO:0005743 // GO:0005743 // GO:0005634 // GO:0005739 // GO:0005743 // GO:0016020	nucleus // mitochondrial inner membrane // mitochondrial inner membrane // nucleus // mitochondrion // mitochondrial inner membrane // membrane	GO:0005515	protein binding	Multiple_Complex
TC1100012956.hg.1	TRIM6-TRIM34	TRIM6-TRIM34 readthrough	51.7547	148.753	-2.53148	0.347923	NM_001003819	NM_001003819	RefSeq	Homo sapiens TRIM6-TRIM34 readthrough (TRIM6-TRIM34), mRNA.	Hs.729048	chr11	+	5596635	5644398		NM_001003819	Q9BYJ4	GO:0019221 // GO:0051091 // GO:0051607 // GO:0060333 // GO:0070206 // GO:0000209 // GO:0002230 // GO:0002741 // GO:0010628 // GO:0010629 // GO:0010800 // GO:0010994 // GO:0016567 // GO:0032496 // GO:0033138 // GO:0035458 // GO:0045071 // GO:0045071 // GO:0045892 // GO:0060340 // GO:0060340 // GO:0098586 // GO:1901222 // GO:2000679 // GO:2000737	cytokine-mediated signaling pathway // positive regulation of sequence-specific DNA binding transcription factor activity // defense response to virus // interferon-gamma-mediated signaling pathway // protein trimerization // protein polyubiquitination // positive regulation of defense response to virus by host // positive regulation of cytokine secretion involved in immune response // positive r…	GO:0005622 // GO:0005737 // GO:0005737 // GO:0005829 // GO:0005634 // GO:0005829	intracellular // cytoplasm // cytoplasm // cytosol // nucleus // cytosol	GO:0003674 // GO:0008270 // GO:0046872 // GO:0005515 // GO:0008134 // GO:0016874 // GO:0019901 // GO:0019901 // GO:0030674 // GO:0061630 // GO:1990782	molecular_function // zinc ion binding // metal ion binding // protein binding // transcription factor binding // ligase activity // protein kinase binding // protein kinase binding // protein binding, bridging // ubiquitin protein ligase activity // protein tyrosine kinase binding	Coding
TC0200007821.hg.1	SLC1A4	solute carrier family 1 (glutamate/neutral amino acid transporter), member 4	1982.64	5689.04	-2.0395	0.348502	NM_001193493	NM_001193493	RefSeq	Homo sapiens solute carrier family 1 (glutamate/neutral amino acid transporter), member 4 (SLC1A4), transcript variant 2, mRNA.	Hs.654352	chr2	+	64988445	65023866	6509	NM_001193493	P43007	GO:0006811 // GO:0006821 // GO:0006835 // GO:0006865 // GO:0006868 // GO:0015808 // GO:0015811 // GO:0015824 // GO:0015825 // GO:0015826 // GO:0034589 // GO:0035249 // GO:0035524 // GO:0050890 // GO:0055085 // GO:0098779 // GO:1902476 // GO:0006810 // GO:0015825 // GO:0055085	ion transport // chloride transport // dicarboxylic acid transport // amino acid transport // glutamine transport // L-alanine transport // L-cystine transport // proline transport // L-serine transport // threonine transport // hydroxyproline transport // synaptic transmission, glutamatergic // proline transmembrane transport // cognition // transmembrane transport // mitophagy in response to mi…	GO:0005813 // GO:0005815 // GO:0005882 // GO:0005886 // GO:0005887 // GO:0009986 // GO:0016020 // GO:0016021 // GO:0030425 // GO:0042470 // GO:0043025 // GO:0070062 // GO:0005882 // GO:0016020 // GO:0016021	centrosome // microtubule organizing center // intermediate filament // plasma membrane // integral component of plasma membrane // cell surface // membrane // integral component of membrane // dendrite // melanosome // neuronal cell body // extracellular exosome // intermediate filament // membrane // integral component of membrane	GO:0005254 // GO:0015180 // GO:0015184 // GO:0015186 // GO:0015193 // GO:0015194 // GO:0015195 // GO:0017153 // GO:0034590 // GO:0015175 // GO:0015194 // GO:0015293	chloride channel activity // L-alanine transmembrane transporter activity // L-cystine transmembrane transporter activity // L-glutamine transmembrane transporter activity // L-proline transmembrane transporter activity // L-serine transmembrane transporter activity // L-threonine transmembrane transporter activity // sodium:dicarboxylate symporter activity // L-hydroxyproline transmembrane trans…	Multiple_Complex
TSUnmapped00000427.hg.1	FBL	fibrillarin	2920.84	8266.44	-2.00726	0.353338	ENST00000627797	ENST00000627797	ENSEMBL	fibrillarin [gene_biotype:protein_coding transcript_biotype:protein_coding]	Hs.299002	---	---	0	0	2091	ENST00000627797	M0R0P1	GO:0000494 // GO:0001649 // GO:0006364 // GO:0008033 // GO:0031167 // GO:0048254 // GO:1990258 // GO:0000494 // GO:0006364 // GO:0031167 // GO:0006396 // GO:0016074 // GO:0032259	box C/D snoRNA 3-end processing // osteoblast differentiation // rRNA processing // tRNA processing // rRNA methylation // snoRNA localization // histone glutamine methylation // box C/D snoRNA 3-end processing // rRNA processing // rRNA methylation // RNA processing // snoRNA metabolic process // methylation	GO:0001651 // GO:0001652 // GO:0005634 // GO:0005730 // GO:0015030 // GO:0016020 // GO:0031428 // GO:0031428 // GO:0032040 // GO:0070062 // GO:0031428 // GO:0032040 // GO:0005634 // GO:0005730 // GO:0030529	dense fibrillar component // granular component // nucleus // nucleolus // Cajal body // membrane // box C/D snoRNP complex // box C/D snoRNP complex // small-subunit processome // extracellular exosome // box C/D snoRNP complex // small-subunit processome // nucleus // nucleolus // ribonucleoprotein complex	GO:0001094 // GO:0003723 // GO:0005515 // GO:0008649 // GO:0044822 // GO:0051117 // GO:1990259 // GO:0003723 // GO:0008168 // GO:0008649 // GO:0016740	TFIID-class transcription factor binding // RNA binding // protein binding // rRNA methyltransferase activity // poly(A) RNA binding // ATPase binding // histone-glutamine methyltransferase activity // RNA binding // methyltransferase activity // rRNA methyltransferase activity // transferase activity	Coding
TC1200012189.hg.1	C12orf43	chromosome 12 open reading frame 43	42.7453	120.459	-2.48095	0.354852	NM_001286191	NM_001286191	RefSeq	Homo sapiens chromosome 12 open reading frame 43 (C12orf43), transcript variant 1, mRNA.	Hs.528671	chr12	-	121000486	121016502	64897	NM_001286191	Q96C57	---	---	---	---	GO:0005515	protein binding	Multiple_Complex
TC1700012285.hg.1	PRR11	proline rich 11	7764.78	21876.1	-2.10345	0.354943	NM_018304	NM_018304	RefSeq	Homo sapiens proline rich 11 (PRR11), mRNA.	Hs.631750	chr17	+	59155499	59206709	55771	NM_018304	Q96HE9	GO:0051726	regulation of cell cycle	GO:0005634 // GO:0005737 // GO:0016020 // GO:0005634 // GO:0005737	nucleus // cytoplasm // membrane // nucleus // cytoplasm	---	---	Multiple_Complex
TC1600011115.hg.1	EMC8	ER membrane protein complex subunit 8	38.4691	106.202	-2.42826	0.362225	NM_001142288	NM_001142288	RefSeq	Homo sapiens ER membrane protein complex subunit 8 (EMC8), transcript variant 2, mRNA.	Hs.173162	chr16	-	85771758	85799608	10328	NM_001142288	O43402	---	---	GO:0005634 // GO:0005737 // GO:0005739 // GO:0016020 // GO:0072546 // GO:0005737 // GO:0005737	nucleus // cytoplasm // mitochondrion // membrane // ER membrane protein complex // cytoplasm // cytoplasm	GO:0005515	protein binding	Multiple_Complex
TC0900012219.hg.1	CDKN2A	cyclin-dependent kinase inhibitor 2A	54.5846	150.633	-2.42725	0.362368	NM_000077	NM_000077	RefSeq	Homo sapiens cyclin-dependent kinase inhibitor 2A (CDKN2A), transcript variant 1, mRNA.	Hs.512599	chr9	-	21967752	21995301	1029	NM_000077	Q8N726	GO:0000082 // GO:0000209 // GO:0000278 // GO:0000422 // GO:0001953 // GO:0006351 // GO:0006364 // GO:0006469 // GO:0006919 // GO:0007050 // GO:0007050 // GO:0007265 // GO:0008285 // GO:0008285 // GO:0008637 // GO:0010389 // GO:0016925 // GO:0030308 // GO:0030889 // GO:0031647 // GO:0031648 // GO:0032088 // GO:0033088 // GO:0033235 // GO:0034393 // GO:0035986 // GO:0042326 // GO:0043065 // GO:0043…	G1/S transition of mitotic cell cycle // protein polyubiquitination // mitotic cell cycle // mitophagy // negative regulation of cell-matrix adhesion // transcription, DNA-templated // rRNA processing // negative regulation of protein kinase activity // activation of cysteine-type endopeptidase activity involved in apoptotic process // cell cycle arrest // cell cycle arrest // Ras protein signal …	GO:0005634 // GO:0005654 // GO:0005654 // GO:0005730 // GO:0005737 // GO:0005739 // GO:0005739 // GO:0005829 // GO:0016604 // GO:0035985 // GO:0043234 // GO:0005634 // GO:0005654 // GO:0005730 // GO:0005737	nucleus // nucleoplasm // nucleoplasm // nucleolus // cytoplasm // mitochondrion // mitochondrion // cytosol // nuclear body // senescence-associated heterochromatin focus // protein complex // nucleus // nucleoplasm // nucleolus // cytoplasm	GO:0002039 // GO:0003677 // GO:0004861 // GO:0005515 // GO:0008134 // GO:0019901 // GO:0044822 // GO:0051059 // GO:0055105 // GO:0097371 // GO:0016301	p53 binding // DNA binding // cyclin-dependent protein serine/threonine kinase inhibitor activity // protein binding // transcription factor binding // protein kinase binding // poly(A) RNA binding // NF-kappaB binding // ubiquitin-protein transferase inhibitor activity // MDM2/MDM4 family protein binding // kinase activity	Multiple_Complex
TC0500009274.hg.1	FABP6	fatty acid binding protein 6, ileal	40.4913	110.642	-2.40193	0.365966	NM_001040442	NM_001040442	RefSeq	Homo sapiens fatty acid binding protein 6, ileal (FABP6), transcript variant 1, mRNA.	Hs.519719	chr5	+	160187367	160238735	2172	NM_001040442	P51161	GO:0006629 // GO:0008206 // GO:0008285 // GO:0015721 // GO:0019433 // GO:0044281 // GO:0006810 // GO:0008206	lipid metabolic process // bile acid metabolic process // negative regulation of cell proliferation // bile acid and bile salt transport // triglyceride catabolic process // small molecule metabolic process // transport // bile acid metabolic process	GO:0005737 // GO:0005829 // GO:0005737	cytoplasm // cytosol // cytoplasm	GO:0005215 // GO:0008289 // GO:0032052 // GO:0008289	transporter activity // lipid binding // bile acid binding // lipid binding	Multiple_Complex
TC1700006808.hg.1	RANGRF	RAN guanine nucleotide release factor	38.817	105.59	-2.39038	0.36762	NM_001177801	NM_001177801	RefSeq	Homo sapiens RAN guanine nucleotide release factor (RANGRF), transcript variant 2, mRNA.	Hs.408233	chr17	+	8288497	8290092	29098	NM_001177801	Q9HD47	GO:0002027 // GO:0003254 // GO:0003254 // GO:0006888 // GO:0032527 // GO:0042391 // GO:0043547 // GO:0090004 // GO:1900825 // GO:1902305 // GO:1902305 // GO:2000010 // GO:2000010 // GO:2000649 // GO:2000649 // GO:0006810 // GO:0015031	regulation of heart rate // regulation of membrane depolarization // regulation of membrane depolarization // ER to Golgi vesicle-mediated transport // protein exit from endoplasmic reticulum // regulation of membrane potential // positive regulation of GTPase activity // positive regulation of establishment of protein localization to plasma membrane // regulation of membrane depolarization durin…	GO:0005634 // GO:0005654 // GO:0005654 // GO:0005737 // GO:0005791 // GO:0005886 // GO:0005901 // GO:0014704 // GO:0005634 // GO:0005737 // GO:0014704	nucleus // nucleoplasm // nucleoplasm // cytoplasm // rough endoplasmic reticulum // plasma membrane // caveola // intercalated disc // nucleus // cytoplasm // intercalated disc	GO:0005085 // GO:0005087 // GO:0008536 // GO:0008536 // GO:0008565 // GO:0017080 // GO:0017080 // GO:0044325 // GO:0005085 // GO:0005087	guanyl-nucleotide exchange factor activity // Ran guanyl-nucleotide exchange factor activity // Ran GTPase binding // Ran GTPase binding // protein transporter activity // sodium channel regulator activity // sodium channel regulator activity // ion channel binding // guanyl-nucleotide exchange factor activity // Ran guanyl-nucleotide exchange factor activity	Multiple_Complex
TC0600009076.hg.1	ARMC2	armadillo repeat containing 2	37.6298	101.872	-2.37811	0.369384	NM_001286609	NM_001286609	RefSeq	Homo sapiens armadillo repeat containing 2 (ARMC2), transcript variant 2, mRNA.	Hs.645481	chr6	+	108848416	108974472	84071	NM_001286609	Q8NEN0	---	---	---	---	GO:0005515	protein binding	Multiple_Complex
TC1700006857.hg.1	USP43	ubiquitin specific peptidase 43	45.3914	121.593	-2.35106	0.373305	NM_001267576	NM_001267576	RefSeq	Homo sapiens ubiquitin specific peptidase 43 (USP43), transcript variant 2, mRNA.	Hs.709621	chr17	+	9644698	9729691	124739	NM_001267576	Q70EL4	GO:0006281 // GO:0016579 // GO:0019985 // GO:0043161 // GO:0061136 // GO:0006508 // GO:0006511 // GO:0016579 // GO:0016579 // GO:0043161 // GO:0061136	DNA repair // protein deubiquitination // translesion synthesis // proteasome-mediated ubiquitin-dependent protein catabolic process // regulation of proteasomal protein catabolic process // proteolysis // ubiquitin-dependent protein catabolic process // protein deubiquitination // protein deubiquitination // proteasome-mediated ubiquitin-dependent protein catabolic process // regulation of prote…	GO:0005654	nucleoplasm	GO:0004197 // GO:0004843 // GO:0004197 // GO:0004843 // GO:0008233 // GO:0008234 // GO:0016787 // GO:0036459	cysteine-type endopeptidase activity // ubiquitin-specific protease activity // cysteine-type endopeptidase activity // ubiquitin-specific protease activity // peptidase activity // cysteine-type peptidase activity // hydrolase activity // ubiquitinyl hydrolase activity	Multiple_Complex
TC1100013224.hg.1	POU2AF1	POU class 2 associating factor 1	41.5162	110.236	-2.32847	0.37661	NM_006235	NM_006235	RefSeq	Homo sapiens POU class 2 associating factor 1 (POU2AF1), mRNA.	Hs.654525	chr11	-	111352252	111379692	5450	NM_006235	Q16633	GO:0006355 // GO:0006366 // GO:0006959 // GO:0006351	regulation of transcription, DNA-templated // transcription from RNA polymerase II promoter // humoral immune response // transcription, DNA-templated	GO:0005634	nucleus	GO:0003677 // GO:0003712 // GO:0003713 // GO:0005515	DNA binding // transcription cofactor activity // transcription coactivator activity // protein binding	Multiple_Complex
TC1100013072.hg.1	NEU3	sialidase 3 (membrane sialidase)	56.0969	148.088	-2.31356	0.378808	NM_006656	NM_006656	RefSeq	Homo sapiens sialidase 3 (membrane sialidase) (NEU3), mRNA.	Hs.191074	chr11	+	74988134	75010907	10825	NM_006656	Q9UQ49	GO:0005975 // GO:0006488 // GO:0006665 // GO:0006687 // GO:0006689 // GO:0009313 // GO:0018279 // GO:0043687 // GO:0044267 // GO:0044281 // GO:0005975 // GO:0006629 // GO:0008152 // GO:0016042	carbohydrate metabolic process // dolichol-linked oligosaccharide biosynthetic process // sphingolipid metabolic process // glycosphingolipid metabolic process // ganglioside catabolic process // oligosaccharide catabolic process // protein N-linked glycosylation via asparagine // post-translational protein modification // cellular protein metabolic process // small molecule metabolic process // …	GO:0005737 // GO:0005886 // GO:0005886 // GO:0005887 // GO:0043231 // GO:0005737 // GO:0005886 // GO:0016020 // GO:0043231	cytoplasm // plasma membrane // plasma membrane // integral component of plasma membrane // intracellular membrane-bounded organelle // cytoplasm // plasma membrane // membrane // intracellular membrane-bounded organelle	GO:0004308 // GO:0016997 // GO:0052794 // GO:0052795 // GO:0052796 // GO:0004308 // GO:0016787 // GO:0016798 // GO:0052794 // GO:0052796	exo-alpha-sialidase activity // alpha-sialidase activity // exo-alpha-(2->3)-sialidase activity // exo-alpha-(2->6)-sialidase activity // exo-alpha-(2->8)-sialidase activity // exo-alpha-sialidase activity // hydrolase activity // hydrolase activity, acting on glycosyl bonds // exo-alpha-(2->3)-sialidase activity // exo-alpha-(2->8)-sialidase activity	Multiple_Complex
TC1200011908.hg.1	GPN3	GPN-loop GTPase 3	48.1401	124.696	-2.26498	0.38606	NM_001164372	NM_001164372	RefSeq	Homo sapiens GPN-loop GTPase 3 (GPN3), transcript variant 2, mRNA.	Hs.634680	chr12	-	110452484	110469268	51184	NM_001164372	Q9UHW5	GO:0008152	metabolic process	GO:0043234	protein complex	GO:0005515 // GO:0005525 // GO:0016787 // GO:0000166	protein binding // GTP binding // hydrolase activity // nucleotide binding	Multiple_Complex
TC0800011646.hg.1	HAS2	hyaluronan synthase 2	46.7347	120.77	-2.25892	0.386973	NM_005328	NM_005328	RefSeq	Homo sapiens hyaluronan synthase 2 (HAS2), mRNA.	Hs.159226	chr8	-	121612116	121641390	3037	NM_005328	Q92819	GO:0001570 // GO:0001822 // GO:0007155 // GO:0008284 // GO:0010838 // GO:0014911 // GO:0030213 // GO:0030213 // GO:0030213 // GO:0030213 // GO:0030335 // GO:0035810 // GO:0036120 // GO:0036302 // GO:0044849 // GO:0045226 // GO:0045226 // GO:0051549 // GO:0060349 // GO:0070295 // GO:0071347 // GO:0071356 // GO:0071498 // GO:0085029 // GO:0085029 // GO:0090500 // GO:1900026 // GO:1900127 // GO:1900…	vasculogenesis // kidney development // cell adhesion // positive regulation of cell proliferation // positive regulation of keratinocyte proliferation // positive regulation of smooth muscle cell migration // hyaluronan biosynthetic process // hyaluronan biosynthetic process // hyaluronan biosynthetic process // hyaluronan biosynthetic process // positive regulation of cell migration // positive…	GO:0005737 // GO:0005887 // GO:0005887 // GO:0016020 // GO:0016021	cytoplasm // integral component of plasma membrane // integral component of plasma membrane // membrane // integral component of membrane	GO:0050501 // GO:0050501 // GO:0016740 // GO:0016757 // GO:0050501	hyaluronan synthase activity // hyaluronan synthase activity // transferase activity // transferase activity, transferring glycosyl groups // hyaluronan synthase activity	Multiple_Complex
TC0600010688.hg.1	LYRM4	LYR motif containing 4	57.5423	147.868	-2.24458	0.389146	NM_001164840	NM_001164840	RefSeq	Homo sapiens LYR motif containing 4 (LYRM4), transcript variant 2, mRNA.	Hs.387755	chr6	-	5102593	5260950	57128	NM_001164840	Q9HD34	GO:0044281	small molecule metabolic process	GO:0005634 // GO:0005759 // GO:0005634 // GO:0005739	nucleus // mitochondrial matrix // nucleus // mitochondrion	---	---	Multiple_Complex
TC0400007311.hg.1	RHOH	ras homolog family member H	56.5204	145.021	-2.24067	0.38974	NM_001278359	NM_001278359	RefSeq	Homo sapiens ras homolog family member H (RHOH), transcript variant 1, mRNA.	Hs.654594	chr4	+	40191011	40246967	399	NM_001278359	Q15669	GO:0006355 // GO:0007264 // GO:0030217 // GO:0034260 // GO:0042326 // GO:0043124 // GO:0045576 // GO:0051056 // GO:0007264 // GO:0030217	regulation of transcription, DNA-templated // small GTPase mediated signal transduction // T cell differentiation // negative regulation of GTPase activity // negative regulation of phosphorylation // negative regulation of I-kappaB kinase/NF-kappaB signaling // mast cell activation // regulation of small GTPase mediated signal transduction // small GTPase mediated signal transduction // T cell d…	GO:0001772 // GO:0005737 // GO:0005829 // GO:0005886 // GO:0005622 // GO:0005737 // GO:0005886 // GO:0016020	immunological synapse // cytoplasm // cytosol // plasma membrane // intracellular // cytoplasm // plasma membrane // membrane	GO:0005095 // GO:0005515 // GO:0005525 // GO:0017048 // GO:0019210 // GO:0000166 // GO:0005525	GTPase inhibitor activity // protein binding // GTP binding // Rho GTPase binding // kinase inhibitor activity // nucleotide binding // GTP binding	Multiple_Complex
TC0700010561.hg.1	HOXA5	homeobox A5	55.7713	142.124	-2.22316	0.392413	NM_019102	NM_019102	RefSeq	Homo sapiens homeobox A5 (HOXA5), mRNA.	Hs.655218	chr7	-	27141052	27143668	3202	NM_019102	P20719	GO:0003016 // GO:0006366 // GO:0009952 // GO:0010870 // GO:0016477 // GO:0016525 // GO:0030878 // GO:0033599 // GO:0035264 // GO:0043065 // GO:0045639 // GO:0045647 // GO:0045944 // GO:0048286 // GO:0048704 // GO:0060435 // GO:0060441 // GO:0060480 // GO:0060484 // GO:0060535 // GO:0060574 // GO:0060638 // GO:0060644 // GO:0060749 // GO:0060764 // GO:0001501 // GO:0002009 // GO:0006351 // GO:0006…	respiratory system process // transcription from RNA polymerase II promoter // anterior/posterior pattern specification // positive regulation of receptor biosynthetic process // cell migration // negative regulation of angiogenesis // thyroid gland development // regulation of mammary gland epithelial cell proliferation // multicellular organism growth // positive regulation of apoptotic process…	GO:0005634 // GO:0005634	nucleus // nucleus	GO:0000978 // GO:0001077 // GO:0003677 // GO:0003700 // GO:0005515 // GO:0003677 // GO:0003700 // GO:0043565	RNA polymerase II core promoter proximal region sequence-specific DNA binding // transcriptional activator activity, RNA polymerase II core promoter proximal region sequence-specific binding // DNA binding // transcription factor activity, sequence-specific DNA binding // protein binding // DNA binding // transcription factor activity, sequence-specific DNA binding // sequence-specific DNA binding	Multiple_Complex
TC1700007599.hg.1	AP2B1	adaptor-related protein complex 2, beta 1 subunit	38732.6	98194.9	-2.12135	0.394446	NM_001030006	NM_001030006	RefSeq	Homo sapiens adaptor-related protein complex 2, beta 1 subunit (AP2B1), transcript variant 1, mRNA.	Hs.514819	chr17	+	35578046	35726417	163	NM_001030006	P63010	GO:0006886 // GO:0007173 // GO:0007268 // GO:0007411 // GO:0016032 // GO:0019886 // GO:0042059 // GO:0048011 // GO:0048013 // GO:0048268 // GO:0050690 // GO:0072583 // GO:0006810 // GO:0006897 // GO:0015031 // GO:0016192	intracellular protein transport // epidermal growth factor receptor signaling pathway // synaptic transmission // axon guidance // viral process // antigen processing and presentation of exogenous peptide antigen via MHC class II // negative regulation of epidermal growth factor receptor signaling pathway // neurotrophin TRK receptor signaling pathway // ephrin receptor signaling pathway // clath…	GO:0005802 // GO:0005829 // GO:0005886 // GO:0016020 // GO:0030122 // GO:0030666 // GO:0030669 // GO:0036020 // GO:0043231 // GO:0005886 // GO:0005905 // GO:0016020 // GO:0030117 // GO:0030118 // GO:0030131 // GO:0030119	trans-Golgi network // cytosol // plasma membrane // membrane // AP-2 adaptor complex // endocytic vesicle membrane // clathrin-coated endocytic vesicle membrane // endolysosome membrane // intracellular membrane-bounded organelle // plasma membrane // coated pit // membrane // membrane coat // clathrin coat // clathrin adaptor complex // AP-type membrane coat adaptor complex	GO:0005048 // GO:0005515 // GO:0008565 // GO:0030276 // GO:0030276 // GO:0032403 // GO:0035615 // GO:0030276	signal sequence binding // protein binding // protein transporter activity // clathrin binding // clathrin binding // protein complex binding // clathrin adaptor activity // clathrin binding	Multiple_Complex
TC0200011878.hg.1	OSR1	odd-skipped related transciption factor 1	40.362	102.182	-2.20631	0.395001	NM_145260	NM_145260	RefSeq	Homo sapiens odd-skipped related transciption factor 1 (OSR1), mRNA.	Hs.123933	chr2	-	19351485	19358653	130497	NM_145260	Q8TAX0	GO:0000122 // GO:0001655 // GO:0001657 // GO:0001823 // GO:0002062 // GO:0006351 // GO:0007507 // GO:0008406 // GO:0010628 // GO:0030154 // GO:0030501 // GO:0030857 // GO:0035115 // GO:0035116 // GO:0036023 // GO:0042474 // GO:0042476 // GO:0042733 // GO:0043066 // GO:0045944 // GO:0048389 // GO:0048793 // GO:0048863 // GO:0050679 // GO:0060021 // GO:0060272 // GO:0071300 // GO:0072075 // GO:0072…	negative regulation of transcription from RNA polymerase II promoter // urogenital system development // ureteric bud development // mesonephros development // chondrocyte differentiation // transcription, DNA-templated // heart development // gonad development // positive regulation of gene expression // cell differentiation // positive regulation of bone mineralization // negative regulation of…	GO:0005634 // GO:0005634	nucleus // nucleus	GO:0003676 // GO:0046872	nucleic acid binding // metal ion binding	Multiple_Complex
TC0100012471.hg.1	AURKAIP1	aurora kinase A interacting protein 1	50.304	126.259	-2.18423	0.39842	NM_001127229	NM_001127229	RefSeq	Homo sapiens aurora kinase A interacting protein 1 (AURKAIP1), transcript variant 2, mRNA.	Hs.632515	chr1	-	1373730	1375495	54998	NM_001127229	Q9NWT8	GO:0006996 // GO:0032543 // GO:0045839 // GO:0045862 // GO:0070124 // GO:0070125 // GO:0070126 // GO:0016310	organelle organization // mitochondrial translation // negative regulation of mitotic nuclear division // positive regulation of proteolysis // mitochondrial translational initiation // mitochondrial translational elongation // mitochondrial translational termination // phosphorylation	GO:0005634 // GO:0005654 // GO:0005739 // GO:0005743 // GO:0043231 // GO:0005634 // GO:0005739	nucleus // nucleoplasm // mitochondrion // mitochondrial inner membrane // intracellular membrane-bounded organelle // nucleus // mitochondrion	GO:0005515 // GO:0016301	protein binding // kinase activity	Multiple_Complex
TC1900006561.hg.1	SCAMP4	secretory carrier membrane protein 4	53.3077	133.521	-2.17892	0.399246	NM_079834	NM_079834	RefSeq	Homo sapiens secretory carrier membrane protein 4 (SCAMP4), mRNA.	Hs.144980	chr19	+	1905214	1926013	113178	NM_079834	Q96EY9	GO:0015031 // GO:0006400 // GO:0008033 // GO:0008033 // GO:0009451 // GO:0010467 // GO:0006810	protein transport // tRNA modification // tRNA processing // tRNA processing // RNA modification // gene expression // transport	GO:0016021 // GO:0030133 // GO:0005654 // GO:0005829 // GO:0016020	integral component of membrane // transport vesicle // nucleoplasm // cytosol // membrane	GO:0003824 // GO:0008270 // GO:0019239 // GO:0046872	catalytic activity // zinc ion binding // deaminase activity // metal ion binding	Multiple_Complex
TC0400012968.hg.1	NDUFC1	NADH dehydrogenase (ubiquinone) 1, subcomplex unknown, 1, 6kDa	55.3888	136.145	-2.13065	0.406838	NM_001184986	NM_001184986	RefSeq	Homo sapiens NADH dehydrogenase (ubiquinone) 1, subcomplex unknown, 1, 6kDa (NDUFC1), transcript variant 1, mRNA.	Hs.84549	chr4	-	139289917	139302551	4717	NM_001184986	O43677	GO:0006120 // GO:0022904 // GO:0044237 // GO:0044281 // GO:0006120 // GO:0055114	mitochondrial electron transport, NADH to ubiquinone // respiratory electron transport chain // cellular metabolic process // small molecule metabolic process // mitochondrial electron transport, NADH to ubiquinone // oxidation-reduction process	GO:0005739 // GO:0005743 // GO:0005747 // GO:0016021 // GO:0005739 // GO:0005743 // GO:0005747 // GO:0016020 // GO:0070469	mitochondrion // mitochondrial inner membrane // mitochondrial respiratory chain complex I // integral component of membrane // mitochondrion // mitochondrial inner membrane // mitochondrial respiratory chain complex I // membrane // respiratory chain	GO:0008137 // GO:0008137	NADH dehydrogenase (ubiquinone) activity // NADH dehydrogenase (ubiquinone) activity	Multiple_Complex
TC1900006520.hg.1	ATP5D	ATP synthase, H+ transporting, mitochondrial F1 complex, delta subunit	47.983	117.664	-2.12462	0.407798	NM_001001975	NM_001001975	RefSeq	Homo sapiens ATP synthase, H+ transporting, mitochondrial F1 complex, delta subunit (ATP5D), transcript variant 2, mRNA.	Hs.418668	chr19	+	1241746	1244826	513	NM_001001975	P30049	GO:0006119 // GO:0006754 // GO:0015986 // GO:0022904 // GO:0042776 // GO:0042776 // GO:0042776 // GO:0044237 // GO:0044281 // GO:0046688 // GO:0006754 // GO:0006810 // GO:0006811 // GO:0015986 // GO:0015986 // GO:0015992	oxidative phosphorylation // ATP biosynthetic process // ATP synthesis coupled proton transport // respiratory electron transport chain // mitochondrial ATP synthesis coupled proton transport // mitochondrial ATP synthesis coupled proton transport // mitochondrial ATP synthesis coupled proton transport // cellular metabolic process // small molecule metabolic process // response to copper ion // …	GO:0000275 // GO:0000275 // GO:0005739 // GO:0005743 // GO:0005753 // GO:0005753 // GO:0005759 // GO:0000275 // GO:0005739 // GO:0005743 // GO:0016020 // GO:0045261	mitochondrial proton-transporting ATP synthase complex, catalytic core F(1) // mitochondrial proton-transporting ATP synthase complex, catalytic core F(1) // mitochondrion // mitochondrial inner membrane // mitochondrial proton-transporting ATP synthase complex // mitochondrial proton-transporting ATP synthase complex // mitochondrial matrix // mitochondrial proton-transporting ATP synthase compl…	GO:0005215 // GO:0005524 // GO:0016887 // GO:0022857 // GO:0043531 // GO:0046933 // GO:0046961 // GO:0046933 // GO:0046933	transporter activity // ATP binding // ATPase activity // transmembrane transporter activity // ADP binding // proton-transporting ATP synthase activity, rotational mechanism // proton-transporting ATPase activity, rotational mechanism // proton-transporting ATP synthase activity, rotational mechanism // proton-transporting ATP synthase activity, rotational mechanism	Multiple_Complex
TC0300007479.hg.1	PHF7	PHD finger protein 7	50.0341	121.452	-2.09856	0.411966	NM_001278221	NM_001278221	RefSeq	Homo sapiens PHD finger protein 7 (PHF7), transcript variant 2, mRNA.	Hs.372719	chr3	+	52410511	52423641	51533	NM_001278221	Q9BWX1	---	---	GO:0005634 // GO:0005654 // GO:0005815 // GO:0005634	nucleus // nucleoplasm // microtubule organizing center // nucleus	GO:0005515 // GO:0008270 // GO:0046872	protein binding // zinc ion binding // metal ion binding	Multiple_Complex
TC2200008099.hg.1	YDJC	YdjC homolog (bacterial)	53.0735	128.422	-2.09043	0.413275	NM_001017964	NM_001017964	RefSeq	Homo sapiens YdjC homolog (bacterial) (YDJC), mRNA.	Hs.355952	chr22	-	21628089	21630064	150223	NM_001017964	A8MPS7	GO:0005975	carbohydrate metabolic process	---	---	GO:0000287 // GO:0016810 // GO:0003824 // GO:0016787 // GO:0046872	magnesium ion binding // hydrolase activity, acting on carbon-nitrogen (but not peptide) bonds // catalytic activity // hydrolase activity // metal ion binding	Multiple_Complex
TC0700012047.hg.1	IFT22	intraflagellar transport 22	58.4847	141.469	-2.08959	0.413411	NM_001130820	NM_001130820	RefSeq	Homo sapiens intraflagellar transport 22 (IFT22), transcript variant 2, mRNA.	Hs.389104	chr7	-	101313367	101321823	64792	NM_001130820	Q9H7X7	GO:0006886 // GO:0006996 // GO:0032482 // GO:0006886 // GO:0007264 // GO:0032482	intracellular protein transport // organelle organization // Rab protein signal transduction // intracellular protein transport // small GTPase mediated signal transduction // Rab protein signal transduction	GO:0005813 // GO:0030992 // GO:0072372 // GO:0097542 // GO:0005929 // GO:0030992 // GO:0042995 // GO:0005622	centrosome // intraciliary transport particle B // primary cilium // ciliary tip // cilium // intraciliary transport particle B // cell projection // intracellular	GO:0003924 // GO:0005525 // GO:0000166 // GO:0003924	GTPase activity // GTP binding // nucleotide binding // GTPase activity	Multiple_Complex
TC1900006502.hg.1	WDR18	WD repeat domain 18	46.0485	111.135	-2.08378	0.414349	NM_024100	NM_024100	RefSeq	Homo sapiens WD repeat domain 18 (WDR18), mRNA.	Hs.325321	chr19	+	984271	998438	57418	NM_024100	Q9BV38	GO:0007275	multicellular organismal development	GO:0005654 // GO:0005737 // GO:0005634	nucleoplasm // cytoplasm // nucleus	GO:0005515	protein binding	Multiple_Complex
TC1200009759.hg.1	CDCA3	cell division cycle associated 3	50.7725	121.678	-2.06579	0.417269	NM_001297602	NM_001297602	RefSeq	Homo sapiens cell division cycle associated 3 (CDCA3), transcript variant 2, mRNA.	Hs.524216	chr12	-	6844793	6852066	83461	NM_001297602	Q99618	GO:0007067 // GO:0016567 // GO:0051301 // GO:0007049 // GO:0008150	mitotic nuclear division // protein ubiquitination // cell division // cell cycle // biological_process	GO:0005829 // GO:0005575 // GO:0005737	cytosol // cellular_component // cytoplasm	GO:0005515 // GO:0003674	protein binding // molecular_function	Multiple_Complex
TC0900008854.hg.1	SWI5	SWI5 homologous recombination repair protein	54.9937	130.334	-2.03724	0.421945	NM_001040011	NM_001040011	RefSeq	Homo sapiens SWI5 homologous recombination repair protein (SWI5), mRNA.	Hs.259594	chr9	+	128275379	128288990	375757	NM_001040011	Q1ZZU3	GO:0000724 // GO:0071479 // GO:0006281 // GO:0006974	double-strand break repair via homologous recombination // cellular response to ionizing radiation // DNA repair // cellular response to DNA damage stimulus	GO:0005634 // GO:0032798 // GO:0005634	nucleus // Swi5-Sfr1 complex // nucleus	GO:0005515	protein binding	Multiple_Complex
TC0500011705.hg.1	NREP	neuronal regeneration related protein	49.1678	115.782	-2.02081	0.424659	NM_001142474	NM_001142474	RefSeq	Homo sapiens neuronal regeneration related protein (NREP), transcript variant 2, mRNA.	Hs.36053 // Hs.745061	chr5	-	111662621	111997464	9315	NM_001142474	Q16612	GO:0017015 // GO:0031103 // GO:0045664	regulation of transforming growth factor beta receptor signaling pathway // axon regeneration // regulation of neuron differentiation	GO:0005634 // GO:0005737	nucleus // cytoplasm	GO:0005515	protein binding	Multiple_Complex
TC0200011138.hg.1	UGT1A1	UDP glucuronosyltransferase 1 family, polypeptide A1	66897.7	41367.2	2.02448	1.61717	NM_000463	NM_000463	RefSeq	Homo sapiens UDP glucuronosyltransferase 1 family, polypeptide A1 (UGT1A1), mRNA.	Hs.554822	chr2	+	233617645	233773310		NM_000463	Q9HAW8	GO:0001889 // GO:0006778 // GO:0006789 // GO:0006805 // GO:0006953 // GO:0007584 // GO:0007586 // GO:0008202 // GO:0008210 // GO:0009813 // GO:0017144 // GO:0017144 // GO:0031100 // GO:0032496 // GO:0032870 // GO:0042167 // GO:0042493 // GO:0042573 // GO:0042594 // GO:0043086 // GO:0044281 // GO:0045922 // GO:0045939 // GO:0046483 // GO:0051552 // GO:0052695 // GO:0052695 // GO:0052695 // GO:0052…	liver development // porphyrin-containing compound metabolic process // bilirubin conjugation // xenobiotic metabolic process // acute-phase response // response to nutrient // digestion // steroid metabolic process // estrogen metabolic process // flavonoid biosynthetic process // drug metabolic process // drug metabolic process // organ regeneration // response to lipopolysaccharide // cellular…	GO:0005783 // GO:0005783 // GO:0005789 // GO:0005789 // GO:0005789 // GO:0005887 // GO:0034663 // GO:0070069 // GO:0005783 // GO:0005789 // GO:0005789 // GO:0016020 // GO:0016021 // GO:0043231 // GO:0005783 // GO:0043231 // GO:0070062	endoplasmic reticulum // endoplasmic reticulum // endoplasmic reticulum membrane // endoplasmic reticulum membrane // endoplasmic reticulum membrane // integral component of plasma membrane // endoplasmic reticulum chaperone complex // cytochrome complex // endoplasmic reticulum // endoplasmic reticulum membrane // endoplasmic reticulum membrane // membrane // integral component of membrane // in…	GO:0001972 // GO:0004857 // GO:0005496 // GO:0015020 // GO:0015020 // GO:0015020 // GO:0019899 // GO:0019899 // GO:0042803 // GO:0046982 // GO:0046982 // GO:0005080 // GO:0015020 // GO:0015020 // GO:0016740 // GO:0016757 // GO:0016758 // GO:0004857 // GO:0008144 // GO:0015020 // GO:0001972 // GO:0005504	retinoic acid binding // enzyme inhibitor activity // steroid binding // glucuronosyltransferase activity // glucuronosyltransferase activity // glucuronosyltransferase activity // enzyme binding // enzyme binding // protein homodimerization activity // protein heterodimerization activity // protein heterodimerization activity // protein kinase C binding // glucuronosyltransferase activity // glu…	Multiple_Complex
TC1000008643.hg.1	SCD	stearoyl-CoA desaturase (delta-9-desaturase)	157891	97268.8	2.0355	1.62324	NM_005063	NM_005063	RefSeq	Homo sapiens stearoyl-CoA desaturase (delta-9-desaturase) (SCD), mRNA.	Hs.558396	chr10	+	100347015	100373358	6319	NM_005063	O00767	GO:0006636 // GO:0019432 // GO:0035338 // GO:0044255 // GO:0044281 // GO:0055114 // GO:0006629 // GO:0006631 // GO:0006633	unsaturated fatty acid biosynthetic process // triglyceride biosynthetic process // long-chain fatty-acyl-CoA biosynthetic process // cellular lipid metabolic process // small molecule metabolic process // oxidation-reduction process // lipid metabolic process // fatty acid metabolic process // fatty acid biosynthetic process	GO:0005783 // GO:0005789 // GO:0005789 // GO:0016020 // GO:0016021 // GO:0005783 // GO:0005789 // GO:0016020 // GO:0016021	endoplasmic reticulum // endoplasmic reticulum membrane // endoplasmic reticulum membrane // membrane // integral component of membrane // endoplasmic reticulum // endoplasmic reticulum membrane // membrane // integral component of membrane	GO:0004768 // GO:0005506 // GO:0016491 // GO:0004768 // GO:0004768 // GO:0016491 // GO:0016717 // GO:0046872	stearoyl-CoA 9-desaturase activity // iron ion binding // oxidoreductase activity // stearoyl-CoA 9-desaturase activity // stearoyl-CoA 9-desaturase activity // oxidoreductase activity // oxidoreductase activity, acting on paired donors, with oxidation of a pair of donors resulting in the reduction of molecular oxygen to two molecules of water // metal ion binding	Multiple_Complex
TC1400009214.hg.1	BMP4	bone morphogenetic protein 4	117608	72080.9	2.05061	1.63161	NM_001202	NM_001202	RefSeq	Homo sapiens bone morphogenetic protein 4 (BMP4), transcript variant 1, mRNA.	Hs.68879	chr14	-	53949736	53958761	652	NM_001202	P12644	GO:0000122 // GO:0000186 // GO:0001541 // GO:0001649 // GO:0001657 // GO:0001658 // GO:0001822 // GO:0001823 // GO:0001843 // GO:0001934 // GO:0001938 // GO:0001958 // GO:0002043 // GO:0002062 // GO:0002244 // GO:0002320 // GO:0003014 // GO:0003130 // GO:0003139 // GO:0003197 // GO:0003279 // GO:0003323 // GO:0003337 // GO:0007182 // GO:0007224 // GO:0007281 // GO:0007500 // GO:0008285 // GO:0009…	negative regulation of transcription from RNA polymerase II promoter // activation of MAPKK activity // ovarian follicle development // osteoblast differentiation // ureteric bud development // branching involved in ureteric bud morphogenesis // kidney development // mesonephros development // neural tube closure // positive regulation of protein phosphorylation // positive regulation of endothel…	GO:0005576 // GO:0005576 // GO:0005578 // GO:0005615 // GO:0005615 // GO:0005615 // GO:0005737 // GO:0031988 // GO:0005576 // GO:0005615 // GO:0005615	extracellular region // extracellular region // proteinaceous extracellular matrix // extracellular space // extracellular space // extracellular space // cytoplasm // membrane-bounded vesicle // extracellular region // extracellular space // extracellular space	GO:0005125 // GO:0005160 // GO:0005515 // GO:0008083 // GO:0008201 // GO:0039706 // GO:0042056 // GO:0042803 // GO:0070700 // GO:0005125 // GO:0005160	cytokine activity // transforming growth factor beta receptor binding // protein binding // growth factor activity // heparin binding // co-receptor binding // chemoattractant activity // protein homodimerization activity // BMP receptor binding // cytokine activity // transforming growth factor beta receptor binding	Multiple_Complex
TC1300008793.hg.1	TSC22D1	TSC22 domain family, member 1	159736	94529	2.15359	1.68981	NM_001243797	NM_001243797	RefSeq	Homo sapiens TSC22 domain family, member 1 (TSC22D1), transcript variant 3, mRNA.	Hs.436383	chr13	-	44432143	44577147	8848	NM_001243797	Q15714	GO:0006355 // GO:0006366 // GO:0008284 // GO:0043065 // GO:0043066 // GO:0006351	regulation of transcription, DNA-templated // transcription from RNA polymerase II promoter // positive regulation of cell proliferation // positive regulation of apoptotic process // negative regulation of apoptotic process // transcription, DNA-templated	GO:0005634 // GO:0005737	nucleus // cytoplasm	GO:0003700 // GO:0005515	transcription factor activity, sequence-specific DNA binding // protein binding	Multiple_Complex
TC1300007135.hg.1	ITM2B	integral membrane protein 2B	97432.1	56712.1	2.20223	1.71801	NM_021999	NM_021999	RefSeq	Homo sapiens integral membrane protein 2B (ITM2B), mRNA.	Hs.643683	chr13	+	48233138	48270357	9445	NM_021999	Q9Y287	GO:0007399 // GO:0042985 // GO:0044267	nervous system development // negative regulation of amyloid precursor protein biosynthetic process // cellular protein metabolic process	GO:0005576 // GO:0005615 // GO:0005794 // GO:0005886 // GO:0010008 // GO:0016020 // GO:0030660 // GO:0031301 // GO:0043231 // GO:0070062 // GO:0000139 // GO:0005576 // GO:0005768 // GO:0005794 // GO:0005886 // GO:0016020 // GO:0016021	extracellular region // extracellular space // Golgi apparatus // plasma membrane // endosome membrane // membrane // Golgi-associated vesicle membrane // integral component of organelle membrane // intracellular membrane-bounded organelle // extracellular exosome // Golgi membrane // extracellular region // endosome // Golgi apparatus // plasma membrane // membrane // integral component of membr…	GO:0001540 // GO:0005515 // GO:0005524	beta-amyloid binding // protein binding // ATP binding	Multiple_Complex
TC1900011940.hg.1	ECH1	enoyl-CoA hydratase 1, peroxisomal	90410.3	51645.3	2.25744	1.7506	NM_001398	NM_001398	RefSeq	Homo sapiens enoyl CoA hydratase 1, peroxisomal (ECH1), mRNA.	Hs.196176	chr19	-	38815422	38832005	1891	NM_001398	Q13011	GO:0006635 // GO:0006629 // GO:0006631 // GO:0008152	fatty acid beta-oxidation // lipid metabolic process // fatty acid metabolic process // metabolic process	GO:0005739 // GO:0005777 // GO:0016020 // GO:0070062 // GO:0005777	mitochondrion // peroxisome // membrane // extracellular exosome // peroxisome	GO:0005102 // GO:0005515 // GO:0016853 // GO:0003824	receptor binding // protein binding // isomerase activity // catalytic activity	Multiple_Complex
TC2100007803.hg.1	APP	amyloid beta (A4) precursor protein	123087	67668.2	2.37003	1.81898	NM_000484	NM_000484	RefSeq	Homo sapiens amyloid beta (A4) precursor protein (APP), transcript variant 1, mRNA.	Hs.434980	chr21	-	25880550	26171128	351	NM_000484	P05067	GO:0001878 // GO:0002576 // GO:0006378 // GO:0006417 // GO:0006468 // GO:0006878 // GO:0006892 // GO:0006897 // GO:0007155 // GO:0007176 // GO:0007219 // GO:0007409 // GO:0007596 // GO:0007617 // GO:0007626 // GO:0008088 // GO:0008344 // GO:0008542 // GO:0010951 // GO:0010951 // GO:0010952 // GO:0016199 // GO:0016322 // GO:0016358 // GO:0019731 // GO:0019732 // GO:0030168 // GO:0030198 // GO:0030…	response to yeast // platelet degranulation // mRNA polyadenylation // regulation of translation // protein phosphorylation // cellular copper ion homeostasis // post-Golgi vesicle-mediated transport // endocytosis // cell adhesion // regulation of epidermal growth factor-activated receptor activity // Notch signaling pathway // axonogenesis // blood coagulation // mating behavior // locomotory b…	GO:0005576 // GO:0005615 // GO:0005641 // GO:0005737 // GO:0005737 // GO:0005768 // GO:0005794 // GO:0005794 // GO:0005829 // GO:0005886 // GO:0005887 // GO:0005905 // GO:0009986 // GO:0016021 // GO:0030424 // GO:0031093 // GO:0031904 // GO:0032588 // GO:0043195 // GO:0043197 // GO:0043198 // GO:0043231 // GO:0043235 // GO:0045121 // GO:0045202 // GO:0048471 // GO:0070062 // GO:0009986 // GO:0016…	extracellular region // extracellular space // nuclear envelope lumen // cytoplasm // cytoplasm // endosome // Golgi apparatus // Golgi apparatus // cytosol // plasma membrane // integral component of plasma membrane // coated pit // cell surface // integral component of membrane // axon // platelet alpha granule lumen // endosome lumen // trans-Golgi network membrane // terminal bouton // dendri…	GO:0003677 // GO:0004867 // GO:0005102 // GO:0005515 // GO:0008201 // GO:0016504 // GO:0019899 // GO:0033130 // GO:0042802 // GO:0046914 // GO:0051425 // GO:0070851 // GO:0004867 // GO:0030414 // GO:0046872 // GO:0008233	DNA binding // serine-type endopeptidase inhibitor activity // receptor binding // protein binding // heparin binding // peptidase activator activity // enzyme binding // acetylcholine receptor binding // identical protein binding // transition metal ion binding // PTB domain binding // growth factor receptor binding // serine-type endopeptidase inhibitor activity // peptidase inhibitor activity …	Multiple_Complex
TC1700006471.hg.1	WNT9B	wingless-type MMTV integration site family, member 9B	160271	87273.7	2.39805	1.83641	BC064534	BC064534	GenBank	Homo sapiens wingless-type MMTV integration site family, member 9B, mRNA (cDNA clone MGC:70631 IMAGE:5588904), complete cds.	Hs.326420	chr17	+	811970	2130268	7484	BC064534	Q6ZS96	GO:0001658 // GO:0001701 // GO:0001932 // GO:0003339 // GO:0007267 // GO:0007275 // GO:0009267 // GO:0009786 // GO:0016055 // GO:0030182 // GO:0030182 // GO:0030539 // GO:0032526 // GO:0035150 // GO:0043085 // GO:0045165 // GO:0048701 // GO:0060021 // GO:0060070 // GO:0060071 // GO:0061038 // GO:0061303 // GO:0071300 // GO:0072003 // GO:0072038 // GO:0072044 // GO:0072046 // GO:0072174 // GO:0072…	branching involved in ureteric bud morphogenesis // in utero embryonic development // regulation of protein phosphorylation // regulation of mesenchymal to epithelial transition involved in metanephros morphogenesis // cell-cell signaling // multicellular organismal development // cellular response to starvation // regulation of asymmetric cell division // Wnt signaling pathway // neuron differen…	GO:0005576 // GO:0005576 // GO:0005578 // GO:0005615 // GO:0005576 // GO:0005615	extracellular region // extracellular region // proteinaceous extracellular matrix // extracellular space // extracellular region // extracellular space	GO:0005109 // GO:0005102 // GO:0005109	frizzled binding // receptor binding // frizzled binding	Coding
TC0800007738.hg.1	SDCBP	syndecan binding protein	14286.1	7615.64	2.00278	1.87588	NM_001007067	NM_001007067	RefSeq	Homo sapiens syndecan binding protein (syntenin) (SDCBP), transcript variant 2, mRNA.	Hs.200804	chr8	+	58552924	58582860	6386	NM_001007067	O00560	GO:0006612 // GO:0006930 // GO:0007265 // GO:0007268 // GO:0007411 // GO:0030036 // GO:0035556 // GO:0042327 // GO:0046330 // GO:0048013 // GO:1903543 // GO:1903553 // GO:0007268 // GO:0030036 // GO:0035556	protein targeting to membrane // substrate-dependent cell migration, cell extension // Ras protein signal transduction // synaptic transmission // axon guidance // actin cytoskeleton organization // intracellular signal transduction // positive regulation of phosphorylation // positive regulation of JNK cascade // ephrin receptor signaling pathway // positive regulation of exosomal secretion // p…	GO:0005615 // GO:0005634 // GO:0005737 // GO:0005789 // GO:0005829 // GO:0005856 // GO:0005886 // GO:0005895 // GO:0005912 // GO:0005925 // GO:0016020 // GO:0042470 // GO:0070062 // GO:0072562 // GO:1903561 // GO:0005634 // GO:0005737 // GO:0005783 // GO:0005829 // GO:0005856 // GO:0005886 // GO:0005895 // GO:0005912 // GO:0016020 // GO:0030054 // GO:0005622 // GO:0016021	extracellular space // nucleus // cytoplasm // endoplasmic reticulum membrane // cytosol // cytoskeleton // plasma membrane // interleukin-5 receptor complex // adherens junction // focal adhesion // membrane // melanosome // extracellular exosome // blood microparticle // extracellular vesicle // nucleus // cytoplasm // endoplasmic reticulum // cytosol // cytoskeleton // plasma membrane // inter…	GO:0001948 // GO:0005109 // GO:0005137 // GO:0005515 // GO:0008022 // GO:0008093 // GO:0019838 // GO:0042043 // GO:0042802 // GO:0042803 // GO:0045545 // GO:0045545 // GO:0046875 // GO:0046982 // GO:0047485 // GO:0050839 // GO:0005137 // GO:0045545 // GO:0046982	glycoprotein binding // frizzled binding // interleukin-5 receptor binding // protein binding // protein C-terminus binding // cytoskeletal adaptor activity // growth factor binding // neurexin family protein binding // identical protein binding // protein homodimerization activity // syndecan binding // syndecan binding // ephrin receptor binding // protein heterodimerization activity // protein…	Multiple_Complex
TC0700012461.hg.1	WASL	Wiskott-Aldrich syndrome-like	13617.6	7239.63	2.00948	1.88099	NM_003941	NM_003941	RefSeq	Homo sapiens Wiskott-Aldrich syndrome-like (WASL), mRNA.	Hs.143728 // Hs.731519	chr7	-	123681927	123749071	8976	NM_003941	O00401	GO:0006351 // GO:0006355 // GO:0006461 // GO:0006900 // GO:0006928 // GO:0007067 // GO:0007264 // GO:0007411 // GO:0008154 // GO:0009617 // GO:0016050 // GO:0030050 // GO:0032880 // GO:0034629 // GO:0038096 // GO:0044281 // GO:0045087 // GO:0046209 // GO:0048013 // GO:0050999 // GO:0051301 // GO:0051491 // GO:0051653 // GO:1903526 // GO:2000370 // GO:2000402 // GO:2000601 // GO:0007015 // GO:0007…	transcription, DNA-templated // regulation of transcription, DNA-templated // protein complex assembly // membrane budding // movement of cell or subcellular component // mitotic nuclear division // small GTPase mediated signal transduction // axon guidance // actin polymerization or depolymerization // response to bacterium // vesicle organization // vesicle transport along actin filament // reg…	GO:0000139 // GO:0005634 // GO:0005829 // GO:0005829 // GO:0005886 // GO:0015629 // GO:0016023 // GO:0030027 // GO:0030478 // GO:0030666 // GO:0070062 // GO:0005737 // GO:0005856	Golgi membrane // nucleus // cytosol // cytosol // plasma membrane // actin cytoskeleton // cytoplasmic membrane-bounded vesicle // lamellipodium // actin cap // endocytic vesicle membrane // extracellular exosome // cytoplasm // cytoskeleton	GO:0003779 // GO:0005515 // GO:0030695	actin binding // protein binding // GTPase regulator activity	Multiple_Complex
TC1000008795.hg.1	SLK	STE20-like kinase	59471.9	31231.6	2.50459	1.90422	NM_001304743	NM_001304743	RefSeq	Homo sapiens STE20-like kinase (SLK), transcript variant 2, mRNA.	Hs.591922	chr10	+	103967185	104029233	9748	NM_001304743	Q9H2G2	GO:0006915 // GO:0007346 // GO:0023014 // GO:0031098 // GO:0032147 // GO:0042981 // GO:0046777 // GO:0006468 // GO:0007346 // GO:0016310 // GO:0023014 // GO:0031098 // GO:0032147 // GO:0042981	apoptotic process // regulation of mitotic cell cycle // signal transduction by protein phosphorylation // stress-activated protein kinase signaling cascade // activation of protein kinase activity // regulation of apoptotic process // protein autophosphorylation // protein phosphorylation // regulation of mitotic cell cycle // phosphorylation // signal transduction by protein phosphorylation // …	GO:0005737 // GO:0070062 // GO:0005737 // GO:0005737	cytoplasm // extracellular exosome // cytoplasm // cytoplasm	GO:0004674 // GO:0005524 // GO:0042802 // GO:0042803 // GO:0000166 // GO:0004672 // GO:0004674 // GO:0016301 // GO:0016740	protein serine/threonine kinase activity // ATP binding // identical protein binding // protein homodimerization activity // nucleotide binding // protein kinase activity // protein serine/threonine kinase activity // kinase activity // transferase activity	Multiple_Complex
TC0500013399.hg.1	PANK3	pantothenate kinase 3	34853.8	18299.5	2.04029	1.90463	NM_024594	NM_024594	RefSeq	Homo sapiens pantothenate kinase 3 (PANK3), mRNA.	Hs.388400 // Hs.591729	chr5	-	168555623	168579609	79646	NM_024594	Q9H999	GO:0015937 // GO:0016310	coenzyme A biosynthetic process // phosphorylation	GO:0005737	cytoplasm	GO:0004594 // GO:0005524 // GO:0000166 // GO:0016301 // GO:0016740	pantothenate kinase activity // ATP binding // nucleotide binding // kinase activity // transferase activity	Multiple_Complex
TC0300013755.hg.1	LOC220729	succinate dehydrogenase complex, subunit A, flavoprotein (Fp) pseudogene	14888.9	7800.93	2.04544	1.90861	NR_003266	NR_003266	RefSeq	Homo sapiens succinate dehydrogenase complex, subunit A, flavoprotein (Fp) pseudogene (LOC220729), non-coding RNA.	Hs.478854	chr3	-	197578213	197627906	220729	NR_003266	B7Z668	GO:0055114	oxidation-reduction process	---	---	GO:0016491	oxidoreductase activity	Multiple_Complex
TC1100009514.hg.1	TMEM45B	transmembrane protein 45B	29597.3	15130.8	2.10606	1.9561	NM_138788	NM_138788	RefSeq	Homo sapiens transmembrane protein 45B (TMEM45B), mRNA.	Hs.504301	chr11	+	129815819	129860003	120224	NM_138788	Q96B21	---	---	GO:0016021 // GO:0016020	integral component of membrane // membrane	---	---	Multiple_Complex
TSUnmapped00000253.hg.1	HYOU1	hypoxia up-regulated 1	4632.39	2362.65	2.00212	1.96067	ENST00000627494	ENST00000627494	ENSEMBL	hypoxia up-regulated 1 [gene_biotype:protein_coding transcript_biotype:protein_coding]	Hs.277704	---	---	0	0	10525	ENST00000627494	J3QL06	GO:0002931 // GO:0006898 // GO:0030968 // GO:0034976 // GO:0036498 // GO:0044267 // GO:0071456 // GO:0071456 // GO:1903298 // GO:1903382 // GO:0002931 // GO:0043066	response to ischemia // receptor-mediated endocytosis // endoplasmic reticulum unfolded protein response // response to endoplasmic reticulum stress // IRE1-mediated unfolded protein response // cellular protein metabolic process // cellular response to hypoxia // cellular response to hypoxia // negative regulation of hypoxia-induced intrinsic apoptotic signaling pathway // negative regulation of…	GO:0005576 // GO:0005783 // GO:0005788 // GO:0005790 // GO:0005925 // GO:0016020 // GO:0034663 // GO:0070062 // GO:0071682 // GO:0005783 // GO:0005788 // GO:0016020 // GO:0016021	extracellular region // endoplasmic reticulum // endoplasmic reticulum lumen // smooth endoplasmic reticulum // focal adhesion // membrane // endoplasmic reticulum chaperone complex // extracellular exosome // endocytic vesicle lumen // endoplasmic reticulum // endoplasmic reticulum lumen // membrane // integral component of membrane	GO:0005524 // GO:0051087 // GO:0000166	ATP binding // chaperone binding // nucleotide binding	Coding
TC1100008514.hg.1	TSKU	tsukushi, small leucine rich proteoglycan	17281.3	8794.34	2.11731	1.96504	NM_001258210	NM_001258210	RefSeq	Homo sapiens tsukushi, small leucine rich proteoglycan (TSKU), transcript variant 2, mRNA.	Hs.8361	chr11	+	76782251	76798154	25987	NM_001258210	Q8WUA8	GO:0010468 // GO:0021540 // GO:0021670 // GO:0021960 // GO:0030178 // GO:0061073 // GO:0043010	regulation of gene expression // corpus callosum morphogenesis // lateral ventricle development // anterior commissure morphogenesis // negative regulation of Wnt signaling pathway // ciliary body morphogenesis // camera-type eye development	GO:0005615 // GO:0005576	extracellular space // extracellular region	---	---	Multiple_Complex
TC0500013064.hg.1	MGAT4B	mannosyl (alpha-1,3-)-glycoprotein beta-1,4-N-acetylglucosaminyltransferase, isozyme B	3217.04	1635.81	2.00923	1.96664	NM_014275	NM_014275	RefSeq	Homo sapiens mannosyl (alpha-1,3-)-glycoprotein beta-1,4-N-acetylglucosaminyltransferase, isozyme B (MGAT4B), transcript variant 1, mRNA.	Hs.567419	chr5	-	179797597	179806952	11282	NM_014275	Q9UQ53	GO:0006491 // GO:0018279 // GO:0043687 // GO:0044267 // GO:0005975 // GO:0006486 // GO:0006487	N-glycan processing // protein N-linked glycosylation via asparagine // post-translational protein modification // cellular protein metabolic process // carbohydrate metabolic process // protein glycosylation // protein N-linked glycosylation	GO:0000139 // GO:0016021 // GO:0000139 // GO:0005794 // GO:0016020	Golgi membrane // integral component of membrane // Golgi membrane // Golgi apparatus // membrane	GO:0008454 // GO:0046872 // GO:0008375 // GO:0008454 // GO:0016740 // GO:0016757 // GO:0016758	alpha-1,3-mannosylglycoprotein 4-beta-N-acetylglucosaminyltransferase activity // metal ion binding // acetylglucosaminyltransferase activity // alpha-1,3-mannosylglycoprotein 4-beta-N-acetylglucosaminyltransferase activity // transferase activity // transferase activity, transferring glycosyl groups // transferase activity, transferring hexosyl groups	Multiple_Complex
TC0M00006454.hg.1	ND6	NADH dehydrogenase, subunit 6 (complex I)	25627.1	12977.7	2.12939	1.9747	ENST00000361681	ENST00000361681	ENSEMBL	mitochondrially encoded NADH dehydrogenase 6 [gene_biotype:protein_coding transcript_biotype:protein_coding]	---	chrM	-	14149	14742	4541	ENST00000361681	P03923	GO:0055114 // GO:0022904 // GO:0035094 // GO:0042220 // GO:0042542 // GO:0044237 // GO:0044281	oxidation-reduction process // respiratory electron transport chain // response to nicotine // response to cocaine // response to hydrogen peroxide // cellular metabolic process // small molecule metabolic process	GO:0016021 // GO:0005739 // GO:0005743 // GO:0070469 // GO:0016020 // GO:0031966	integral component of membrane // mitochondrion // mitochondrial inner membrane // respiratory chain // membrane // mitochondrial membrane	GO:0008137 // GO:0016491	NADH dehydrogenase (ubiquinone) activity // oxidoreductase activity	Multiple_Complex
TC2100006618.hg.1	USP25	ubiquitin specific peptidase 25	10033.7	5069.47	2.02418	1.97924	NM_001283041	NM_001283041	RefSeq	Homo sapiens ubiquitin specific peptidase 25 (USP25), transcript variant 1, mRNA.	Hs.743994	chr21	+	15730025	15880071	29761	NM_001283041	Q9UHP3	GO:0006464 // GO:0006508 // GO:0016579 // GO:0043161 // GO:0061136 // GO:0070536 // GO:0071108 // GO:1904293 // GO:0006508 // GO:0006511 // GO:0016579 // GO:0043161 // GO:0061136	cellular protein modification process // proteolysis // protein deubiquitination // proteasome-mediated ubiquitin-dependent protein catabolic process // regulation of proteasomal protein catabolic process // protein K63-linked deubiquitination // protein K48-linked deubiquitination // negative regulation of ERAD pathway // proteolysis // ubiquitin-dependent protein catabolic process // protein de…	GO:0005634 // GO:0005737 // GO:0005783 // GO:0005634 // GO:0005634 // GO:0005737	nucleus // cytoplasm // endoplasmic reticulum // nucleus // nucleus // cytoplasm	GO:0004197 // GO:0004843 // GO:0005515 // GO:0008233 // GO:0031625 // GO:0032183 // GO:0043130 // GO:0051117 // GO:1904455 // GO:0004197 // GO:0004843 // GO:0008233 // GO:0008234 // GO:0016787 // GO:0036459	cysteine-type endopeptidase activity // ubiquitin-specific protease activity // protein binding // peptidase activity // ubiquitin protein ligase binding // SUMO binding // ubiquitin binding // ATPase binding // ubiquitin-specific protease activity involved in negative regulation of ERAD pathway // cysteine-type endopeptidase activity // ubiquitin-specific protease activity // peptidase activity …	Multiple_Complex
TC0600014102.hg.1	HCP5	HLA complex P5 (non-protein coding)	1254.99	632.007	2.00109	1.98572	NR_040662	NR_040662	RefSeq	Homo sapiens HLA complex P5 (non-protein coding) (HCP5), long non-coding RNA.	Hs.691948	chr6	+	31463180	31477506	10866	NR_040662	Q6MZN7	GO:0006952	defense response	---	---	---	---	Multiple_Complex
TC0800011634.hg.1	SNTB1	syntrophin, beta 1 (dystrophin-associated protein A1, 59kDa, basic component 1)	22987	11576.1	2.14314	1.98573	NM_021021	NM_021021	RefSeq	Homo sapiens syntrophin, beta 1 (dystrophin-associated protein A1, 59kDa, basic component 1) (SNTB1), mRNA.	Hs.46701	chr8	-	120535745	120813273	6641	NM_021021	Q13884	GO:0006936	muscle contraction	GO:0005737 // GO:0005856 // GO:0005925 // GO:0016010 // GO:0042383 // GO:0043234 // GO:0045202 // GO:0005886 // GO:0016020 // GO:0030054	cytoplasm // cytoskeleton // focal adhesion // dystrophin-associated glycoprotein complex // sarcolemma // protein complex // synapse // plasma membrane // membrane // cell junction	GO:0003779 // GO:0005198 // GO:0005515 // GO:0005516 // GO:0030165	actin binding // structural molecule activity // protein binding // calmodulin binding // PDZ domain binding	Multiple_Complex
TC1500008046.hg.1	CEMIP	cell migration inducing protein, hyaluronan binding	27147.1	13649	2.14712	1.98894	NM_001293298	NM_001293298	RefSeq	Homo sapiens cell migration inducing protein, hyaluronan binding (CEMIP), transcript variant 1, mRNA.	Hs.459088	chr15	+	80779343	80951776	57214	NM_001293298	Q8WUJ3	GO:0005975 // GO:0007605 // GO:0010800 // GO:0030203 // GO:0030212 // GO:0030213 // GO:0030214 // GO:0030335 // GO:0044281 // GO:0051281 // GO:0090314 // GO:1900020 // GO:0008152	carbohydrate metabolic process // sensory perception of sound // positive regulation of peptidyl-threonine phosphorylation // glycosaminoglycan metabolic process // hyaluronan metabolic process // hyaluronan biosynthetic process // hyaluronan catabolic process // positive regulation of cell migration // small molecule metabolic process // positive regulation of release of sequestered calcium ion …	GO:0005576 // GO:0005634 // GO:0005737 // GO:0005737 // GO:0005783 // GO:0005886 // GO:0005905 // GO:0030665 // GO:0005576 // GO:0005737 // GO:0005783 // GO:0005886 // GO:0016020	extracellular region // nucleus // cytoplasm // cytoplasm // endoplasmic reticulum // plasma membrane // coated pit // clathrin-coated vesicle membrane // extracellular region // cytoplasm // endoplasmic reticulum // plasma membrane // membrane	GO:0004415 // GO:0005515 // GO:0005540 // GO:0032050 // GO:0046923 // GO:0004415 // GO:0005540 // GO:0016787 // GO:0016798	hyalurononglucosaminidase activity // protein binding // hyaluronic acid binding // clathrin heavy chain binding // ER retention sequence binding // hyalurononglucosaminidase activity // hyaluronic acid binding // hydrolase activity // hydrolase activity, acting on glycosyl bonds	Multiple_Complex
TC0100007645.hg.1	TINAGL1	tubulointerstitial nephritis antigen-like 1	8432.06	4224.6	2.04384	1.99594	NM_001204414	NM_001204414	RefSeq	Homo sapiens tubulointerstitial nephritis antigen-like 1 (TINAGL1), transcript variant 2, mRNA.	Hs.199368	chr1	+	31576485	31587686	64129	NM_001204414	Q9GZM7	GO:0006898 // GO:0006955 // GO:0007155 // GO:0016197 // GO:0051603 // GO:0006508 // GO:0007155 // GO:0051603	receptor-mediated endocytosis // immune response // cell adhesion // endosomal transport // proteolysis involved in cellular protein catabolic process // proteolysis // cell adhesion // proteolysis involved in cellular protein catabolic process	GO:0005576 // GO:0005615 // GO:0005615 // GO:0005764 // GO:0031012 // GO:0070062 // GO:0005576 // GO:0005615 // GO:0005737 // GO:0005764	extracellular region // extracellular space // extracellular space // lysosome // extracellular matrix // extracellular exosome // extracellular region // extracellular space // cytoplasm // lysosome	GO:0004197 // GO:0005044 // GO:0005201 // GO:0005515 // GO:0030247 // GO:0043236 // GO:0004197 // GO:0008234	cysteine-type endopeptidase activity // scavenger receptor activity // extracellular matrix structural constituent // protein binding // polysaccharide binding // laminin binding // cysteine-type endopeptidase activity // cysteine-type peptidase activity	Multiple_Complex
TC0100018388.hg.1	SLC35E2B	solute carrier family 35, member E2B	2007.45	998.33	2.02906	2.01081	NM_001110781	NM_001110781	RefSeq	Homo sapiens solute carrier family 35, member E2B (SLC35E2B), transcript variant 2, mRNA.	Hs.655255	chr1	-	1659529	1692804	728661	NM_001110781	P0CK96	GO:0098656 // GO:0098656	anion transmembrane transport // anion transmembrane transport	GO:0016021 // GO:0016020	integral component of membrane // membrane	GO:0015297 // GO:0015297	antiporter activity // antiporter activity	Multiple_Complex
TC0100018390.hg.1	SLC35E2	solute carrier family 35, member E2	2865.95	1425.27	2.0612	2.01081	NM_001199787	NM_001199787	RefSeq	Homo sapiens solute carrier family 35, member E2 (SLC35E2), transcript variant 2, mRNA.	Hs.707620 // Hs.736504 // Hs.744864	chr1	-	1724838	1745999	9906	NM_001199787	P0CK97	GO:0098656 // GO:0098656	anion transmembrane transport // anion transmembrane transport	GO:0016021 // GO:0016020	integral component of membrane // membrane	GO:0015297 // GO:0015297	antiporter activity // antiporter activity	Multiple_Complex
TC0200016475.hg.1	INO80B	INO80 complex subunit B	671.926	333.229	2.03525	2.01641	NM_031288	NM_031288	RefSeq	Homo sapiens INO80 complex subunit B (INO80B), mRNA.	Hs.410786	chr2	+	74455023	74457960	83444	NM_031288	Q9C086	GO:0006281 // GO:0006310 // GO:0006338 // GO:0006351 // GO:0006355 // GO:0006974	DNA repair // DNA recombination // chromatin remodeling // transcription, DNA-templated // regulation of transcription, DNA-templated // cellular response to DNA damage stimulus	GO:0005634 // GO:0005730 // GO:0005737 // GO:0005886 // GO:0031011 // GO:0005634 // GO:0031011	nucleus // nucleolus // cytoplasm // plasma membrane // Ino80 complex // nucleus // Ino80 complex	GO:0005515 // GO:0046872	protein binding // metal ion binding	Multiple_Complex
TC0600013228.hg.1	SLC2A12	solute carrier family 2 (facilitated glucose transporter), member 12	17867.7	8847.72	2.1847	2.01947	NM_145176	NM_145176	RefSeq	Homo sapiens solute carrier family 2 (facilitated glucose transporter), member 12 (SLC2A12), mRNA.	Hs.486508	chr6	-	133987581	134052651	154091	NM_145176	Q8TD20	GO:0015992 // GO:0055085 // GO:1904659 // GO:0006810 // GO:0008643 // GO:0015758 // GO:0015992 // GO:0055085 // GO:1904659	proton transport // transmembrane transport // glucose transmembrane transport // transport // carbohydrate transport // glucose transport // proton transport // transmembrane transport // glucose transmembrane transport	GO:0005886 // GO:0012505 // GO:0016021 // GO:0048471 // GO:0005737 // GO:0016020	plasma membrane // endomembrane system // integral component of membrane // perinuclear region of cytoplasm // cytoplasm // membrane	GO:0022891 // GO:0005215 // GO:0022857	substrate-specific transmembrane transporter activity // transporter activity // transmembrane transporter activity	Multiple_Complex
TC1100011395.hg.1	CPT1A	carnitine palmitoyltransferase 1A (liver)	20484.7	10135.7	2.18661	2.02104	NM_001031847	NM_001031847	RefSeq	Homo sapiens carnitine palmitoyltransferase 1A (liver) (CPT1A), transcript variant 2, mRNA.	Hs.503043	chr11	-	68754620	68844410	1374	NM_001031847	P50416	GO:0001676 // GO:0006006 // GO:0006635 // GO:0006641 // GO:0006853 // GO:0007623 // GO:0009437 // GO:0014070 // GO:0030855 // GO:0032000 // GO:0042493 // GO:0042755 // GO:0044255 // GO:0044281 // GO:0050796 // GO:0051260 // GO:0071398 // GO:0001676 // GO:0006629 // GO:0006631 // GO:0006635 // GO:0006810 // GO:0046320 // GO:0008152	long-chain fatty acid metabolic process // glucose metabolic process // fatty acid beta-oxidation // triglyceride metabolic process // carnitine shuttle // circadian rhythm // carnitine metabolic process // response to organic cyclic compound // epithelial cell differentiation // positive regulation of fatty acid beta-oxidation // response to drug // eating behavior // cellular lipid metabolic pr…	GO:0005739 // GO:0005741 // GO:0005743 // GO:0016020 // GO:0031307 // GO:0005739 // GO:0005739 // GO:0005741 // GO:0016020 // GO:0016021 // GO:0031307 // GO:0043231	mitochondrion // mitochondrial outer membrane // mitochondrial inner membrane // membrane // integral component of mitochondrial outer membrane // mitochondrion // mitochondrion // mitochondrial outer membrane // membrane // integral component of membrane // integral component of mitochondrial outer membrane // intracellular membrane-bounded organelle	GO:0004095 // GO:0042802 // GO:0004095 // GO:0004095 // GO:0016740 // GO:0016746	carnitine O-palmitoyltransferase activity // identical protein binding // carnitine O-palmitoyltransferase activity // carnitine O-palmitoyltransferase activity // transferase activity // transferase activity, transferring acyl groups	Multiple_Complex
TC0X00011382.hg.1	ACSL4	acyl-CoA synthetase long-chain family member 4	6887.48	3403	2.07643	2.02394	NM_004458	NM_004458	RefSeq	Homo sapiens acyl-CoA synthetase long-chain family member 4 (ACSL4), transcript variant 1, mRNA.	Hs.268785	chrX	-	109641335	109733403	2182	NM_004458	O60488	GO:0001676 // GO:0001676 // GO:0006629 // GO:0007584 // GO:0008610 // GO:0015908 // GO:0019432 // GO:0030307 // GO:0032307 // GO:0035338 // GO:0044255 // GO:0044281 // GO:0060136 // GO:0060996 // GO:0070672 // GO:0006629 // GO:0006631 // GO:0006641 // GO:0008152 // GO:0030182	long-chain fatty acid metabolic process // long-chain fatty acid metabolic process // lipid metabolic process // response to nutrient // lipid biosynthetic process // fatty acid transport // triglyceride biosynthetic process // positive regulation of cell growth // negative regulation of prostaglandin secretion // long-chain fatty-acyl-CoA biosynthetic process // cellular lipid metabolic process …	GO:0005737 // GO:0005741 // GO:0005778 // GO:0005789 // GO:0005811 // GO:0016020 // GO:0016021 // GO:0043025 // GO:0044233 // GO:0070062 // GO:0005739 // GO:0005777 // GO:0005783 // GO:0005789 // GO:0016020 // GO:0031090 // GO:0031966 // GO:0043231	cytoplasm // mitochondrial outer membrane // peroxisomal membrane // endoplasmic reticulum membrane // lipid particle // membrane // integral component of membrane // neuronal cell body // ER-mitochondrion membrane contact site // extracellular exosome // mitochondrion // peroxisome // endoplasmic reticulum // endoplasmic reticulum membrane // membrane // organelle membrane // mitochondrial membr…	GO:0004467 // GO:0005524 // GO:0031957 // GO:0047676 // GO:0000166 // GO:0003824 // GO:0004467 // GO:0016874	long-chain fatty acid-CoA ligase activity // ATP binding // very long-chain fatty acid-CoA ligase activity // arachidonate-CoA ligase activity // nucleotide binding // catalytic activity // long-chain fatty acid-CoA ligase activity // ligase activity	Multiple_Complex
TC0300012155.hg.1	HGD	homogentisate 1,2-dioxygenase	5368.15	2647.2	2.08096	2.02786	NM_000187	NM_000187	RefSeq	Homo sapiens homogentisate 1,2-dioxygenase (HGD), mRNA.	Hs.368254	chr3	-	120628168	120682571	3081	NM_000187	Q93099	GO:0006559 // GO:0006559 // GO:0006572 // GO:0034641 // GO:0044281 // GO:0055114 // GO:0006520 // GO:0006570 // GO:0006572	L-phenylalanine catabolic process // L-phenylalanine catabolic process // tyrosine catabolic process // cellular nitrogen compound metabolic process // small molecule metabolic process // oxidation-reduction process // cellular amino acid metabolic process // tyrosine metabolic process // tyrosine catabolic process	GO:0005829 // GO:0070062	cytosol // extracellular exosome	GO:0004411 // GO:0005515 // GO:0046872 // GO:0004411 // GO:0004411 // GO:0004411 // GO:0016491 // GO:0051213	homogentisate 1,2-dioxygenase activity // protein binding // metal ion binding // homogentisate 1,2-dioxygenase activity // homogentisate 1,2-dioxygenase activity // homogentisate 1,2-dioxygenase activity // oxidoreductase activity // dioxygenase activity	Multiple_Complex
TC0M00006434.hg.1	ND2	MTND2	27259.8	13397.3	2.20326	2.03473	ENST00000361453	ENST00000361453	ENSEMBL	mitochondrially encoded NADH dehydrogenase 2 [gene_biotype:protein_coding transcript_biotype:protein_coding]	---	chrM	+	4470	5579	4536	ENST00000361453	P03891	GO:0055114 // GO:0022904 // GO:0006120 // GO:0006120 // GO:0072593 // GO:0044237 // GO:0044281	oxidation-reduction process // respiratory electron transport chain // mitochondrial electron transport, NADH to ubiquinone // mitochondrial electron transport, NADH to ubiquinone // reactive oxygen species metabolic process // cellular metabolic process // small molecule metabolic process	GO:0016021 // GO:0005739 // GO:0005743 // GO:0005747 // GO:0014069 // GO:0005743 // GO:0005747 // GO:0016020 // GO:0070469	integral component of membrane // mitochondrion // mitochondrial inner membrane // mitochondrial respiratory chain complex I // postsynaptic density // mitochondrial inner membrane // mitochondrial respiratory chain complex I // membrane // respiratory chain	GO:0008137 // GO:0008137 // GO:0019901 // GO:0035255 // GO:0016491	NADH dehydrogenase (ubiquinone) activity // NADH dehydrogenase (ubiquinone) activity // protein kinase binding // ionotropic glutamate receptor binding // oxidoreductase activity	Multiple_Complex
TC0200011440.hg.1	LOC728323	uncharacterized LOC728323	853.302	417.715	2.0642	2.04278	NR_130699	NR_130699	RefSeq	Homo sapiens uncharacterized LOC728323 (LOC728323), transcript variant 1, long non-coding RNA.	Hs.471887	chr2	+	242088633	242162157	728323	NR_130699	B4DPD1	---	---	---	---	GO:0005525	GTP binding	Multiple_Complex
TC0800007460.hg.1	HGSNAT	heparan-alpha-glucosaminide N-acetyltransferase	2964.16	1448.27	2.10259	2.0467	NM_152419	NM_152419	RefSeq	Homo sapiens heparan-alpha-glucosaminide N-acetyltransferase (HGSNAT), mRNA.	Hs.600384	chr8	+	43140449	43202855	138050	NM_152419	Q68CP4	GO:0005975 // GO:0006027 // GO:0007041 // GO:0030203 // GO:0044281 // GO:0051259	carbohydrate metabolic process // glycosaminoglycan catabolic process // lysosomal transport // glycosaminoglycan metabolic process // small molecule metabolic process // protein oligomerization	GO:0005765 // GO:0005765 // GO:0016021 // GO:0005764 // GO:0005765 // GO:0016020	lysosomal membrane // lysosomal membrane // integral component of membrane // lysosome // lysosomal membrane // membrane	GO:0015019 // GO:0016746 // GO:0016740 // GO:0016746	heparan-alpha-glucosaminide N-acetyltransferase activity // transferase activity, transferring acyl groups // transferase activity // transferase activity, transferring acyl groups	Multiple_Complex
TC0200010907.hg.1	ACSL3	acyl-CoA synthetase long-chain family member 3	28280.1	13804.4	2.22005	2.04863	NM_004457	NM_004457	RefSeq	Homo sapiens acyl-CoA synthetase long-chain family member 3 (ACSL3), transcript variant 1, mRNA.	Hs.655772	chr2	+	222860934	222944639	2181	NM_004457	O95573	GO:0001676 // GO:0001676 // GO:0006633 // GO:0007420 // GO:0007584 // GO:0014070 // GO:0019432 // GO:0034379 // GO:0035338 // GO:0042998 // GO:0044255 // GO:0044281 // GO:0044539 // GO:0051047 // GO:2001247 // GO:0006629 // GO:0006631 // GO:0008152	long-chain fatty acid metabolic process // long-chain fatty acid metabolic process // fatty acid biosynthetic process // brain development // response to nutrient // response to organic cyclic compound // triglyceride biosynthetic process // very-low-density lipoprotein particle assembly // long-chain fatty-acyl-CoA biosynthetic process // positive regulation of Golgi to plasma membrane protein t…	GO:0005741 // GO:0005778 // GO:0005783 // GO:0005789 // GO:0005794 // GO:0005811 // GO:0016020 // GO:0016021 // GO:0048471 // GO:0005739 // GO:0005777 // GO:0005783 // GO:0005789 // GO:0016020 // GO:0031090 // GO:0043231	mitochondrial outer membrane // peroxisomal membrane // endoplasmic reticulum // endoplasmic reticulum membrane // Golgi apparatus // lipid particle // membrane // integral component of membrane // perinuclear region of cytoplasm // mitochondrion // peroxisome // endoplasmic reticulum // endoplasmic reticulum membrane // membrane // organelle membrane // intracellular membrane-bounded organelle	GO:0004467 // GO:0005524 // GO:0019901 // GO:0019904 // GO:0000166 // GO:0003824 // GO:0004467 // GO:0016874	long-chain fatty acid-CoA ligase activity // ATP binding // protein kinase binding // protein domain specific binding // nucleotide binding // catalytic activity // long-chain fatty acid-CoA ligase activity // ligase activity	Multiple_Complex
TC0700006928.hg.1	CCDC126	coiled-coil domain containing 126	778.603	380.033	2.07072	2.04878	NM_138771	NM_138771	RefSeq	Homo sapiens coiled-coil domain containing 126 (CCDC126), mRNA.	Hs.232296	chr7	+	23597379	23644708	90693	NM_138771	Q96EE4	GO:0006487	protein N-linked glycosylation	GO:0005576 // GO:0016020	extracellular region // membrane	GO:0030144	alpha-1,6-mannosylglycoprotein 6-beta-N-acetylglucosaminyltransferase activity	Multiple_Complex
TC0800011129.hg.1	CDH17	cadherin 17, LI cadherin (liver-intestine)	8697.23	4243.21	2.106	2.04968	NM_001144663	NM_001144663	RefSeq	Homo sapiens cadherin 17, LI cadherin (liver-intestine) (CDH17), transcript variant 2, mRNA.	Hs.591853	chr8	-	94127166	94217303	1015	NM_001144663	Q12864	GO:0006810 // GO:0006857 // GO:0007155 // GO:0007156 // GO:0016339 // GO:0033626 // GO:0034329 // GO:0034332 // GO:0035672 // GO:0045216 // GO:0006810 // GO:0006857 // GO:0007155 // GO:0007156 // GO:0016339 // GO:0035672	transport // oligopeptide transport // cell adhesion // homophilic cell adhesion via plasma membrane adhesion molecules // calcium-dependent cell-cell adhesion via plasma membrane cell adhesion molecules // positive regulation of integrin activation by cell surface receptor linked signal transduction // cell junction assembly // adherens junction organization // oligopeptide transmembrane transpo…	GO:0005886 // GO:0016021 // GO:0016323 // GO:0005886 // GO:0016020 // GO:0016323	plasma membrane // integral component of membrane // basolateral plasma membrane // plasma membrane // membrane // basolateral plasma membrane	GO:0005215 // GO:0005427 // GO:0005509 // GO:0005427 // GO:0046872	transporter activity // proton-dependent oligopeptide secondary active transmembrane transporter activity // calcium ion binding // proton-dependent oligopeptide secondary active transmembrane transporter activity // metal ion binding	Coding
TC1200012863.hg.1	CCDC92	coiled-coil domain containing 92	697.655	337.865	2.08817	2.06489	ENST00000542348	ENST00000542348	ENSEMBL	coiled-coil domain containing 92 [gene_biotype:protein_coding transcript_biotype:processed_transcript]	Hs.713131	chr12	-	123918660	123944369	80212	ENST00000542348	Q53HC0	---	---	GO:0005814 // GO:0005737 // GO:0005814 // GO:0005856	centriole // cytoplasm // centriole // cytoskeleton	GO:0005515	protein binding	NonCoding
TC1200007626.hg.1	METTL7A	methyltransferase like 7A	74139.8	35814.6	2.75001	2.0701	NM_014033	NM_014033	RefSeq	Homo sapiens methyltransferase like 7A (METTL7A), mRNA.	Hs.744021	chr12	+	50923472	50932517	25840	NM_014033	Q9H8H3	GO:0032259 // GO:0008152 // GO:0032259 // GO:0032259	methylation // metabolic process // methylation // methylation	GO:0005737 // GO:0005783 // GO:0005811 // GO:0016020 // GO:0070062 // GO:0005737 // GO:0016021	cytoplasm // endoplasmic reticulum // lipid particle // membrane // extracellular exosome // cytoplasm // integral component of membrane	GO:0008757 // GO:0008168 // GO:0008757 // GO:0016740	S-adenosylmethionine-dependent methyltransferase activity // methyltransferase activity // S-adenosylmethionine-dependent methyltransferase activity // transferase activity	Coding
TC1600008164.hg.1	FAM65A	family with sequence similarity 65, member A	676.944	326.725	2.09572	2.07191	NM_001193522	NM_001193522	RefSeq	Homo sapiens family with sequence similarity 65, member A (FAM65A), transcript variant 2, mRNA.	Hs.152717	chr16	+	67518418	67546788	79567	NM_001193522	Q6ZS17	GO:0008150	biological_process	GO:0005737 // GO:0005737 // GO:0070062 // GO:0005737 // GO:0005737	cytoplasm // cytoplasm // extracellular exosome // cytoplasm // cytoplasm	GO:0003674	molecular_function	Multiple_Complex
TC0200010275.hg.1	GLS	glutaminase	10499.7	5055.65	2.13678	2.07683	NM_001256310	NM_001256310	RefSeq	Homo sapiens glutaminase (GLS), transcript variant 2, mRNA.	Hs.116448 // Hs.737608	chr2	+	190880821	190965552	2744	NM_001256310	O94925	GO:0001967 // GO:0002087 // GO:0006367 // GO:0006537 // GO:0006537 // GO:0006543 // GO:0006543 // GO:0007268 // GO:0007269 // GO:0008652 // GO:0010467 // GO:0014047 // GO:0034641 // GO:0044281 // GO:0051289 // GO:0006541 // GO:0007268	suckling behavior // regulation of respiratory gaseous exchange by neurological system process // transcription initiation from RNA polymerase II promoter // glutamate biosynthetic process // glutamate biosynthetic process // glutamine catabolic process // glutamine catabolic process // synaptic transmission // neurotransmitter secretion // cellular amino acid biosynthetic process // gene express…	GO:0005739 // GO:0005739 // GO:0005759 // GO:0005829 // GO:0005737 // GO:0005739	mitochondrion // mitochondrion // mitochondrial matrix // cytosol // cytoplasm // mitochondrion	GO:0004359 // GO:0004359 // GO:0005515 // GO:0004359 // GO:0016787	glutaminase activity // glutaminase activity // protein binding // glutaminase activity // hydrolase activity	Multiple_Complex
TC1600007505.hg.1	HSD3B7	hydroxy-delta-5-steroid dehydrogenase, 3 beta- and steroid delta-isomerase 7	122.213	58.8304	2.04695	2.07737	NM_001142777	NM_001142777	RefSeq	Homo sapiens hydroxy-delta-5-steroid dehydrogenase, 3 beta- and steroid delta-isomerase 7 (HSD3B7), transcript variant 2, mRNA.	Hs.460618	chr16	+	30985198	30989152	80270	NM_001142777	Q9H2F3	GO:0006699 // GO:0008206 // GO:0044281 // GO:0055114 // GO:0006694	bile acid biosynthetic process // bile acid metabolic process // small molecule metabolic process // oxidation-reduction process // steroid biosynthetic process	GO:0005789 // GO:0016021 // GO:0005575 // GO:0005783 // GO:0005789 // GO:0016020	endoplasmic reticulum membrane // integral component of membrane // cellular_component // endoplasmic reticulum // endoplasmic reticulum membrane // membrane	GO:0003854 // GO:0005515 // GO:0047016 // GO:0003854 // GO:0016491 // GO:0016616	3-beta-hydroxy-delta5-steroid dehydrogenase activity // protein binding // cholest-5-ene-3-beta,7-alpha-diol 3-beta-dehydrogenase activity // 3-beta-hydroxy-delta5-steroid dehydrogenase activity // oxidoreductase activity // oxidoreductase activity, acting on the CH-OH group of donors, NAD or NADP as acceptor	Multiple_Complex
TC0300008999.hg.1	ZBTB38	zinc finger and BTB domain containing 38	54153.6	25975.1	2.26325	2.08483	NM_001080412	NM_001080412	RefSeq	Homo sapiens zinc finger and BTB domain containing 38 (ZBTB38), mRNA.	Hs.518301	chr3	+	141324213	141449792	253461	NM_001080412	Q8NAP3	GO:0006275 // GO:0006351 // GO:0006974 // GO:0045892 // GO:0045944 // GO:0006355	regulation of DNA replication // transcription, DNA-templated // cellular response to DNA damage stimulus // negative regulation of transcription, DNA-templated // positive regulation of transcription from RNA polymerase II promoter // regulation of transcription, DNA-templated	GO:0005634 // GO:0005634 // GO:0005694 // GO:0072562 // GO:0005634	nucleus // nucleus // chromosome // blood microparticle // nucleus	GO:0003700 // GO:0005515 // GO:0008327 // GO:0042803 // GO:0046872 // GO:0003676 // GO:0003677	transcription factor activity, sequence-specific DNA binding // protein binding // methyl-CpG binding // protein homodimerization activity // metal ion binding // nucleic acid binding // DNA binding	Multiple_Complex
TC1100007507.hg.1	PTPRJ	protein tyrosine phosphatase, receptor type, J	19889.2	9524.12	2.26736	2.0883	NM_001098503	NM_001098503	RefSeq	Homo sapiens protein tyrosine phosphatase, receptor type, J (PTPRJ), transcript variant 2, mRNA.	Hs.318547	chr11	+	47980558	48170842	5795	NM_001098503	Q12913	GO:0001570 // GO:0007507 // GO:0008285 // GO:0010642 // GO:0030155 // GO:0030308 // GO:0030336 // GO:0035335 // GO:0035335 // GO:0042059 // GO:0043116 // GO:0043407 // GO:0045785 // GO:0048008 // GO:0048709 // GO:0050852 // GO:0050860 // GO:0050860 // GO:0050918 // GO:0051894 // GO:0051897 // GO:0051898 // GO:0060242 // GO:0006470 // GO:0016311	vasculogenesis // heart development // negative regulation of cell proliferation // negative regulation of platelet-derived growth factor receptor signaling pathway // regulation of cell adhesion // negative regulation of cell growth // negative regulation of cell migration // peptidyl-tyrosine dephosphorylation // peptidyl-tyrosine dephosphorylation // negative regulation of epidermal growth fac…	GO:0001772 // GO:0005886 // GO:0005886 // GO:0005887 // GO:0005911 // GO:0009986 // GO:0032587 // GO:0070062 // GO:0005886 // GO:0016020 // GO:0016021 // GO:0030054 // GO:0042995	immunological synapse // plasma membrane // plasma membrane // integral component of plasma membrane // cell-cell junction // cell surface // ruffle membrane // extracellular exosome // plasma membrane // membrane // integral component of membrane // cell junction // cell projection	GO:0004725 // GO:0004725 // GO:0005161 // GO:0005515 // GO:0008013 // GO:0016791 // GO:0016791 // GO:0019901 // GO:0045295 // GO:0051019 // GO:0070097 // GO:0004721 // GO:0004725 // GO:0016787 // GO:0016791	protein tyrosine phosphatase activity // protein tyrosine phosphatase activity // platelet-derived growth factor receptor binding // protein binding // beta-catenin binding // phosphatase activity // phosphatase activity // protein kinase binding // gamma-catenin binding // mitogen-activated protein kinase binding // delta-catenin binding // phosphoprotein phosphatase activity // protein tyrosine…	Multiple_Complex
TC0X00007190.hg.1	PORCN	porcupine homolog (Drosophila)	820.079	391.747	2.1187	2.09339	NM_001282167	NM_001282167	RefSeq	Homo sapiens porcupine homolog (Drosophila) (PORCN), transcript variant F, mRNA.	Hs.386453	chrX	+	48508959	48520814	64840	NM_001282167	Q9H237	GO:0006497 // GO:0009100 // GO:0016055 // GO:0045234 // GO:0006497 // GO:0016055 // GO:0045234 // GO:0008152	protein lipidation // glycoprotein metabolic process // Wnt signaling pathway // protein palmitoleylation // protein lipidation // Wnt signaling pathway // protein palmitoleylation // metabolic process	GO:0005783 // GO:0005789 // GO:0030176 // GO:0032281 // GO:0005783 // GO:0005789 // GO:0016020 // GO:0016021	endoplasmic reticulum // endoplasmic reticulum membrane // integral component of endoplasmic reticulum membrane // AMPA glutamate receptor complex // endoplasmic reticulum // endoplasmic reticulum membrane // membrane // integral component of membrane	GO:0017147 // GO:1990698 // GO:0016740 // GO:0016746	Wnt-protein binding // palmitoleoyltransferase activity // transferase activity // transferase activity, transferring acyl groups	Multiple_Complex
TC0900012151.hg.1	ANKRD19P	ankyrin repeat domain 19, pseudogene	108.058	51.2287	2.08607	2.10933	NR_026868	NR_026868	RefSeq	Homo sapiens ankyrin repeat domain 19, pseudogene (ANKRD19P), non-coding RNA.	Hs.643597	chr9	+	92809568	92838458	138649	NR_026868	Q9H560	---	---	GO:0070062	extracellular exosome	---	---	Multiple_Complex
TC1900010847.hg.1	LYPD3	LY6/PLAUR domain containing 3	567.779	268.702	2.00416	2.11304	NM_014400	NM_014400	RefSeq	Homo sapiens LY6/PLAUR domain containing 3 (LYPD3), mRNA.	Hs.631594	chr19	-	43460787	43465679	27076	NM_014400	O95274	GO:0007160 // GO:0007160 // GO:0007160	cell-matrix adhesion // cell-matrix adhesion // cell-matrix adhesion	GO:0005615 // GO:0016021 // GO:0046658 // GO:0005886 // GO:0016020 // GO:0031225	extracellular space // integral component of membrane // anchored component of plasma membrane // plasma membrane // membrane // anchored component of membrane	GO:0043236 // GO:0043236 // GO:0043236	laminin binding // laminin binding // laminin binding	Multiple_Complex
TSUnmapped00000067.hg.1	HYOU1	hypoxia up-regulated 1	140.946	66.6763	2.00502	2.11388	ENST00000626418	ENST00000626418	ENSEMBL	hypoxia up-regulated 1 [gene_biotype:protein_coding transcript_biotype:retained_intron]	Hs.277704	---	---	0	0	10525	ENST00000626418	Q9Y4L1	GO:0002931 // GO:0006898 // GO:0030968 // GO:0034976 // GO:0036498 // GO:0044267 // GO:0071456 // GO:0071456 // GO:1903298 // GO:1903382 // GO:0002931 // GO:0043066	response to ischemia // receptor-mediated endocytosis // endoplasmic reticulum unfolded protein response // response to endoplasmic reticulum stress // IRE1-mediated unfolded protein response // cellular protein metabolic process // cellular response to hypoxia // cellular response to hypoxia // negative regulation of hypoxia-induced intrinsic apoptotic signaling pathway // negative regulation of…	GO:0005576 // GO:0005783 // GO:0005788 // GO:0005790 // GO:0005925 // GO:0016020 // GO:0034663 // GO:0070062 // GO:0071682 // GO:0005783 // GO:0005788 // GO:0016020 // GO:0016021	extracellular region // endoplasmic reticulum // endoplasmic reticulum lumen // smooth endoplasmic reticulum // focal adhesion // membrane // endoplasmic reticulum chaperone complex // extracellular exosome // endocytic vesicle lumen // endoplasmic reticulum // endoplasmic reticulum lumen // membrane // integral component of membrane	GO:0005524 // GO:0051087 // GO:0000166	ATP binding // chaperone binding // nucleotide binding	NonCoding
TC1000009276.hg.1	DOCK1	dedicator of cytokinesis 1	2166.47	1022.11	2.14642	2.11961	NM_001290223	NM_001290223	RefSeq	Homo sapiens dedicator of cytokinesis 1 (DOCK1), transcript variant 1, mRNA.	Hs.159195	chr10	+	126905409	127452517	1793	NM_001290223	Q14185	GO:0006911 // GO:0006915 // GO:0007010 // GO:0007165 // GO:0007229 // GO:0007264 // GO:0007411 // GO:0007596 // GO:0016477 // GO:0038096 // GO:0043547 // GO:0043547 // GO:0045087 // GO:0048010 // GO:0006909 // GO:0006915 // GO:0007264	phagocytosis, engulfment // apoptotic process // cytoskeleton organization // signal transduction // integrin-mediated signaling pathway // small GTPase mediated signal transduction // axon guidance // blood coagulation // cell migration // Fc-gamma receptor signaling pathway involved in phagocytosis // positive regulation of GTPase activity // positive regulation of GTPase activity // innate imm…	GO:0005634 // GO:0005654 // GO:0005737 // GO:0005829 // GO:0016020 // GO:0005737 // GO:0005737 // GO:0005622	nucleus // nucleoplasm // cytoplasm // cytosol // membrane // cytoplasm // cytoplasm // intracellular	GO:0005085 // GO:0005096 // GO:0005515 // GO:0017124 // GO:0005096	guanyl-nucleotide exchange factor activity // GTPase activator activity // protein binding // SH3 domain binding // GTPase activator activity	Multiple_Complex
TC1800008628.hg.1	ZBTB7C	zinc finger and BTB domain containing 7C	2053.02	968.578	2.14643	2.11962	NM_001039360	NM_001039360	RefSeq	Homo sapiens zinc finger and BTB domain containing 7C (ZBTB7C), mRNA.	Hs.515388	chr18	-	48026673	48410752	201501	NM_001039360	A1YPR0	---	---	---	---	GO:0003676 // GO:0046872	nucleic acid binding // metal ion binding	Multiple_Complex
TC2200008682.hg.1	PLA2G6	phospholipase A2, group VI (cytosolic, calcium-independent)	156.72	73.863	2.01302	2.12176	NM_001004426	NM_001004426	RefSeq	Homo sapiens phospholipase A2, group VI (cytosolic, calcium-independent) (PLA2G6), transcript variant 2, mRNA.	Hs.170479	chr22	-	38111495	38205690	8398	NM_001004426	O60733	GO:0006644 // GO:0006935 // GO:0016042 // GO:0019731 // GO:0032049 // GO:0035965 // GO:0036151 // GO:0036152 // GO:0038096 // GO:0044281 // GO:0045087 // GO:0046474 // GO:0006629 // GO:0008152	phospholipid metabolic process // chemotaxis // lipid catabolic process // antibacterial humoral response // cardiolipin biosynthetic process // cardiolipin acyl-chain remodeling // phosphatidylcholine acyl-chain remodeling // phosphatidylethanolamine acyl-chain remodeling // Fc-gamma receptor signaling pathway involved in phagocytosis // small molecule metabolic process // innate immune response…	GO:0005615 // GO:0005737 // GO:0005815 // GO:0005829 // GO:0016020 // GO:0005737	extracellular space // cytoplasm // microtubule organizing center // cytosol // membrane // cytoplasm	GO:0004623 // GO:0005516 // GO:0004623 // GO:0016787	phospholipase A2 activity // calmodulin binding // phospholipase A2 activity // hydrolase activity	Multiple_Complex
TC0500012975.hg.1	DBN1	drebrin 1	164.397	77.2236	2.02019	2.12884	NM_004395	NM_004395	RefSeq	Homo sapiens drebrin 1 (DBN1), transcript variant 1, mRNA.	Hs.130316	chr5	-	177456608	177474401	1627	NM_004395	Q16643	GO:0007015 // GO:0010643 // GO:0010644 // GO:0032507 // GO:0048168 // GO:0050773 // GO:0061351 // GO:0007015 // GO:0007275 // GO:0007399 // GO:0030154 // GO:0048699	actin filament organization // cell communication by chemical coupling // cell communication by electrical coupling // maintenance of protein location in cell // regulation of neuronal synaptic plasticity // regulation of dendrite development // neural precursor cell proliferation // actin filament organization // multicellular organismal development // nervous system development // cell differen…	GO:0005737 // GO:0005886 // GO:0005921 // GO:0005938 // GO:0015629 // GO:0015629 // GO:0030425 // GO:0030426 // GO:0042641 // GO:0005622 // GO:0005737 // GO:0005911 // GO:0015629 // GO:0016020 // GO:0030054 // GO:0030426 // GO:0042995	cytoplasm // plasma membrane // gap junction // cell cortex // actin cytoskeleton // actin cytoskeleton // dendrite // growth cone // actomyosin // intracellular // cytoplasm // cell-cell junction // actin cytoskeleton // membrane // cell junction // growth cone // cell projection	GO:0003779 // GO:0005515 // GO:0005522 // GO:0003779 // GO:0003779 // GO:0005522	actin binding // protein binding // profilin binding // actin binding // actin binding // profilin binding	Multiple_Complex
TC0100012895.hg.1	MTHFR	methylenetetrahydrofolate reductase (NAD(P)H)	597.98	280.786	2.02102	2.12967	NM_005957	NM_005957	RefSeq	Homo sapiens methylenetetrahydrofolate reductase (NAD(P)H) (MTHFR), mRNA.	Hs.214142 // Hs.737916	chr1	-	11785723	11806920	4524	NM_005957	P42898	GO:0001666 // GO:0006520 // GO:0006555 // GO:0006766 // GO:0006767 // GO:0008015 // GO:0009086 // GO:0031060 // GO:0033274 // GO:0035999 // GO:0035999 // GO:0035999 // GO:0035999 // GO:0042493 // GO:0044281 // GO:0046500 // GO:0046655 // GO:0050667 // GO:0051593 // GO:0055114 // GO:0070555 // GO:0070829 // GO:0006555 // GO:0008152 // GO:0043200 // GO:0046653 // GO:0050667	response to hypoxia // cellular amino acid metabolic process // methionine metabolic process // vitamin metabolic process // water-soluble vitamin metabolic process // blood circulation // methionine biosynthetic process // regulation of histone methylation // response to vitamin B2 // tetrahydrofolate interconversion // tetrahydrofolate interconversion // tetrahydrofolate interconversion // tetr…	GO:0005829 // GO:0005829 // GO:0043005 // GO:0005829 // GO:0005829	cytosol // cytosol // neuron projection // cytosol // cytosol	GO:0004489 // GO:0004489 // GO:0004489 // GO:0004489 // GO:0032403 // GO:0050660 // GO:0050661 // GO:0072341 // GO:0003824 // GO:0004489 // GO:0016491 // GO:0050660	methylenetetrahydrofolate reductase (NAD(P)H) activity // methylenetetrahydrofolate reductase (NAD(P)H) activity // methylenetetrahydrofolate reductase (NAD(P)H) activity // methylenetetrahydrofolate reductase (NAD(P)H) activity // protein complex binding // flavin adenine dinucleotide binding // NADP binding // modified amino acid binding // catalytic activity // methylenetetrahydrofolate reduct…	Multiple_Complex
TC0100017267.hg.1	ANGEL2	angel homolog 2 (Drosophila)	3548.84	1665.33	2.19704	2.13101	NM_001300753	NM_001300753	RefSeq	Homo sapiens angel homolog 2 (Drosophila) (ANGEL2), transcript variant 2, mRNA.	Hs.157078	chr1	-	212992182	213015875	90806	NM_001300753	Q5VTE6	GO:0045930 // GO:0070935	negative regulation of mitotic cell cycle // 3-UTR-mediated mRNA stabilization	GO:0005737 // GO:0015030	cytoplasm // Cajal body	GO:0003730	mRNA 3-UTR binding	Multiple_Complex
TC0400006785.hg.1	USP17L11	ubiquitin specific peptidase 17-like family member 11	101.721	47.6277	2.11796	2.13575	NM_001256854	NM_001256854	RefSeq	Homo sapiens ubiquitin specific peptidase 17-like family member 11 (USP17L11), mRNA.	Hs.722783	chr4	+	9215404	9217356		NM_001256854	Q0WX57	GO:0016579 // GO:0043161 // GO:0061136 // GO:0006508 // GO:0006511 // GO:0006915 // GO:0016579 // GO:0016579 // GO:0043161 // GO:0061136	protein deubiquitination // proteasome-mediated ubiquitin-dependent protein catabolic process // regulation of proteasomal protein catabolic process // proteolysis // ubiquitin-dependent protein catabolic process // apoptotic process // protein deubiquitination // protein deubiquitination // proteasome-mediated ubiquitin-dependent protein catabolic process // regulation of proteasomal protein cat…	GO:0005634 // GO:0005783 // GO:0005634 // GO:0005730 // GO:0005634	nucleus // endoplasmic reticulum // nucleus // nucleolus // nucleus	GO:0004197 // GO:0004843 // GO:0008233 // GO:0008234 // GO:0016787 // GO:0036459 // GO:0004197 // GO:0004843	cysteine-type endopeptidase activity // ubiquitin-specific protease activity // peptidase activity // cysteine-type peptidase activity // hydrolase activity // ubiquitinyl hydrolase activity // cysteine-type endopeptidase activity // ubiquitin-specific protease activity	Coding
TC0100008033.hg.1	ERMAP	erythroblast membrane-associated protein (Scianna blood group)	684.24	319.94	2.16634	2.13865	NM_001017922	NM_001017922	RefSeq	Homo sapiens erythroblast membrane-associated protein (Scianna blood group) (ERMAP), transcript variant 1, mRNA.	Hs.439437	chr1	+	42817105	42844989	114625	NM_001017922	Q96PL5	---	---	GO:0005886 // GO:0016021 // GO:0031410 // GO:0005737 // GO:0005886 // GO:0016020	plasma membrane // integral component of membrane // cytoplasmic vesicle // cytoplasm // plasma membrane // membrane	---	---	Multiple_Complex
TC1100006598.hg.1	SLC22A18	solute carrier family 22, member 18	187.274	87.4672	2.03252	2.14107	NM_002555	NM_002555	RefSeq	Homo sapiens solute carrier family 22, member 18 (SLC22A18), transcript variant 1, mRNA.	Hs.50868	chr11	+	2899721	2925246	5002	NM_002555	Q96BI1	GO:0006855 // GO:0007588 // GO:0015695 // GO:0015893 // GO:0055085 // GO:0006810 // GO:0006811 // GO:0055085	drug transmembrane transport // excretion // organic cation transport // drug transport // transmembrane transport // transport // ion transport // transmembrane transport	GO:0005635 // GO:0005737 // GO:0005886 // GO:0016020 // GO:0016021 // GO:0016324 // GO:0005886 // GO:0016020 // GO:0016021 // GO:0016324	nuclear envelope // cytoplasm // plasma membrane // membrane // integral component of membrane // apical plasma membrane // plasma membrane // membrane // integral component of membrane // apical plasma membrane	GO:0015238 // GO:0015293 // GO:0031625 // GO:0005215	drug transmembrane transporter activity // symporter activity // ubiquitin protein ligase binding // transporter activity	Multiple_Complex
TC0800006760.hg.1	FDFT1	farnesyl-diphosphate farnesyltransferase 1	42796.6	19957	2.33278	2.14444	NM_001287742	NM_001287742	RefSeq	Homo sapiens farnesyl-diphosphate farnesyltransferase 1 (FDFT1), transcript variant 1, mRNA.	Hs.593928	chr8	+	11795573	11839309	2222	NM_001287742	P37268	GO:0006694 // GO:0006695 // GO:0008299 // GO:0044255 // GO:0044281 // GO:0045338 // GO:0055114 // GO:0006629 // GO:0006694 // GO:0006695 // GO:0008152 // GO:0008202 // GO:0008203 // GO:0008610 // GO:0009058 // GO:0016126	steroid biosynthetic process // cholesterol biosynthetic process // isoprenoid biosynthetic process // cellular lipid metabolic process // small molecule metabolic process // farnesyl diphosphate metabolic process // oxidation-reduction process // lipid metabolic process // steroid biosynthetic process // cholesterol biosynthetic process // metabolic process // steroid metabolic process // choles…	GO:0005783 // GO:0005789 // GO:0016021 // GO:0005783 // GO:0005789 // GO:0016020 // GO:0016021 // GO:0043231	endoplasmic reticulum // endoplasmic reticulum membrane // integral component of membrane // endoplasmic reticulum // endoplasmic reticulum membrane // membrane // integral component of membrane // intracellular membrane-bounded organelle	GO:0004310 // GO:0016491 // GO:0051996 // GO:0003824 // GO:0004310 // GO:0016740 // GO:0016765	farnesyl-diphosphate farnesyltransferase activity // oxidoreductase activity // squalene synthase activity // catalytic activity // farnesyl-diphosphate farnesyltransferase activity // transferase activity // transferase activity, transferring alkyl or aryl (other than methyl) groups	Multiple_Complex
TC1200006771.hg.1	CLEC2D	C-type lectin domain family 2, member D	212.623	99.1019	2.03696	2.1455	NM_001004419	NM_001004419	RefSeq	Homo sapiens C-type lectin domain family 2, member D (CLEC2D), transcript variant 2, mRNA.	Hs.268326	chr12	+	9664969	9699555	29121	NM_001004419	Q9UHP7	GO:0007166 // GO:0050776	cell surface receptor signaling pathway // regulation of immune response	GO:0005783 // GO:0005886 // GO:0005887 // GO:0009986 // GO:0016020 // GO:0005783 // GO:0005886 // GO:0009986 // GO:0016020 // GO:0016021	endoplasmic reticulum // plasma membrane // integral component of plasma membrane // cell surface // membrane // endoplasmic reticulum // plasma membrane // cell surface // membrane // integral component of membrane	GO:0004888 // GO:0030246 // GO:0003676	transmembrane signaling receptor activity // carbohydrate binding // nucleic acid binding	Multiple_Complex
TC0700008073.hg.1	POR	P450 (cytochrome) oxidoreductase	9071.53	4224.51	2.21492	2.14735	NM_000941	NM_000941	RefSeq	Homo sapiens P450 (cytochrome) oxidoreductase (POR), mRNA.	Hs.354056	chr7	+	75899200	75986855	5447	NM_000941	P16435	GO:0003420 // GO:0007584 // GO:0009437 // GO:0009812 // GO:0018393 // GO:0019395 // GO:0032332 // GO:0032770 // GO:0042493 // GO:0043154 // GO:0043602 // GO:0045542 // GO:0045880 // GO:0046210 // GO:0055114 // GO:0055114 // GO:0060192 // GO:0070988 // GO:0071372 // GO:0071375 // GO:0090031 // GO:0090346 // GO:0043066 // GO:0055114 // GO:0071371 // GO:0090181	regulation of growth plate cartilage chondrocyte proliferation // response to nutrient // carnitine metabolic process // flavonoid metabolic process // internal peptidyl-lysine acetylation // fatty acid oxidation // positive regulation of chondrocyte differentiation // positive regulation of monooxygenase activity // response to drug // negative regulation of cysteine-type endopeptidase activity …	GO:0005739 // GO:0005789 // GO:0005829 // GO:0016020 // GO:0043231 // GO:0005783 // GO:0005829 // GO:0016020 // GO:0043231 // GO:0016021	mitochondrion // endoplasmic reticulum membrane // cytosol // membrane // intracellular membrane-bounded organelle // endoplasmic reticulum // cytosol // membrane // intracellular membrane-bounded organelle // integral component of membrane	GO:0003958 // GO:0003958 // GO:0004128 // GO:0005506 // GO:0005515 // GO:0008941 // GO:0009055 // GO:0010181 // GO:0016709 // GO:0016787 // GO:0019899 // GO:0047726 // GO:0050660 // GO:0050661 // GO:0003958 // GO:0016491 // GO:0016709	NADPH-hemoprotein reductase activity // NADPH-hemoprotein reductase activity // cytochrome-b5 reductase activity, acting on NAD(P)H // iron ion binding // protein binding // nitric oxide dioxygenase activity // electron carrier activity // FMN binding // oxidoreductase activity, acting on paired donors, with incorporation or reduction of molecular oxygen, NAD(P)H as one donor, and incorporation o…	Multiple_Complex
TC0100017449.hg.1	CAPN8	calpain 8	2170.93	1009.08	2.17958	2.1514	NM_001143962	NM_001143962	RefSeq	Homo sapiens calpain 8 (CAPN8), mRNA.	Hs.291487	chr1	-	223538007	223665734	388743	NM_001143962	A6NHC0	GO:0006508 // GO:0007586 // GO:0006508 // GO:0006508	proteolysis // digestion // proteolysis // proteolysis	GO:0005737 // GO:0005794 // GO:0005622 // GO:0005737 // GO:0005737	cytoplasm // Golgi apparatus // intracellular // cytoplasm // cytoplasm	GO:0004198 // GO:0005509 // GO:0004198 // GO:0004198 // GO:0008233 // GO:0008234 // GO:0016787 // GO:0046872	calcium-dependent cysteine-type endopeptidase activity // calcium ion binding // calcium-dependent cysteine-type endopeptidase activity // calcium-dependent cysteine-type endopeptidase activity // peptidase activity // cysteine-type peptidase activity // hydrolase activity // metal ion binding	Multiple_Complex
TC0X00008056.hg.1	CLDN2	claudin 2	217.257	100.836	2.04602	2.15455	NM_001171092	NM_001171092	RefSeq	Homo sapiens claudin 2 (CLDN2), transcript variant 2, mRNA.	Hs.522746	chrX	+	106900164	106930861	9075	NM_001171092	P57739	GO:0016338 // GO:0016338	calcium-independent cell-cell adhesion via plasma membrane cell-adhesion molecules // calcium-independent cell-cell adhesion via plasma membrane cell-adhesion molecules	GO:0005886 // GO:0005923 // GO:0016021 // GO:0070062 // GO:0005923 // GO:0016020 // GO:0030054	plasma membrane // bicellular tight junction // integral component of membrane // extracellular exosome // bicellular tight junction // membrane // cell junction	GO:0005198 // GO:0005515 // GO:0042802 // GO:0042802	structural molecule activity // protein binding // identical protein binding // identical protein binding	Coding
TC0100016664.hg.1	COLGALT2	collagen beta(1-O)galactosyltransferase 2	1710.34	792.33	2.18704	2.15863	NM_001303420	NM_001303420	RefSeq	Homo sapiens collagen beta(1-O)galactosyltransferase 2 (COLGALT2), transcript variant 2, mRNA.	Hs.387995	chr1	-	183929662	184037770	23127	NM_001303420	Q8IYK4	GO:0008152 // GO:0030198	metabolic process // extracellular matrix organization	GO:0005788 // GO:0005783 // GO:0005788	endoplasmic reticulum lumen // endoplasmic reticulum // endoplasmic reticulum lumen	GO:0005515 // GO:0050211 // GO:0016740 // GO:0016757	protein binding // procollagen galactosyltransferase activity // transferase activity // transferase activity, transferring glycosyl groups	Multiple_Complex
TC0600012434.hg.1	ME1	malic enzyme 1, NADP(+)-dependent, cytosolic	24205.9	11204.2	2.35111	2.16043	NM_002395	NM_002395	RefSeq	Homo sapiens malic enzyme 1, NADP(+)-dependent, cytosolic (ME1), mRNA.	Hs.21160	chr6	-	83210389	83431219	4199	NM_002395	P48163	GO:0005975 // GO:0006108 // GO:0006741 // GO:0009725 // GO:0009743 // GO:0044255 // GO:0044281 // GO:0051262 // GO:0055114 // GO:1902031 // GO:0006108	carbohydrate metabolic process // malate metabolic process // NADP biosynthetic process // response to hormone // response to carbohydrate // cellular lipid metabolic process // small molecule metabolic process // protein tetramerization // oxidation-reduction process // regulation of NADP metabolic process // malate metabolic process	GO:0005739 // GO:0005829 // GO:0005829 // GO:0005737	mitochondrion // cytosol // cytosol // cytoplasm	GO:0004470 // GO:0004470 // GO:0004471 // GO:0004473 // GO:0004473 // GO:0008948 // GO:0009055 // GO:0030145 // GO:0043531 // GO:0050661 // GO:0051287 // GO:0004470 // GO:0004473 // GO:0016491 // GO:0046872 // GO:0051287	malic enzyme activity // malic enzyme activity // malate dehydrogenase (decarboxylating) (NAD+) activity // malate dehydrogenase (decarboxylating) (NADP+) activity // malate dehydrogenase (decarboxylating) (NADP+) activity // oxaloacetate decarboxylase activity // electron carrier activity // manganese ion binding // ADP binding // NADP binding // NAD binding // malic enzyme activity // malate de…	Multiple_Complex
TC1600009952.hg.1	YPEL3	yippee like 3	1263.36	584.404	2.19031	2.16179	NM_001145524	NM_001145524	RefSeq	Homo sapiens yippee-like 3 (YPEL3), transcript variant 2, mRNA.	Hs.513491	chr16	-	30092314	30096915	83719	NM_001145524	P61236	GO:2000774	positive regulation of cellular senescence	GO:0005730 // GO:0005634	nucleolus // nucleus	---	---	Multiple_Complex
TC1700009081.hg.1	ENGASE	endo-beta-N-acetylglucosaminidase	280.567	129.706	2.05454	2.1631	NM_001042573	NM_001042573	RefSeq	Homo sapiens endo-beta-N-acetylglucosaminidase (ENGASE), mRNA.	Hs.29288	chr17	+	79074937	79088603	64772	NM_001042573	Q8NFI3	GO:0008152	metabolic process	GO:0005829 // GO:0005737	cytosol // cytoplasm	GO:0033925 // GO:0016787 // GO:0016798	mannosyl-glycoprotein endo-beta-N-acetylglucosaminidase activity // hydrolase activity // hydrolase activity, acting on glycosyl bonds	Multiple_Complex
TC0800009231.hg.1	GRINA	glutamate receptor, ionotropic, N-methyl D-aspartate-associated protein 1 (glutamate binding)	315.267	145.711	2.05508	2.16364	NM_000837	NM_000837	RefSeq	Homo sapiens glutamate receptor, ionotropic, N-methyl D-aspartate-associated protein 1 (glutamate binding) (GRINA), transcript variant 1, mRNA.	Hs.594634	chr8	+	143990058	143993415	2907	NM_000837	Q7Z429	GO:0032469 // GO:1902236	endoplasmic reticulum calcium ion homeostasis // negative regulation of endoplasmic reticulum stress-induced intrinsic apoptotic signaling pathway	GO:0005783 // GO:0005794 // GO:0016021 // GO:0016020	endoplasmic reticulum // Golgi apparatus // integral component of membrane // membrane	GO:0044325	ion channel binding	Multiple_Complex
TC0100015867.hg.1	S100A3	S100 calcium binding protein A3	107.283	49.4869	2.15624	2.1679	NM_002960	NM_002960	RefSeq	Homo sapiens S100 calcium binding protein A3 (S100A3), mRNA.	Hs.557609	chr1	-	153547329	153549372	6274	NM_002960	P33764	---	---	GO:0005730 // GO:0005737 // GO:0005737	nucleolus // cytoplasm // cytoplasm	GO:0005509 // GO:0008270 // GO:0046872	calcium ion binding // zinc ion binding // metal ion binding	Multiple_Complex
TC0500010869.hg.1	ELOVL7	ELOVL fatty acid elongase 7	146.839	67.6896	2.0607	2.1693	NM_001104558	NM_001104558	RefSeq	Homo sapiens ELOVL fatty acid elongase 7 (ELOVL7), transcript variant 2, mRNA.	Hs.274256	chr5	-	60751789	60844389	79993	NM_001104558	A1L3X0	GO:0019367 // GO:0019432 // GO:0034626 // GO:0035338 // GO:0042761 // GO:0044255 // GO:0044281 // GO:0006629 // GO:0006631 // GO:0006633	fatty acid elongation, saturated fatty acid // triglyceride biosynthetic process // fatty acid elongation, polyunsaturated fatty acid // long-chain fatty-acyl-CoA biosynthetic process // very long-chain fatty acid biosynthetic process // cellular lipid metabolic process // small molecule metabolic process // lipid metabolic process // fatty acid metabolic process // fatty acid biosynthetic process	GO:0005783 // GO:0005789 // GO:0016021 // GO:0005783 // GO:0005789 // GO:0016020	endoplasmic reticulum // endoplasmic reticulum membrane // integral component of membrane // endoplasmic reticulum // endoplasmic reticulum membrane // membrane	GO:0005515 // GO:0016740	protein binding // transferase activity	Multiple_Complex
TC0700010604.hg.1	CPVL	carboxypeptidase, vitellogenic-like	205.66	94.3746	2.07049	2.17919	NM_019029	NM_019029	RefSeq	Homo sapiens carboxypeptidase, vitellogenic-like (CPVL), transcript variant 2, mRNA.	Hs.233389	chr7	-	28995231	29195451	54504	NM_019029	Q9H3G5	GO:0051603 // GO:0006508 // GO:0051603	proteolysis involved in cellular protein catabolic process // proteolysis // proteolysis involved in cellular protein catabolic process	GO:0070062	extracellular exosome	GO:0004185 // GO:0004180 // GO:0004185 // GO:0004185 // GO:0008233 // GO:0016787	serine-type carboxypeptidase activity // carboxypeptidase activity // serine-type carboxypeptidase activity // serine-type carboxypeptidase activity // peptidase activity // hydrolase activity	Multiple_Complex
TC1700007939.hg.1	NBR2	neighbor of BRCA1 gene 2 (non-protein coding)	49491.7	22693.8	2.37431	2.18085	NR_003108	NR_003108	RefSeq	Homo sapiens neighbor of BRCA1 gene 2 (non-protein coding) (NBR2), long non-coding RNA.	Hs.373818 // Hs.559259	chr17	+	43125583	43153671	10230	NR_003108	O15453	GO:0008150	biological_process	GO:0005575	cellular_component	GO:0003674	molecular_function	Multiple_Complex
TC1300008371.hg.1	CENPJ	centromere protein J	5121.21	2324.23	2.2752	2.2034	NM_018451	NM_018451	RefSeq	Homo sapiens centromere protein J (CENPJ), transcript variant 1, mRNA.	Hs.741581	chr13	-	24882274	24922889	55835	NM_018451	Q9HC77	GO:0000086 // GO:0000278 // GO:0006996 // GO:0007020 // GO:0007099 // GO:0046599 // GO:0046785 // GO:0051301	G2/M transition of mitotic cell cycle // mitotic cell cycle // organelle organization // microtubule nucleation // centriole replication // regulation of centriole replication // microtubule polymerization // cell division	GO:0005813 // GO:0005814 // GO:0005829 // GO:0005874 // GO:0008275 // GO:0005737 // GO:0005814 // GO:0005815 // GO:0005856	centrosome // centriole // cytosol // microtubule // gamma-tubulin small complex // cytoplasm // centriole // microtubule organizing center // cytoskeleton	GO:0005515 // GO:0015631 // GO:0019901 // GO:0019904	protein binding // tubulin binding // protein kinase binding // protein domain specific binding	Multiple_Complex
TC0800011683.hg.1	FBXO32	F-box protein 32	117.606	53.328	2.20011	2.20533	NM_001242463	NM_001242463	RefSeq	Homo sapiens F-box protein 32 (FBXO32), transcript variant 3, mRNA.	Hs.403933	chr8	-	123497887	123541253	114907	NM_001242463	Q969P5	GO:0014894 // GO:0016567 // GO:0071549 // GO:0014894	response to denervation involved in regulation of muscle adaptation // protein ubiquitination // cellular response to dexamethasone stimulus // response to denervation involved in regulation of muscle adaptation	GO:0005654 // GO:0005737 // GO:0030018 // GO:0005634 // GO:0005737	nucleoplasm // cytoplasm // Z disc // nucleus // cytoplasm	GO:0005515	protein binding	Multiple_Complex
TC0400010465.hg.1	UGDH	UDP-glucose 6-dehydrogenase	76510	34679.6	2.93711	2.20619	NM_001184700	NM_001184700	RefSeq	Homo sapiens UDP-glucose 6-dehydrogenase (UGDH), transcript variant 2, mRNA.	Hs.572518	chr4	-	39498755	39528311	7358	NM_001184700	O60701	GO:0001702 // GO:0005975 // GO:0006011 // GO:0006024 // GO:0006065 // GO:0006065 // GO:0006805 // GO:0044281 // GO:0052695 // GO:0055114 // GO:0005975 // GO:0008152	gastrulation with mouth forming second // carbohydrate metabolic process // UDP-glucose metabolic process // glycosaminoglycan biosynthetic process // UDP-glucuronate biosynthetic process // UDP-glucuronate biosynthetic process // xenobiotic metabolic process // small molecule metabolic process // cellular glucuronidation // oxidation-reduction process // carbohydrate metabolic process // metabol…	GO:0005654 // GO:0005829 // GO:0005829 // GO:0070062 // GO:0005829	nucleoplasm // cytosol // cytosol // extracellular exosome // cytosol	GO:0003979 // GO:0009055 // GO:0051287 // GO:0003824 // GO:0003979 // GO:0016491 // GO:0016616	UDP-glucose 6-dehydrogenase activity // electron carrier activity // NAD binding // catalytic activity // UDP-glucose 6-dehydrogenase activity // oxidoreductase activity // oxidoreductase activity, acting on the CH-OH group of donors, NAD or NADP as acceptor	Multiple_Complex
TC0600011800.hg.1	PGC	progastricsin (pepsinogen C)	137.253	61.9834	2.21055	2.21434	NM_001166424	NM_001166424	RefSeq	Homo sapiens progastricsin (pepsinogen C) (PGC), transcript variant 2, mRNA.	Hs.1867	chr6	-	41736711	41754109	5225	NM_001166424	P20142	GO:0002803 // GO:0006508 // GO:0007586 // GO:0030163 // GO:0006508 // GO:0007586 // GO:0030163	positive regulation of antibacterial peptide production // proteolysis // digestion // protein catabolic process // proteolysis // digestion // protein catabolic process	GO:0005615 // GO:0070062 // GO:0005576 // GO:0005615	extracellular space // extracellular exosome // extracellular region // extracellular space	GO:0004190 // GO:0004190 // GO:0004190 // GO:0008233 // GO:0016787	aspartic-type endopeptidase activity // aspartic-type endopeptidase activity // aspartic-type endopeptidase activity // peptidase activity // hydrolase activity	Multiple_Complex
TC0300007466.hg.1	ALAS1	5-aminolevulinate synthase 1	5727.26	2582.39	2.29046	2.21782	NM_000688	NM_000688	RefSeq	Homo sapiens 5-aminolevulinate synthase 1 (ALAS1), transcript variant 1, mRNA.	Hs.476308	chr3	+	52198083	52214327	211	NM_000688	P13196	GO:0006778 // GO:0006782 // GO:0006783 // GO:0006996 // GO:0007005 // GO:0044255 // GO:0044281 // GO:0006778 // GO:0006783 // GO:0008152 // GO:0009058 // GO:0033014	porphyrin-containing compound metabolic process // protoporphyrinogen IX biosynthetic process // heme biosynthetic process // organelle organization // mitochondrion organization // cellular lipid metabolic process // small molecule metabolic process // porphyrin-containing compound metabolic process // heme biosynthetic process // metabolic process // biosynthetic process // tetrapyrrole biosynt…	GO:0005654 // GO:0005737 // GO:0005739 // GO:0005759 // GO:0005739 // GO:0005759	nucleoplasm // cytoplasm // mitochondrion // mitochondrial matrix // mitochondrion // mitochondrial matrix	GO:0003870 // GO:0005515 // GO:0030170 // GO:0003824 // GO:0016740 // GO:0016746	5-aminolevulinate synthase activity // protein binding // pyridoxal phosphate binding // catalytic activity // transferase activity // transferase activity, transferring acyl groups	Multiple_Complex
TC0900006442.hg.1	KANK1	KN motif and ankyrin repeat domains 1	142.99	64.3437	2.11263	2.22228	NM_001256876	NM_001256876	RefSeq	Homo sapiens KN motif and ankyrin repeat domains 1 (KANK1), transcript variant 3, mRNA.	Hs.306764	chr9	+	470291	746106	23189	NM_001256876	Q14678	GO:0006351 // GO:0006355 // GO:0010977 // GO:0030177 // GO:0030336 // GO:0030837 // GO:0035024 // GO:0035413 // GO:0046627 // GO:0090303 // GO:1900025 // GO:1900028 // GO:2000114 // GO:2000393	transcription, DNA-templated // regulation of transcription, DNA-templated // negative regulation of neuron projection development // positive regulation of Wnt signaling pathway // negative regulation of cell migration // negative regulation of actin filament polymerization // negative regulation of Rho protein signal transduction // positive regulation of catenin import into nucleus // negative…	GO:0005634 // GO:0005634 // GO:0005737 // GO:0005737 // GO:0005886 // GO:0032587 // GO:0005886 // GO:0016020 // GO:0032587 // GO:0042995	nucleus // nucleus // cytoplasm // cytoplasm // plasma membrane // ruffle membrane // plasma membrane // membrane // ruffle membrane // cell projection	GO:0005515 // GO:0008013	protein binding // beta-catenin binding	Multiple_Complex
TC0400012818.hg.1	CCNG2	cyclin G2	397.022	176.961	2.13313	2.24355	NM_004354	NM_004354	RefSeq	Homo sapiens cyclin G2 (CCNG2), mRNA.	Hs.740456	chr4	+	77157151	77179142	901	NM_004354	Q16589	GO:0000075 // GO:0007067 // GO:0051301 // GO:0051726 // GO:0007049	cell cycle checkpoint // mitotic nuclear division // cell division // regulation of cell cycle // cell cycle	GO:0005737	cytoplasm	GO:0005515	protein binding	Multiple_Complex
TC0400007857.hg.1	AREG	amphiregulin	3439.21	1526.8	2.32682	2.25255	NM_001657	NM_001657	RefSeq	Homo sapiens amphiregulin (AREG), mRNA.	Hs.270833	chr4	+	74445098	74455010	374	NM_001657	P15514	GO:0006888 // GO:0007173 // GO:0007186 // GO:0007267 // GO:0008283 // GO:0008284 // GO:0014009 // GO:0018279 // GO:0031175 // GO:0032355 // GO:0042327 // GO:0042542 // GO:0043434 // GO:0043687 // GO:0044267 // GO:0045668 // GO:0045740 // GO:0048208 // GO:0051384 // GO:0051591 // GO:0060598 // GO:0060744 // GO:0060749 // GO:0060750 // GO:0061024 // GO:0007173 // GO:0008284 // GO:0008284 // GO:0014…	ER to Golgi vesicle-mediated transport // epidermal growth factor receptor signaling pathway // G-protein coupled receptor signaling pathway // cell-cell signaling // cell proliferation // positive regulation of cell proliferation // glial cell proliferation // protein N-linked glycosylation via asparagine // neuron projection development // response to estradiol // positive regulation of phospho…	GO:0000139 // GO:0005615 // GO:0005634 // GO:0005789 // GO:0009986 // GO:0012507 // GO:0016021 // GO:0033116 // GO:0005615 // GO:0005615 // GO:0005622 // GO:0005737 // GO:0016020	Golgi membrane // extracellular space // nucleus // endoplasmic reticulum membrane // cell surface // ER to Golgi transport vesicle membrane // integral component of membrane // endoplasmic reticulum-Golgi intermediate compartment membrane // extracellular space // extracellular space // intracellular // cytoplasm // membrane	GO:0005125 // GO:0005154 // GO:0005515 // GO:0008083 // GO:0005154 // GO:0005154 // GO:0008083	cytokine activity // epidermal growth factor receptor binding // protein binding // growth factor activity // epidermal growth factor receptor binding // epidermal growth factor receptor binding // growth factor activity	Multiple_Complex
TC0100015976.hg.1	KIAA0907	KIAA0907	1131.64	501.397	2.28627	2.25697	NM_014949	NM_014949	RefSeq	Homo sapiens KIAA0907 (KIAA0907), mRNA.	Hs.24656	chr1	-	155913043	155934442	22889	NM_014949	Q7Z7F0	---	---	GO:0005634	nucleus	GO:0003723 // GO:0005515	RNA binding // protein binding	Multiple_Complex
TC1000008628.hg.1	ABCC2	ATP binding cassette subfamily C member 2	24988.7	11067.3	2.45994	2.2579	NM_000392	NM_000392	RefSeq	Homo sapiens ATP-binding cassette, sub-family C (CFTR/MRP), member 2 (ABCC2), mRNA.	Hs.368243	chr10	+	99782598	99852192	1244	NM_000392	Q92887	GO:0006810 // GO:0006855 // GO:0006979 // GO:0008152 // GO:0009408 // GO:0015732 // GO:0030644 // GO:0031427 // GO:0043627 // GO:0046685 // GO:0055085 // GO:0070327 // GO:0006810 // GO:0042493 // GO:0048545 // GO:0055085	transport // drug transmembrane transport // response to oxidative stress // metabolic process // response to heat // prostaglandin transport // cellular chloride ion homeostasis // response to methotrexate // response to estrogen // response to arsenic-containing substance // transmembrane transport // thyroid hormone transport // transport // response to drug // response to steroid hormone // t…	GO:0005886 // GO:0005887 // GO:0009986 // GO:0016324 // GO:0005886 // GO:0005887 // GO:0016020 // GO:0016021 // GO:0016324	plasma membrane // integral component of plasma membrane // cell surface // apical plasma membrane // plasma membrane // integral component of plasma membrane // membrane // integral component of membrane // apical plasma membrane	GO:0005515 // GO:0005524 // GO:0008514 // GO:0019904 // GO:0042626 // GO:0000166 // GO:0005215 // GO:0008514 // GO:0016887 // GO:0042626	protein binding // ATP binding // organic anion transmembrane transporter activity // protein domain specific binding // ATPase activity, coupled to transmembrane movement of substances // nucleotide binding // transporter activity // organic anion transmembrane transporter activity // ATPase activity // ATPase activity, coupled to transmembrane movement of substances	Multiple_Complex
TC0700008747.hg.1	HBP1	HMG-box transcription factor 1	4646.86	2049.06	2.3426	2.26779	NM_001244262	NM_001244262	RefSeq	Homo sapiens HMG-box transcription factor 1 (HBP1), transcript variant 1, mRNA.	Hs.162032	chr7	+	107168961	107202529	26959	NM_001244262	O60381	GO:0006351 // GO:0006355 // GO:0007050 // GO:0016055 // GO:0043268	transcription, DNA-templated // regulation of transcription, DNA-templated // cell cycle arrest // Wnt signaling pathway // positive regulation of potassium ion transport	GO:0005654 // GO:0005634	nucleoplasm // nucleus	GO:0003677 // GO:0003723 // GO:0005515	DNA binding // RNA binding // protein binding	Multiple_Complex
TC0500013328.hg.1	FAM169A	family with sequence similarity 169, member A	30034.4	13211.5	2.47676	2.27335	NM_015566	NM_015566	RefSeq	Homo sapiens family with sequence similarity 169, member A (FAM169A), transcript variant 1, mRNA.	Hs.91662	chr5	-	74777574	74866951	26049	NM_015566	Q9Y6X4	---	---	GO:0005637 // GO:0005634 // GO:0005635 // GO:0016020	nuclear inner membrane // nucleus // nuclear envelope // membrane	---	---	Multiple_Complex
TC0100018238.hg.1	DNAJB4	DnaJ (Hsp40) homolog, subfamily B, member 4	577.707	253.507	2.16674	2.27886	NM_007034	NM_007034	RefSeq	Homo sapiens DnaJ (Hsp40) homolog, subfamily B, member 4 (DNAJB4), mRNA.	Hs.13852	chr1	+	77979095	78017964	11080	NM_007034	Q9UDY4	GO:0006457 // GO:0006986 // GO:0009408	protein folding // response to unfolded protein // response to heat	GO:0005654 // GO:0005737 // GO:0005829 // GO:0005886 // GO:0070062 // GO:0005737 // GO:0005886 // GO:0016020	nucleoplasm // cytoplasm // cytosol // plasma membrane // extracellular exosome // cytoplasm // plasma membrane // membrane	GO:0005515 // GO:0051082 // GO:0051087 // GO:0051082	protein binding // unfolded protein binding // chaperone binding // unfolded protein binding	Multiple_Complex
TC0500007237.hg.1	CARD6	caspase recruitment domain family, member 6	2518.87	1103.18	2.31209	2.28328	NM_032587	NM_032587	RefSeq	Homo sapiens caspase recruitment domain family, member 6 (CARD6), mRNA.	Hs.200242	chr5	+	40841184	40860175	84674	NM_032587	Q9BX69	GO:0006915 // GO:0042981	apoptotic process // regulation of apoptotic process	---	---	---	---	Multiple_Complex
TC1700007135.hg.1	TRIM16L	tripartite motif containing 16-like	2732.94	1194.66	2.31633	2.28764	NM_001037330	NM_001037330	RefSeq	Homo sapiens tripartite motif containing 16-like (TRIM16L), mRNA.	Hs.745311	chr17	+	18697998	18736118	147166	NM_001037330	Q309B1	---	---	GO:0005737	cytoplasm	---	---	Multiple_Complex
TC0200010897.hg.1	SGPP2	sphingosine-1-phosphate phosphatase 2	3293.62	1438.48	2.36504	2.28965	NM_152386	NM_152386	RefSeq	Homo sapiens sphingosine-1-phosphate phosphatase 2 (SGPP2), mRNA.	Hs.591604	chr2	+	222424517	222560948	130367	NM_152386	Q8IWX5	GO:0006665 // GO:0006670 // GO:0016311 // GO:0030148 // GO:0044281	sphingolipid metabolic process // sphingosine metabolic process // dephosphorylation // sphingolipid biosynthetic process // small molecule metabolic process	GO:0005783 // GO:0005789 // GO:0016021 // GO:0005783 // GO:0005789 // GO:0016020	endoplasmic reticulum // endoplasmic reticulum membrane // integral component of membrane // endoplasmic reticulum // endoplasmic reticulum membrane // membrane	GO:0042392 // GO:0016787	sphingosine-1-phosphate phosphatase activity // hydrolase activity	Multiple_Complex
TC0300014092.hg.1	TM4SF19-TCTEX1D2	TM4SF19-TCTEX1D2 readthrough (NMD candidate)	2912.21	1263.72	2.33266	2.30448	NR_037950	NR_037950	RefSeq	Homo sapiens TM4SF19-TCTEX1D2 readthrough (NMD candidate) (TM4SF19-TCTEX1D2), long non-coding RNA.	Hs.733180	chr3	-	196316082	196338420		NR_037950	Q8WW35	---	---	---	---	GO:0005515	protein binding	Multiple_Complex
TC0300009673.hg.1	KLHL24	kelch-like family member 24	273.815	118.818	2.1908	2.30449	NM_017644	NM_017644	RefSeq	Homo sapiens kelch-like family member 24 (KLHL24), mRNA.	Hs.407709	chr3	+	183635568	183684516	54800	NM_017644	Q6TFL4	GO:0016567 // GO:2000312 // GO:0016567	protein ubiquitination // regulation of kainate selective glutamate receptor activity // protein ubiquitination	GO:0005737 // GO:0030424 // GO:0031463 // GO:0043204 // GO:0031463 // GO:0042995	cytoplasm // axon // Cul3-RING ubiquitin ligase complex // perikaryon // Cul3-RING ubiquitin ligase complex // cell projection	GO:0004842 // GO:0004842	ubiquitin-protein transferase activity // ubiquitin-protein transferase activity	Multiple_Complex
TC1900008134.hg.1	CYP2B6	cytochrome P450, family 2, subfamily B, polypeptide 6	62900.8	27277.4	2.51189	2.30596	NM_000767	NM_000767	RefSeq	Homo sapiens cytochrome P450, family 2, subfamily B, polypeptide 6 (CYP2B6), mRNA.	Hs.1360	chr19	+	40991299	41018398	1555	NM_000767	P20813	GO:0006805 // GO:0006805 // GO:0008202 // GO:0017144 // GO:0017144 // GO:0019373 // GO:0042180 // GO:0042738 // GO:0044281 // GO:0055114 // GO:0019373 // GO:0055114	xenobiotic metabolic process // xenobiotic metabolic process // steroid metabolic process // drug metabolic process // drug metabolic process // epoxygenase P450 pathway // cellular ketone metabolic process // exogenous drug catabolic process // small molecule metabolic process // oxidation-reduction process // epoxygenase P450 pathway // oxidation-reduction process	GO:0005737 // GO:0005789 // GO:0043231 // GO:0005737 // GO:0005783 // GO:0005789 // GO:0016020 // GO:0031090 // GO:0043231 // GO:0043231	cytoplasm // endoplasmic reticulum membrane // intracellular membrane-bounded organelle // cytoplasm // endoplasmic reticulum // endoplasmic reticulum membrane // membrane // organelle membrane // intracellular membrane-bounded organelle // intracellular membrane-bounded organelle	GO:0004497 // GO:0005506 // GO:0008392 // GO:0008395 // GO:0016712 // GO:0019825 // GO:0020037 // GO:0004497 // GO:0008392 // GO:0008395 // GO:0016491 // GO:0016705 // GO:0016712 // GO:0016712 // GO:0019825 // GO:0020037 // GO:0046872	monooxygenase activity // iron ion binding // arachidonic acid epoxygenase activity // steroid hydroxylase activity // oxidoreductase activity, acting on paired donors, with incorporation or reduction of molecular oxygen, reduced flavin or flavoprotein as one donor, and incorporation of one atom of oxygen // oxygen binding // heme binding // monooxygenase activity // arachidonic acid epoxygenase …	Multiple_Complex
TC0400010470.hg.1	SMIM14	small integral membrane protein 14	851.302	369.071	2.33472	2.30661	NM_174921	NM_174921	RefSeq	Homo sapiens small integral membrane protein 14 (SMIM14), mRNA.	Hs.576320	chr4	-	39546330	39639090	201895	NM_174921	Q96QK8	---	---	GO:0005783 // GO:0005789 // GO:0016021 // GO:0005783 // GO:0016020	endoplasmic reticulum // endoplasmic reticulum membrane // integral component of membrane // endoplasmic reticulum // membrane	---	---	Multiple_Complex
TC1500008341.hg.1	MAN2A2	mannosidase, alpha, class 2A, member 2	755.193	327.152	2.33644	2.30839	NM_006122	NM_006122	RefSeq	Homo sapiens mannosidase, alpha, class 2A, member 2 (MAN2A2), mRNA.	Hs.116459	chr15	+	90902218	90922585	4122	NM_006122	P49641	GO:0006013 // GO:0006491 // GO:0006517 // GO:0018279 // GO:0043687 // GO:0044267 // GO:0005975 // GO:0006013 // GO:0006013 // GO:0006486 // GO:0006491 // GO:0006517 // GO:0008152	mannose metabolic process // N-glycan processing // protein deglycosylation // protein N-linked glycosylation via asparagine // post-translational protein modification // cellular protein metabolic process // carbohydrate metabolic process // mannose metabolic process // mannose metabolic process // protein glycosylation // N-glycan processing // protein deglycosylation // metabolic process	GO:0000139 // GO:0000139 // GO:0016021 // GO:0000139 // GO:0000139 // GO:0005794 // GO:0016020	Golgi membrane // Golgi membrane // integral component of membrane // Golgi membrane // Golgi membrane // Golgi apparatus // membrane	GO:0004559 // GO:0004572 // GO:0008270 // GO:0016799 // GO:0030246 // GO:0003824 // GO:0004553 // GO:0004559 // GO:0004559 // GO:0015923 // GO:0016787 // GO:0016798 // GO:0046872	alpha-mannosidase activity // mannosyl-oligosaccharide 1,3-1,6-alpha-mannosidase activity // zinc ion binding // hydrolase activity, hydrolyzing N-glycosyl compounds // carbohydrate binding // catalytic activity // hydrolase activity, hydrolyzing O-glycosyl compounds // alpha-mannosidase activity // alpha-mannosidase activity // mannosidase activity // hydrolase activity // hydrolase activity, ac…	Multiple_Complex
TC2000006444.hg.1	TRIB3	tribbles pseudokinase 3	1619.61	701.278	2.33752	2.30951	NM_001301188	NM_001301188	RefSeq	Homo sapiens tribbles pseudokinase 3 (TRIB3), transcript variant 2, mRNA.	Hs.516826	chr20	+	362835	397559	57761	NM_001301188	Q96RU7	GO:0000122 // GO:0006351 // GO:0006468 // GO:0006469 // GO:0007173 // GO:0008286 // GO:0008543 // GO:0010827 // GO:0032092 // GO:0032436 // GO:0032869 // GO:0034976 // GO:0038095 // GO:0043405 // GO:0044255 // GO:0044281 // GO:0045087 // GO:0045599 // GO:0045717 // GO:0045892 // GO:0048011 // GO:0048015 // GO:0051443 // GO:0070059 // GO:0070059 // GO:1904030 // GO:0006355 // GO:0006915 // GO:0032…	negative regulation of transcription from RNA polymerase II promoter // transcription, DNA-templated // protein phosphorylation // negative regulation of protein kinase activity // epidermal growth factor receptor signaling pathway // insulin receptor signaling pathway // fibroblast growth factor receptor signaling pathway // regulation of glucose transport // positive regulation of protein bindi…	GO:0005634 // GO:0005634 // GO:0005654 // GO:0005829 // GO:0005886 // GO:0005634 // GO:0005634	nucleus // nucleus // nucleoplasm // cytosol // plasma membrane // nucleus // nucleus	GO:0003714 // GO:0004860 // GO:0005515 // GO:0005524 // GO:0016301 // GO:0019901 // GO:0019901 // GO:0031434 // GO:0031625 // GO:0055106 // GO:0003714 // GO:0031434 // GO:0004672	transcription corepressor activity // protein kinase inhibitor activity // protein binding // ATP binding // kinase activity // protein kinase binding // protein kinase binding // mitogen-activated protein kinase kinase binding // ubiquitin protein ligase binding // ubiquitin-protein transferase regulator activity // transcription corepressor activity // mitogen-activated protein kinase kinase bi…	Multiple_Complex
TC0900007576.hg.1	ANXA1	annexin A1	6635.09	2870.73	2.38705	2.31129	NM_000700	NM_000700	RefSeq	Homo sapiens annexin A1 (ANXA1), mRNA.	Hs.494173	chr9	+	73151731	73170394	301	NM_000700	P04083	GO:0000733 // GO:0001780 // GO:0002250 // GO:0002548 // GO:0002685 // GO:0006909 // GO:0006954 // GO:0007165 // GO:0007166 // GO:0007187 // GO:0007187 // GO:0008360 // GO:0010165 // GO:0014839 // GO:0018149 // GO:0030073 // GO:0030216 // GO:0030850 // GO:0031018 // GO:0031340 // GO:0031394 // GO:0031532 // GO:0032355 // GO:0032508 // GO:0032652 // GO:0032743 // GO:0033031 // GO:0036292 // GO:0042…	DNA strand renaturation // neutrophil homeostasis // adaptive immune response // monocyte chemotaxis // regulation of leukocyte migration // phagocytosis // inflammatory response // signal transduction // cell surface receptor signaling pathway // G-protein coupled receptor signaling pathway, coupled to cyclic nucleotide second messenger // G-protein coupled receptor signaling pathway, coupled to…	GO:0001533 // GO:0001891 // GO:0005576 // GO:0005615 // GO:0005634 // GO:0005654 // GO:0005737 // GO:0005737 // GO:0005768 // GO:0005886 // GO:0005925 // GO:0009986 // GO:0016323 // GO:0016324 // GO:0016328 // GO:0019898 // GO:0030659 // GO:0031232 // GO:0031313 // GO:0031514 // GO:0031901 // GO:0031966 // GO:0031982 // GO:0042383 // GO:0042629 // GO:0043234 // GO:0070062 // GO:0005576 // GO:0005…	cornified envelope // phagocytic cup // extracellular region // extracellular space // nucleus // nucleoplasm // cytoplasm // cytoplasm // endosome // plasma membrane // focal adhesion // cell surface // basolateral plasma membrane // apical plasma membrane // lateral plasma membrane // extrinsic component of membrane // cytoplasmic vesicle membrane // extrinsic component of external side of plas…	GO:0003697 // GO:0003727 // GO:0004386 // GO:0005102 // GO:0005198 // GO:0005509 // GO:0005515 // GO:0005543 // GO:0005544 // GO:0019834 // GO:0030674 // GO:0033676 // GO:0036310 // GO:0042803 // GO:0048306 // GO:0004859 // GO:0005509 // GO:0005509 // GO:0005543 // GO:0005544 // GO:0019834 // GO:0046872	single-stranded DNA binding // single-stranded RNA binding // helicase activity // receptor binding // structural molecule activity // calcium ion binding // protein binding // phospholipid binding // calcium-dependent phospholipid binding // phospholipase A2 inhibitor activity // protein binding, bridging // double-stranded DNA-dependent ATPase activity // annealing helicase activity // protein …	Multiple_Complex
TC1500008232.hg.1	ISG20	interferon stimulated exonuclease gene 20kDa	248.902	107.443	2.20208	2.3166	NM_001303233	NM_001303233	RefSeq	Homo sapiens interferon stimulated exonuclease gene 20kDa (ISG20), transcript variant 2, mRNA.	Hs.459265	chr15	+	88635637	88656483	3669	NM_001303233	Q96AZ6	GO:0000738 // GO:0006364 // GO:0006401 // GO:0008283 // GO:0009615 // GO:0019221 // GO:0045071 // GO:0051607 // GO:0060337 // GO:0090503 // GO:0090503 // GO:0002376 // GO:0045087 // GO:0051607	DNA catabolic process, exonucleolytic // rRNA processing // RNA catabolic process // cell proliferation // response to virus // cytokine-mediated signaling pathway // negative regulation of viral genome replication // defense response to virus // type I interferon signaling pathway // RNA phosphodiester bond hydrolysis, exonucleolytic // RNA phosphodiester bond hydrolysis, exonucleolytic // immun…	GO:0005634 // GO:0005654 // GO:0005730 // GO:0005737 // GO:0015030 // GO:0016605 // GO:0005634 // GO:0005730 // GO:0005737 // GO:0015030	nucleus // nucleoplasm // nucleolus // cytoplasm // Cajal body // PML body // nucleus // nucleolus // cytoplasm // Cajal body	GO:0000175 // GO:0004527 // GO:0008310 // GO:0008859 // GO:0030619 // GO:0030620 // GO:0034511 // GO:0046872 // GO:0003676 // GO:0003723 // GO:0004518 // GO:0004527 // GO:0016787	3-5-exoribonuclease activity // exonuclease activity // single-stranded DNA 3-5 exodeoxyribonuclease activity // exoribonuclease II activity // U1 snRNA binding // U2 snRNA binding // U3 snoRNA binding // metal ion binding // nucleic acid binding // RNA binding // nuclease activity // exonuclease activity // hydrolase activity	Multiple_Complex
TC0500011483.hg.1	MCTP1	multiple C2 domains, transmembrane 1	8825.61	3798.07	2.39959	2.32371	NM_001002796	NM_001002796	RefSeq	Homo sapiens multiple C2 domains, transmembrane 1 (MCTP1), transcript variant S, mRNA.	Hs.655087	chr5	-	94703741	95284575	79772	NM_001002796	Q6DN14	GO:0019722	calcium-mediated signaling	GO:0005622 // GO:0016021 // GO:0016020 // GO:0016021	intracellular // integral component of membrane // membrane // integral component of membrane	GO:0005509 // GO:0005544	calcium ion binding // calcium-dependent phospholipid binding	Multiple_Complex
TC1700010230.hg.1	TIAF1	TGFB1-induced anti-apoptotic factor 1	534.383	229.928	2.20907	2.32413	NM_004740	NM_004740	RefSeq	Homo sapiens TGFB1-induced anti-apoptotic factor 1 (TIAF1), mRNA.	Hs.743384	chr17	-	29073510	29180412		NM_004740	O95411	GO:0006915 // GO:0007249 // GO:0043066	apoptotic process // I-kappaB kinase/NF-kappaB signaling // negative regulation of apoptotic process	GO:0005634 // GO:0005634	nucleus // nucleus	GO:0003674	molecular_function	Multiple_Complex
TC0100017084.hg.1	CTSE	cathepsin E	2421.96	1040.3	2.35542	2.32814	NM_001910	NM_001910	RefSeq	Homo sapiens cathepsin E (CTSE), transcript variant 1, mRNA.	Hs.644082	chr1	-	206009264	206023909	1510	NM_001910	P14091	GO:0006508 // GO:0007586 // GO:0016540 // GO:0019886 // GO:0030163 // GO:0006508 // GO:0006508 // GO:0019886 // GO:0030163	proteolysis // digestion // protein autoprocessing // antigen processing and presentation of exogenous peptide antigen via MHC class II // protein catabolic process // proteolysis // proteolysis // antigen processing and presentation of exogenous peptide antigen via MHC class II // protein catabolic process	GO:0005768 // GO:0070062 // GO:0005768	endosome // extracellular exosome // endosome	GO:0004190 // GO:0042803 // GO:0004190 // GO:0008233 // GO:0016787	aspartic-type endopeptidase activity // protein homodimerization activity // aspartic-type endopeptidase activity // peptidase activity // hydrolase activity	Multiple_Complex
TC1200012864.hg.1	CCDC92	coiled-coil domain containing 92	843.863	361.462	2.36157	2.33458	NM_001304958	NM_001304958	RefSeq	Homo sapiens coiled-coil domain containing 92 (CCDC92), transcript variant 3, mRNA.	Hs.713131	chr12	-	123935622	123972985	80212	NM_001304958	Q53HC0	---	---	GO:0005814 // GO:0005737 // GO:0005814 // GO:0005856	centriole // cytoplasm // centriole // cytoskeleton	GO:0005515	protein binding	Multiple_Complex
TC0500008785.hg.1	EGR1	early growth response 1	1221.27	522.946	2.36232	2.33537	NM_001964	NM_001964	RefSeq	Homo sapiens early growth response 1 (EGR1), mRNA.	Hs.326035 // Hs.708393	chr5	+	138465490	138469315	1958	NM_001964	P18146	GO:0000122 // GO:0001975 // GO:0006366 // GO:0007611 // GO:0007623 // GO:0009749 // GO:0019221 // GO:0030217 // GO:0030509 // GO:0031667 // GO:0032869 // GO:0033233 // GO:0034465 // GO:0035690 // GO:0035914 // GO:0042220 // GO:0043525 // GO:0045471 // GO:0045893 // GO:0045944 // GO:0045944 // GO:0045944 // GO:0048169 // GO:0048709 // GO:0051602 // GO:0060291 // GO:0060337 // GO:0061418 // GO:0070…	negative regulation of transcription from RNA polymerase II promoter // response to amphetamine // transcription from RNA polymerase II promoter // learning or memory // circadian rhythm // response to glucose // cytokine-mediated signaling pathway // T cell differentiation // BMP signaling pathway // response to nutrient levels // cellular response to insulin stimulus // regulation of protein su…	GO:0005634 // GO:0005634 // GO:0005654 // GO:0005654 // GO:0005737 // GO:0005737 // GO:0005634 // GO:0005737	nucleus // nucleus // nucleoplasm // nucleoplasm // cytoplasm // cytoplasm // nucleus // cytoplasm	GO:0000976 // GO:0000977 // GO:0000979 // GO:0001077 // GO:0003677 // GO:0003700 // GO:0005515 // GO:0008134 // GO:0035035 // GO:0043565 // GO:0046872 // GO:0000977 // GO:0000982 // GO:0003676 // GO:0003677 // GO:0003690 // GO:0003700 // GO:0043565 // GO:0044212	transcription regulatory region sequence-specific DNA binding // RNA polymerase II regulatory region sequence-specific DNA binding // RNA polymerase II core promoter sequence-specific DNA binding // transcriptional activator activity, RNA polymerase II core promoter proximal region sequence-specific binding // DNA binding // transcription factor activity, sequence-specific DNA binding // protein …	Coding
TC1600011449.hg.1	SPIRE2	spire-type actin nucleation factor 2	490.609	210.046	2.21978	2.33572	ENST00000565103	ENST00000565103	ENSEMBL	spire-type actin nucleation factor 2 [gene_biotype:protein_coding transcript_biotype:processed_transcript]	Hs.461786	chr16	+	89816777	89827965	84501	ENST00000565103	Q8WWL2	GO:0015031 // GO:0016192 // GO:0030036 // GO:0036089 // GO:0040038 // GO:0045010 // GO:0046907 // GO:0051295 // GO:0070649 // GO:0006810 // GO:0016192 // GO:0036089 // GO:0040038 // GO:0046907 // GO:0070649	protein transport // vesicle-mediated transport // actin cytoskeleton organization // cleavage furrow formation // polar body extrusion after meiotic divisions // actin nucleation // intracellular transport // establishment of meiotic spindle localization // formin-nucleated actin cable assembly // transport // vesicle-mediated transport // cleavage furrow formation // polar body extrusion after …	GO:0005829 // GO:0005856 // GO:0005886 // GO:0005938 // GO:0030659 // GO:0032154 // GO:0048471 // GO:0005737 // GO:0005938 // GO:0016020 // GO:0030659 // GO:0031410 // GO:0032154	cytosol // cytoskeleton // plasma membrane // cell cortex // cytoplasmic vesicle membrane // cleavage furrow // perinuclear region of cytoplasm // cytoplasm // cell cortex // membrane // cytoplasmic vesicle membrane // cytoplasmic vesicle // cleavage furrow	GO:0003779	actin binding	NonCoding
TC2100008462.hg.1	LSS	lanosterol synthase (2,3-oxidosqualene-lanosterol cyclase)	1095.38	466.863	2.37267	2.34625	NM_001001438	NM_001001438	RefSeq	Homo sapiens lanosterol synthase (2,3-oxidosqualene-lanosterol cyclase) (LSS), transcript variant 2, mRNA.	Hs.596543	chr21	-	46188141	46228824	4047	NM_001001438	P48449	GO:0006695 // GO:0006695 // GO:0008202 // GO:0044281 // GO:0006629 // GO:0006694 // GO:0008152	cholesterol biosynthetic process // cholesterol biosynthetic process // steroid metabolic process // small molecule metabolic process // lipid metabolic process // steroid biosynthetic process // metabolic process	GO:0005789 // GO:0005811 // GO:0016020 // GO:0005783 // GO:0005789 // GO:0016020	endoplasmic reticulum membrane // lipid particle // membrane // endoplasmic reticulum // endoplasmic reticulum membrane // membrane	GO:0000250 // GO:0000250 // GO:0016853 // GO:0016866	lanosterol synthase activity // lanosterol synthase activity // isomerase activity // intramolecular transferase activity	Multiple_Complex
TC0400006685.hg.1	WFS1	Wolfram syndrome 1 (wolframin)	29946.9	12730.8	2.56097	2.35231	NM_001145853	NM_001145853	RefSeq	Homo sapiens Wolfram syndrome 1 (wolframin) (WFS1), transcript variant 2, mRNA.	Hs.518602 // Hs.727283	chr4	+	6269849	6303265	7466	NM_001145853	O76024	GO:0000122 // GO:0001822 // GO:0003091 // GO:0006983 // GO:0006983 // GO:0007601 // GO:0007605 // GO:0022417 // GO:0030433 // GO:0030433 // GO:0030968 // GO:0031398 // GO:0031398 // GO:0032469 // GO:0034976 // GO:0036498 // GO:0042593 // GO:0043069 // GO:0043433 // GO:0043524 // GO:0044267 // GO:0045762 // GO:0045927 // GO:0050821 // GO:0050821 // GO:0050821 // GO:0050877 // GO:0051247 // GO:0051…	negative regulation of transcription from RNA polymerase II promoter // kidney development // renal water homeostasis // ER overload response // ER overload response // visual perception // sensory perception of sound // protein maturation by protein folding // ER-associated ubiquitin-dependent protein catabolic process // ER-associated ubiquitin-dependent protein catabolic process // endoplasmic…	GO:0005783 // GO:0005789 // GO:0005789 // GO:0030176 // GO:0030425 // GO:0005783 // GO:0005789 // GO:0016020 // GO:0016021	endoplasmic reticulum // endoplasmic reticulum membrane // endoplasmic reticulum membrane // integral component of endoplasmic reticulum membrane // dendrite // endoplasmic reticulum // endoplasmic reticulum membrane // membrane // integral component of membrane	GO:0005515 // GO:0031625 // GO:0051117	protein binding // ubiquitin protein ligase binding // ATPase binding	Multiple_Complex
TC1200011961.hg.1	TMEM116	transmembrane protein 116	1185.41	503.629	2.37977	2.35374	NM_001193453	NM_001193453	RefSeq	Homo sapiens transmembrane protein 116 (TMEM116), transcript variant 2, mRNA.	Hs.506815	chr12	-	111931282	112013219	89894	NM_001193453	Q8NCL8	GO:0008150	biological_process	GO:0016021 // GO:0005575 // GO:0016020	integral component of membrane // cellular_component // membrane	GO:0003674	molecular_function	Multiple_Complex
TC0100017082.hg.1	SLC26A9	solute carrier family 26 (anion exchanger), member 9	6674.94	2834.72	2.43059	2.35471	NM_052934	NM_052934	RefSeq	Homo sapiens solute carrier family 26 (anion exchanger), member 9 (SLC26A9), transcript variant 1, mRNA.	Hs.164073	chr1	-	205913048	205943460	115019	NM_052934	Q7LBE3	GO:0006811 // GO:0006820 // GO:0006821 // GO:0010628 // GO:0015701 // GO:0019532 // GO:0042391 // GO:0051453 // GO:0055085 // GO:1902358 // GO:1902476 // GO:1902476 // GO:0006811 // GO:0006821 // GO:0008272 // GO:0015701 // GO:0019532 // GO:0042391 // GO:0051453 // GO:0055085 // GO:1902358 // GO:0098656 // GO:1902358	ion transport // anion transport // chloride transport // positive regulation of gene expression // bicarbonate transport // oxalate transport // regulation of membrane potential // regulation of intracellular pH // transmembrane transport // sulfate transmembrane transport // chloride transmembrane transport // chloride transmembrane transport // ion transport // chloride transport // sulfate tr…	GO:0005886 // GO:0005887 // GO:0009986 // GO:0016324 // GO:0070062 // GO:0005887 // GO:0016020 // GO:0016021	plasma membrane // integral component of plasma membrane // cell surface // apical plasma membrane // extracellular exosome // integral component of plasma membrane // membrane // integral component of membrane	GO:0005254 // GO:0008271 // GO:0015106 // GO:0015116 // GO:0015301 // GO:0019531 // GO:0051117 // GO:0005254 // GO:0015106 // GO:0015116 // GO:0015116 // GO:0015301 // GO:0019531	chloride channel activity // secondary active sulfate transmembrane transporter activity // bicarbonate transmembrane transporter activity // sulfate transmembrane transporter activity // anion:anion antiporter activity // oxalate transmembrane transporter activity // ATPase binding // chloride channel activity // bicarbonate transmembrane transporter activity // sulfate transmembrane transporter…	Multiple_Complex
TC0400011685.hg.1	PRSS12	protease, serine, 12 (neurotrypsin, motopsin)	2988.57	1267.51	2.38364	2.35783	NM_003619	NM_003619	RefSeq	Homo sapiens protease, serine, 12 (neurotrypsin, motopsin) (PRSS12), mRNA.	Hs.445857	chr4	-	118280038	118353003	8492	NM_003619	P56730	GO:0006887 // GO:0006898 // GO:0031638 // GO:0006508 // GO:0006887	exocytosis // receptor-mediated endocytosis // zymogen activation // proteolysis // exocytosis	GO:0005886 // GO:0030424 // GO:0030425 // GO:0031410 // GO:0043083 // GO:0043195 // GO:0005576 // GO:0005886 // GO:0016020 // GO:0030424 // GO:0045202	plasma membrane // axon // dendrite // cytoplasmic vesicle // synaptic cleft // terminal bouton // extracellular region // plasma membrane // membrane // axon // synapse	GO:0004252 // GO:0005044 // GO:0008236 // GO:0008233 // GO:0008236 // GO:0016787	serine-type endopeptidase activity // scavenger receptor activity // serine-type peptidase activity // peptidase activity // serine-type peptidase activity // hydrolase activity	Multiple_Complex
TC0400009221.hg.1	MSMO1	methylsterol monooxygenase 1	344972	146142	2.48579	2.36053	NM_001017369	NM_001017369	RefSeq	Homo sapiens methylsterol monooxygenase 1 (MSMO1), transcript variant 2, mRNA.	Hs.105269	chr4	+	165327623	165343162	6307	NM_001017369	Q15800	GO:0006631 // GO:0006633 // GO:0006695 // GO:0008202 // GO:0044281 // GO:0055114 // GO:0006629 // GO:0006694 // GO:0008202 // GO:0016126	fatty acid metabolic process // fatty acid biosynthetic process // cholesterol biosynthetic process // steroid metabolic process // small molecule metabolic process // oxidation-reduction process // lipid metabolic process // steroid biosynthetic process // steroid metabolic process // sterol biosynthetic process	GO:0005783 // GO:0005789 // GO:0005886 // GO:0016021 // GO:0005783 // GO:0005789 // GO:0016020 // GO:0016021	endoplasmic reticulum // endoplasmic reticulum membrane // plasma membrane // integral component of membrane // endoplasmic reticulum // endoplasmic reticulum membrane // membrane // integral component of membrane	GO:0000254 // GO:0005506 // GO:0000254 // GO:0016491	C-4 methylsterol oxidase activity // iron ion binding // C-4 methylsterol oxidase activity // oxidoreductase activity	Multiple_Complex
TC0900010866.hg.1	FBP1	fructose-1,6-bisphosphatase 1	171.561	72.2188	2.25618	2.37558	NM_000507	NM_000507	RefSeq	Homo sapiens fructose-1,6-bisphosphatase 1 (FBP1), transcript variant 1, mRNA.	Hs.494496	chr9	-	94603133	94646107	2203	NM_000507	P09467	GO:0005975 // GO:0006000 // GO:0006002 // GO:0006006 // GO:0006094 // GO:0006094 // GO:0006094 // GO:0006094 // GO:0006111 // GO:0016311 // GO:0016311 // GO:0030308 // GO:0035690 // GO:0044281 // GO:0045820 // GO:0046580 // GO:0051289 // GO:0071286 // GO:0005975 // GO:0008152 // GO:0016311	carbohydrate metabolic process // fructose metabolic process // fructose 6-phosphate metabolic process // glucose metabolic process // gluconeogenesis // gluconeogenesis // gluconeogenesis // gluconeogenesis // regulation of gluconeogenesis // dephosphorylation // dephosphorylation // negative regulation of cell growth // cellular response to drug // small molecule metabolic process // negative r…	GO:0005737 // GO:0005829 // GO:0005829 // GO:0070062	cytoplasm // cytosol // cytosol // extracellular exosome	GO:0005515 // GO:0016208 // GO:0042132 // GO:0042132 // GO:0042802 // GO:0046872 // GO:0048029 // GO:0003824 // GO:0016787 // GO:0042132 // GO:0042578 // GO:0046872	protein binding // AMP binding // fructose 1,6-bisphosphate 1-phosphatase activity // fructose 1,6-bisphosphate 1-phosphatase activity // identical protein binding // metal ion binding // monosaccharide binding // catalytic activity // hydrolase activity // fructose 1,6-bisphosphate 1-phosphatase activity // phosphoric ester hydrolase activity // metal ion binding	Multiple_Complex
TC0300014094.hg.1	TCTEX1D2	Tctex1 domain containing 2	105.023	44.19	2.39177	2.37662	NM_152773	NM_152773	RefSeq	Homo sapiens Tctex1 domain containing 2 (TCTEX1D2), mRNA.	Hs.733180	chr3	-	196291219	196318299	255758	NM_152773	Q8WW35	---	---	---	---	GO:0005515	protein binding	Multiple_Complex
TC0900010582.hg.1	KIF27	kinesin family member 27	128.432	53.8224	2.40209	2.38621	NM_001271927	NM_001271927	RefSeq	Homo sapiens kinesin family member 27 (KIF27), transcript variant 2, mRNA.	Hs.697514	chr9	-	83836698	83921465	55582	NM_001271927	Q86VH2	GO:0003351 // GO:0007018 // GO:0007224 // GO:0008152 // GO:0021591 // GO:0042384 // GO:0007018 // GO:0007018 // GO:0007224 // GO:0021591 // GO:0021591 // GO:0030030 // GO:0042384	epithelial cilium movement // microtubule-based movement // smoothened signaling pathway // metabolic process // ventricular system development // cilium assembly // microtubule-based movement // microtubule-based movement // smoothened signaling pathway // ventricular system development // ventricular system development // cell projection organization // cilium assembly	GO:0005737 // GO:0005871 // GO:0005874 // GO:0005929 // GO:0070062 // GO:0005856 // GO:0005871 // GO:0005871 // GO:0005929 // GO:0042995	cytoplasm // kinesin complex // microtubule // cilium // extracellular exosome // cytoskeleton // kinesin complex // kinesin complex // cilium // cell projection	GO:0003777 // GO:0005524 // GO:0008017 // GO:0016887 // GO:0000166 // GO:0003777 // GO:0003777 // GO:0016887	microtubule motor activity // ATP binding // microtubule binding // ATPase activity // nucleotide binding // microtubule motor activity // microtubule motor activity // ATPase activity	Multiple_Complex
TC0800008783.hg.1	SQLE	squalene epoxidase	4526.37	1891.39	2.46848	2.39315	NM_003129	NM_003129	RefSeq	Homo sapiens squalene epoxidase (SQLE), mRNA.	Hs.71465	chr8	+	124998478	125022283	6713	NM_003129	Q14534	GO:0006695 // GO:0006725 // GO:0010033 // GO:0016126 // GO:0044281 // GO:0055114 // GO:0008203	cholesterol biosynthetic process // cellular aromatic compound metabolic process // response to organic substance // sterol biosynthetic process // small molecule metabolic process // oxidation-reduction process // cholesterol metabolic process	GO:0005789 // GO:0016021 // GO:0005783 // GO:0005789 // GO:0016020 // GO:0031090 // GO:0043231	endoplasmic reticulum membrane // integral component of membrane // endoplasmic reticulum // endoplasmic reticulum membrane // membrane // organelle membrane // intracellular membrane-bounded organelle	GO:0004506 // GO:0004506 // GO:0050660 // GO:0004506 // GO:0016491 // GO:0004497	squalene monooxygenase activity // squalene monooxygenase activity // flavin adenine dinucleotide binding // squalene monooxygenase activity // oxidoreductase activity // monooxygenase activity	Multiple_Complex
TSUnmapped00000714.hg.1	MANSC1	MANSC domain containing 1	207.208	86.5666	2.27247	2.39362	ENST00000631077	ENST00000631077	ENSEMBL	MANSC domain containing 1 [gene_biotype:protein_coding transcript_biotype:protein_coding]	Hs.591145	---	---	0	0	54682	ENST00000631077	F5H3M3	---	---	GO:0016021 // GO:0016020	integral component of membrane // membrane	---	---	Coding
TC1200009796.hg.1	SLC2A14	solute carrier family 2 (facilitated glucose transporter), member 14	399.704	166.579	2.27774	2.39949	NM_001286233	NM_001286233	RefSeq	Homo sapiens solute carrier family 2 (facilitated glucose transporter), member 14 (SLC2A14), transcript variant 1, mRNA.	Hs.655169	chr12	-	7812512	7891196	144195	NM_001286233	Q8TDB8	GO:0007275 // GO:0007283 // GO:0015992 // GO:0030154 // GO:1904659 // GO:1904659 // GO:0006810 // GO:0008643 // GO:0015992 // GO:0055085 // GO:1904659	multicellular organismal development // spermatogenesis // proton transport // cell differentiation // glucose transmembrane transport // glucose transmembrane transport // transport // carbohydrate transport // proton transport // transmembrane transport // glucose transmembrane transport	GO:0005634 // GO:0016021 // GO:0016020	nucleus // integral component of membrane // membrane	GO:0005355 // GO:0005215 // GO:0022857 // GO:0022891	glucose transmembrane transporter activity // transporter activity // transmembrane transporter activity // substrate-specific transmembrane transporter activity	Multiple_Complex
TC0700012584.hg.1	UBE2H	ubiquitin conjugating enzyme E2H	10440.8	4346.44	2.47727	2.40216	NM_001202498	NM_001202498	RefSeq	Homo sapiens ubiquitin-conjugating enzyme E2H (UBE2H), transcript variant 3, mRNA.	Hs.643548	chr7	-	129830732	129952960	7328	NM_001202498	P62256	GO:0006511 // GO:0043161 // GO:0070936 // GO:0070979 // GO:0016567	ubiquitin-dependent protein catabolic process // proteasome-mediated ubiquitin-dependent protein catabolic process // protein K48-linked ubiquitination // protein K11-linked ubiquitination // protein ubiquitination	GO:0005737 // GO:0005737	cytoplasm // cytoplasm	GO:0004842 // GO:0005515 // GO:0005524 // GO:0031625 // GO:0061630 // GO:0061631 // GO:0000166 // GO:0004842 // GO:0016740 // GO:0031625 // GO:0061630 // GO:0016874	ubiquitin-protein transferase activity // protein binding // ATP binding // ubiquitin protein ligase binding // ubiquitin protein ligase activity // ubiquitin conjugating enzyme activity // nucleotide binding // ubiquitin-protein transferase activity // transferase activity // ubiquitin protein ligase binding // ubiquitin protein ligase activity // ligase activity	Multiple_Complex
TC1700008263.hg.1	ABCC3	ATP binding cassette subfamily C member 3	43474.4	18084.9	2.61448	2.40391	NM_001144070	NM_001144070	RefSeq	Homo sapiens ATP-binding cassette, sub-family C (CFTR/MRP), member 3 (ABCC3), transcript variant 2, mRNA.	Hs.463421	chr17	+	50634777	50692252	8714	NM_001144070	O15438	GO:0006810 // GO:0008206 // GO:0015721 // GO:0044281 // GO:0055085 // GO:0006810 // GO:0055085 // GO:0008152	transport // bile acid metabolic process // bile acid and bile salt transport // small molecule metabolic process // transmembrane transport // transport // transmembrane transport // metabolic process	GO:0005886 // GO:0005887 // GO:0016020 // GO:0005887 // GO:0016020 // GO:0016021	plasma membrane // integral component of plasma membrane // membrane // integral component of plasma membrane // membrane // integral component of membrane	GO:0005524 // GO:0008514 // GO:0042626 // GO:0000166 // GO:0005215 // GO:0005524 // GO:0016887 // GO:0042626	ATP binding // organic anion transmembrane transporter activity // ATPase activity, coupled to transmembrane movement of substances // nucleotide binding // transporter activity // ATP binding // ATPase activity // ATPase activity, coupled to transmembrane movement of substances	Multiple_Complex
TC1700008232.hg.1	PDK2	pyruvate dehydrogenase kinase, isozyme 2	21441.4	8912.47	2.6164	2.40577	NM_001199898	NM_001199898	RefSeq	Homo sapiens pyruvate dehydrogenase kinase, isozyme 2 (PDK2), transcript variant 2, mRNA.	Hs.256667	chr17	+	50094737	50112152	5164	NM_001199898	Q15119	GO:0006006 // GO:0006090 // GO:0006111 // GO:0006468 // GO:0006468 // GO:0006468 // GO:0006885 // GO:0008286 // GO:0010510 // GO:0010510 // GO:0010565 // GO:0010906 // GO:0031670 // GO:0034614 // GO:0042593 // GO:0044237 // GO:0044281 // GO:0072332 // GO:0005975 // GO:0006006 // GO:0006111 // GO:0006885 // GO:0008286 // GO:0010510 // GO:0010565 // GO:0010906 // GO:0016310 // GO:0031670 // GO:0042…	glucose metabolic process // pyruvate metabolic process // regulation of gluconeogenesis // protein phosphorylation // protein phosphorylation // protein phosphorylation // regulation of pH // insulin receptor signaling pathway // regulation of acetyl-CoA biosynthetic process from pyruvate // regulation of acetyl-CoA biosynthetic process from pyruvate // regulation of cellular ketone metabolic pr…	GO:0005654 // GO:0005737 // GO:0005739 // GO:0005759 // GO:0005967 // GO:0005739 // GO:0005759 // GO:0005967	nucleoplasm // cytoplasm // mitochondrion // mitochondrial matrix // mitochondrial pyruvate dehydrogenase complex // mitochondrion // mitochondrial matrix // mitochondrial pyruvate dehydrogenase complex	GO:0004672 // GO:0004740 // GO:0005524 // GO:0042803 // GO:0000166 // GO:0004740 // GO:0004740 // GO:0005524 // GO:0016301 // GO:0016740	protein kinase activity // pyruvate dehydrogenase (acetyl-transferring) kinase activity // ATP binding // protein homodimerization activity // nucleotide binding // pyruvate dehydrogenase (acetyl-transferring) kinase activity // pyruvate dehydrogenase (acetyl-transferring) kinase activity // ATP binding // kinase activity // transferase activity	Multiple_Complex
TC1600008231.hg.1	NFAT5	nuclear factor of activated T-cells 5, tonicity-responsive	4366.83	1810.97	2.48617	2.41131	NM_001113178	NM_001113178	RefSeq	Homo sapiens nuclear factor of activated T-cells 5, tonicity-responsive (NFAT5), transcript variant 6, mRNA.	Hs.371987	chr16	+	69565094	69704666	10725	NM_001113178	O94916	GO:0001816 // GO:0006366 // GO:0006970 // GO:0007165 // GO:0007588 // GO:0045944 // GO:0070884 // GO:0006351 // GO:0006355 // GO:0010628	cytokine production // transcription from RNA polymerase II promoter // response to osmotic stress // signal transduction // excretion // positive regulation of transcription from RNA polymerase II promoter // regulation of calcineurin-NFAT signaling cascade // transcription, DNA-templated // regulation of transcription, DNA-templated // positive regulation of gene expression	GO:0005634 // GO:0005654 // GO:0005737 // GO:0005634 // GO:0005634 // GO:0005737	nucleus // nucleoplasm // cytoplasm // nucleus // nucleus // cytoplasm	GO:0000978 // GO:0001077 // GO:0003700 // GO:0005515 // GO:0003677 // GO:0003700	RNA polymerase II core promoter proximal region sequence-specific DNA binding // transcriptional activator activity, RNA polymerase II core promoter proximal region sequence-specific binding // transcription factor activity, sequence-specific DNA binding // protein binding // DNA binding // transcription factor activity, sequence-specific DNA binding	Multiple_Complex
TC2200007204.hg.1	HMOX1	heme oxygenase 1	269.51	111.096	2.30132	2.42593	NM_002133	NM_002133	RefSeq	Homo sapiens heme oxygenase 1 (HMOX1), mRNA.	Hs.517581	chr22	+	35380361	35394214	3162	NM_002133	P09601	GO:0001525 // GO:0001935 // GO:0002246 // GO:0002686 // GO:0006778 // GO:0006788 // GO:0006879 // GO:0006879 // GO:0006979 // GO:0007264 // GO:0007588 // GO:0008217 // GO:0008219 // GO:0008630 // GO:0010656 // GO:0014806 // GO:0031670 // GO:0032764 // GO:0034101 // GO:0034383 // GO:0034395 // GO:0034605 // GO:0035094 // GO:0035556 // GO:0042167 // GO:0042167 // GO:0042542 // GO:0043123 // GO:0043…	angiogenesis // endothelial cell proliferation // wound healing involved in inflammatory response // negative regulation of leukocyte migration // porphyrin-containing compound metabolic process // heme oxidation // cellular iron ion homeostasis // cellular iron ion homeostasis // response to oxidative stress // small GTPase mediated signal transduction // excretion // regulation of blood pressur…	GO:0005615 // GO:0005634 // GO:0005730 // GO:0005783 // GO:0005783 // GO:0005789 // GO:0005829 // GO:0005901 // GO:0016020 // GO:0048471 // GO:0005634 // GO:0005783 // GO:0005783 // GO:0005789 // GO:0016020 // GO:0043231 // GO:0016021	extracellular space // nucleus // nucleolus // endoplasmic reticulum // endoplasmic reticulum // endoplasmic reticulum membrane // cytosol // caveola // membrane // perinuclear region of cytoplasm // nucleus // endoplasmic reticulum // endoplasmic reticulum // endoplasmic reticulum membrane // membrane // intracellular membrane-bounded organelle // integral component of membrane	GO:0004392 // GO:0004392 // GO:0004630 // GO:0004871 // GO:0005515 // GO:0019899 // GO:0020037 // GO:0042803 // GO:0046872 // GO:0004392 // GO:0004392 // GO:0016491 // GO:0019899 // GO:0020037	heme oxygenase (decyclizing) activity // heme oxygenase (decyclizing) activity // phospholipase D activity // signal transducer activity // protein binding // enzyme binding // heme binding // protein homodimerization activity // metal ion binding // heme oxygenase (decyclizing) activity // heme oxygenase (decyclizing) activity // oxidoreductase activity // enzyme binding // heme binding	Multiple_Complex
TC0300011200.hg.1	TKT	transketolase	33035.3	13614.6	2.63751	2.42645	NM_001064	NM_001064	RefSeq	Homo sapiens transketolase (TKT), transcript variant 1, mRNA.	Hs.89643	chr3	-	53224707	53256114	7086	NM_001064	P29401	GO:0005975 // GO:0005999 // GO:0006098 // GO:0006112 // GO:0009052 // GO:0040008 // GO:0044281 // GO:0046166 // GO:0008152	carbohydrate metabolic process // xylulose biosynthetic process // pentose-phosphate shunt // energy reserve metabolic process // pentose-phosphate shunt, non-oxidative branch // regulation of growth // small molecule metabolic process // glyceraldehyde-3-phosphate biosynthetic process // metabolic process	GO:0005634 // GO:0005654 // GO:0005777 // GO:0005829 // GO:0031982 // GO:0043209 // GO:0070062	nucleus // nucleoplasm // peroxisome // cytosol // vesicle // myelin sheath // extracellular exosome	GO:0004802 // GO:0004802 // GO:0005515 // GO:0042803 // GO:0046872 // GO:0048037 // GO:0003824 // GO:0004802 // GO:0004802 // GO:0016740	transketolase activity // transketolase activity // protein binding // protein homodimerization activity // metal ion binding // cofactor binding // catalytic activity // transketolase activity // transketolase activity // transferase activity	Multiple_Complex
TC0200016743.hg.1	ITGB6	integrin beta 6	1068.45	438.97	2.45444	2.43399	NM_000888	NM_000888	RefSeq	Homo sapiens integrin, beta 6 (ITGB6), transcript variant 1, mRNA.	Hs.470399	chr2	-	160099666	160200313	3694	NM_000888	P18564	GO:0006954 // GO:0007155 // GO:0007160 // GO:0007229 // GO:0030198 // GO:0046718 // GO:0007155 // GO:0016032	inflammatory response // cell adhesion // cell-matrix adhesion // integrin-mediated signaling pathway // extracellular matrix organization // viral entry into host cell // cell adhesion // viral process	GO:0005886 // GO:0008305 // GO:0009897 // GO:0043235 // GO:0070062 // GO:0008305 // GO:0016020 // GO:0016021	plasma membrane // integrin complex // external side of plasma membrane // receptor complex // extracellular exosome // integrin complex // membrane // integral component of membrane	GO:0001618 // GO:0005178 // GO:0004872	virus receptor activity // integrin binding // receptor activity	Multiple_Complex
TC0100007191.hg.1	PLA2G2F	phospholipase A2, group IIF	967.844	397.618	2.45455	2.4341	NM_022819	NM_022819	RefSeq	Homo sapiens phospholipase A2, group IIF (PLA2G2F), mRNA.	Hs.302034	chr1	+	20139326	20150386	64600	NM_022819	Q9BZM2	GO:0006644 // GO:0006654 // GO:0016042 // GO:0036148 // GO:0036149 // GO:0036150 // GO:0036151 // GO:0036152 // GO:0044281 // GO:0046474 // GO:0006629 // GO:0006644 // GO:0008150	phospholipid metabolic process // phosphatidic acid biosynthetic process // lipid catabolic process // phosphatidylglycerol acyl-chain remodeling // phosphatidylinositol acyl-chain remodeling // phosphatidylserine acyl-chain remodeling // phosphatidylcholine acyl-chain remodeling // phosphatidylethanolamine acyl-chain remodeling // small molecule metabolic process // glycerophospholipid biosynthe…	GO:0005576 // GO:0005576 // GO:0005829 // GO:0005576	extracellular region // extracellular region // cytosol // extracellular region	GO:0004623 // GO:0005509 // GO:0004623 // GO:0016787 // GO:0046872	phospholipase A2 activity // calcium ion binding // phospholipase A2 activity // hydrolase activity // metal ion binding	Multiple_Complex
TC0900011613.hg.1	FAM102A	family with sequence similarity 102, member A	4768.86	1952.65	2.516	2.44225	NM_001035254	NM_001035254	RefSeq	Homo sapiens family with sequence similarity 102, member A (FAM102A), transcript variant 1, mRNA.	Hs.535972	chr9	-	127940579	127980533	399665	NM_001035254	Q5T9C2	---	---	---	---	GO:0005515	protein binding	Multiple_Complex
TC1900007384.hg.1	GDF15	growth differentiation factor 15	343.32	140.245	2.32082	2.44801	NM_004864	NM_004864	RefSeq	Homo sapiens growth differentiation factor 15 (GDF15), mRNA.	Hs.616962	chr19	+	18374731	18389176	9518	NM_004864	Q99988	GO:0007165 // GO:0007179 // GO:0007267 // GO:0010862 // GO:0042981 // GO:0043408 // GO:0048468 // GO:0060395 // GO:1901741 // GO:0010862 // GO:0042981 // GO:0043408 // GO:0048468 // GO:0060395	signal transduction // transforming growth factor beta receptor signaling pathway // cell-cell signaling // positive regulation of pathway-restricted SMAD protein phosphorylation // regulation of apoptotic process // regulation of MAPK cascade // cell development // SMAD protein signal transduction // positive regulation of myoblast fusion // positive regulation of pathway-restricted SMAD protein…	GO:0005576 // GO:0005615 // GO:0070062 // GO:0005576 // GO:0005615 // GO:0005615	extracellular region // extracellular space // extracellular exosome // extracellular region // extracellular space // extracellular space	GO:0005125 // GO:0005160 // GO:0008083 // GO:0005125 // GO:0005160	cytokine activity // transforming growth factor beta receptor binding // growth factor activity // cytokine activity // transforming growth factor beta receptor binding	Multiple_Complex
TC0700011954.hg.1	CYP3A7	cytochrome P450, family 3, subfamily A, polypeptide 7	292.652	119.302	2.32523	2.45304	NM_000765	NM_000765	RefSeq	Homo sapiens cytochrome P450, family 3, subfamily A, polypeptide 7 (CYP3A7), mRNA.	Hs.111944	chr7	-	99684679	99735200	1551	NM_000765	P24462	GO:0006805 // GO:0044281 // GO:0055114	xenobiotic metabolic process // small molecule metabolic process // oxidation-reduction process	GO:0005789 // GO:0005783 // GO:0005789 // GO:0016020 // GO:0031090 // GO:0043231	endoplasmic reticulum membrane // endoplasmic reticulum // endoplasmic reticulum membrane // membrane // organelle membrane // intracellular membrane-bounded organelle	GO:0004497 // GO:0005506 // GO:0019825 // GO:0020037 // GO:0070330 // GO:0004497 // GO:0016491 // GO:0016705 // GO:0016712 // GO:0046872	monooxygenase activity // iron ion binding // oxygen binding // heme binding // aromatase activity // monooxygenase activity // oxidoreductase activity // oxidoreductase activity, acting on paired donors, with incorporation or reduction of molecular oxygen // oxidoreductase activity, acting on paired donors, with incorporation or reduction of molecular oxygen, reduced flavin or flavoprotein as on…	Multiple_Complex
TC0100018262.hg.1	GSTM2	glutathione S-transferase mu 2 (muscle)	950.143	387.276	2.47213	2.4534	NM_000848	NM_000848	RefSeq	Homo sapiens glutathione S-transferase mu 2 (muscle) (GSTM2), transcript variant 1, mRNA.	Hs.279837	chr1	+	109668022	109683997	2946	NM_000848	P28161	GO:0006749 // GO:0006805 // GO:0010880 // GO:0010881 // GO:0014809 // GO:0018916 // GO:0042178 // GO:0044281 // GO:0055119 // GO:0060315 // GO:0060316 // GO:0070458 // GO:0071313 // GO:1901687 // GO:0008152	glutathione metabolic process // xenobiotic metabolic process // regulation of release of sequestered calcium ion into cytosol by sarcoplasmic reticulum // regulation of cardiac muscle contraction by regulation of the release of sequestered calcium ion // regulation of skeletal muscle contraction by regulation of release of sequestered calcium ion // nitrobenzene metabolic process // xenobiotic c…	GO:0005737 // GO:0005829 // GO:0016529 // GO:0070062 // GO:0005737	cytoplasm // cytosol // sarcoplasmic reticulum // extracellular exosome // cytoplasm	GO:0004364 // GO:0005102 // GO:0019899 // GO:0042803 // GO:0043295 // GO:0004364 // GO:0016740	glutathione transferase activity // receptor binding // enzyme binding // protein homodimerization activity // glutathione binding // glutathione transferase activity // transferase activity	Multiple_Complex
TC0600007530.hg.1	HLA-E	major histocompatibility complex, class I, E	1197.09	487.208	2.47544	2.45705	NM_005516	NM_005516	RefSeq	Homo sapiens major histocompatibility complex, class I, E (HLA-E), mRNA.	Hs.650174	chr6	+	30489406	30494205	3133	NM_005516	P13747	GO:0001916 // GO:0002250 // GO:0002474 // GO:0002474 // GO:0002476 // GO:0002479 // GO:0002480 // GO:0002715 // GO:0002717 // GO:0019221 // GO:0019731 // GO:0032736 // GO:0032753 // GO:0032759 // GO:0032760 // GO:0036037 // GO:0042270 // GO:0042590 // GO:0045087 // GO:0050776 // GO:0050830 // GO:0051024 // GO:0060333 // GO:0060337 // GO:2000566 // GO:0002376 // GO:0002474 // GO:0002474 // GO:0006…	positive regulation of T cell mediated cytotoxicity // adaptive immune response // antigen processing and presentation of peptide antigen via MHC class I // antigen processing and presentation of peptide antigen via MHC class I // antigen processing and presentation of endogenous peptide antigen via MHC class Ib // antigen processing and presentation of exogenous peptide antigen via MHC class I, …	GO:0000139 // GO:0005886 // GO:0009986 // GO:0012507 // GO:0030670 // GO:0031901 // GO:0032398 // GO:0042612 // GO:0070062 // GO:0071556 // GO:0016020 // GO:0016021 // GO:0042612	Golgi membrane // plasma membrane // cell surface // ER to Golgi transport vesicle membrane // phagocytic vesicle membrane // early endosome membrane // MHC class Ib protein complex // MHC class I protein complex // extracellular exosome // integral component of lumenal side of endoplasmic reticulum membrane // membrane // integral component of membrane // MHC class I protein complex	GO:0005102 // GO:0030881 // GO:0030881 // GO:0042288 // GO:0042605 // GO:0042605 // GO:0046703 // GO:0042605	receptor binding // beta-2-microglobulin binding // beta-2-microglobulin binding // MHC class I protein binding // peptide antigen binding // peptide antigen binding // natural killer cell lectin-like receptor binding // peptide antigen binding	Multiple_Complex
TC0X00011355.hg.1	PIR	pirin	1434.54	582.981	2.47875	2.4607	NM_001018109	NM_001018109	RefSeq	Homo sapiens pirin (iron-binding nuclear protein) (PIR), transcript variant 2, mRNA.	Hs.495728	chrX	-	15384799	15493588	8544	NM_001018109	O00625	GO:0006355 // GO:0006366 // GO:0030224 // GO:0055114 // GO:0006351 // GO:0030099	regulation of transcription, DNA-templated // transcription from RNA polymerase II promoter // monocyte differentiation // oxidation-reduction process // transcription, DNA-templated // myeloid cell differentiation	GO:0005634 // GO:0005737 // GO:0005634 // GO:0005634 // GO:0005737	nucleus // cytoplasm // nucleus // nucleus // cytoplasm	GO:0003712 // GO:0005515 // GO:0008127 // GO:0046872 // GO:0003712 // GO:0008127 // GO:0016491 // GO:0046872 // GO:0051213	transcription cofactor activity // protein binding // quercetin 2,3-dioxygenase activity // metal ion binding // transcription cofactor activity // quercetin 2,3-dioxygenase activity // oxidoreductase activity // metal ion binding // dioxygenase activity	Multiple_Complex
TC0800006969.hg.1	DMTN	dematin actin binding protein	492.662	199.563	2.33894	2.46871	NM_001114135	NM_001114135	RefSeq	Homo sapiens dematin actin binding protein (DMTN), transcript variant 2, mRNA.	Hs.106124	chr8	+	22048995	22082527	2039	NM_001114135	Q08495	GO:0006461 // GO:0006461 // GO:0007010 // GO:0008360 // GO:0010591 // GO:0010763 // GO:0010801 // GO:0010812 // GO:0030036 // GO:0030194 // GO:0032956 // GO:0033137 // GO:0035584 // GO:0035585 // GO:0048821 // GO:0050732 // GO:0051017 // GO:0051017 // GO:0051489 // GO:0051693 // GO:0051895 // GO:0055085 // GO:0070560 // GO:0071277 // GO:0071320 // GO:0090303 // GO:0090315 // GO:0090527 // GO:1900…	protein complex assembly // protein complex assembly // cytoskeleton organization // regulation of cell shape // regulation of lamellipodium assembly // positive regulation of fibroblast migration // negative regulation of peptidyl-threonine phosphorylation // negative regulation of cell-substrate adhesion // actin cytoskeleton organization // positive regulation of blood coagulation // regulatio…	GO:0005829 // GO:0005829 // GO:0005884 // GO:0005886 // GO:0012505 // GO:0014731 // GO:0015629 // GO:0016023 // GO:0030863 // GO:0031095 // GO:0031253 // GO:0048471 // GO:0097481 // GO:0005737 // GO:0005829 // GO:0005856 // GO:0005886 // GO:0016020 // GO:0031253 // GO:0042995 // GO:0048471	cytosol // cytosol // actin filament // plasma membrane // endomembrane system // spectrin-associated cytoskeleton // actin cytoskeleton // cytoplasmic membrane-bounded vesicle // cortical cytoskeleton // platelet dense tubular network membrane // cell projection membrane // perinuclear region of cytoplasm // neuronal postsynaptic density // cytoplasm // cytosol // cytoskeleton // plasma membrane…	GO:0003779 // GO:0005102 // GO:0005515 // GO:0030507 // GO:0043621 // GO:0003779	actin binding // receptor binding // protein binding // spectrin binding // protein self-association // actin binding	Multiple_Complex
TC1200012761.hg.1	TAS2R31	taste receptor, type 2, member 31	181.554	73.3474	2.34464	2.47526	NM_176885	NM_176885	RefSeq	Homo sapiens taste receptor, type 2, member 31 (TAS2R31), mRNA.	Hs.688197	chr12	-	11030387	11031407	259290	NM_176885	P59538	GO:0001580 // GO:0007186 // GO:0007165 // GO:0050896 // GO:0050909	detection of chemical stimulus involved in sensory perception of bitter taste // G-protein coupled receptor signaling pathway // signal transduction // response to stimulus // sensory perception of taste	GO:0005886 // GO:0016021 // GO:0016020 // GO:0016021	plasma membrane // integral component of membrane // membrane // integral component of membrane	GO:0033038 // GO:0004871 // GO:0004930	bitter taste receptor activity // signal transducer activity // G-protein coupled receptor activity	Coding
TC0100018261.hg.1	GSTM4	glutathione S-transferase mu 4	11522.4	4654.92	2.54746	2.47531	NM_000850	NM_000850	RefSeq	Homo sapiens glutathione S-transferase mu 4 (GSTM4), transcript variant 1, mRNA.	Hs.348387	chr1	+	109656076	109665501	2948	NM_000850	Q03013	GO:0006749 // GO:0006805 // GO:0018916 // GO:0042178 // GO:0044281 // GO:1901687 // GO:0008152	glutathione metabolic process // xenobiotic metabolic process // nitrobenzene metabolic process // xenobiotic catabolic process // small molecule metabolic process // glutathione derivative biosynthetic process // metabolic process	GO:0005737 // GO:0005829 // GO:0005737	cytoplasm // cytosol // cytoplasm	GO:0004364 // GO:0005515 // GO:0019899 // GO:0042803 // GO:0043295 // GO:0004364 // GO:0004364 // GO:0016740	glutathione transferase activity // protein binding // enzyme binding // protein homodimerization activity // glutathione binding // glutathione transferase activity // glutathione transferase activity // transferase activity	Multiple_Complex
TC0600013462.hg.1	FBXO30	F-box protein 30	1834.57	740.765	2.49309	2.4766	NM_032145	NM_032145	RefSeq	Homo sapiens F-box protein 30 (FBXO30), mRNA.	Hs.421095	chr6	-	145793502	145814785	84085	NM_032145	Q8TB52	GO:0016567	protein ubiquitination	---	---	GO:0008270 // GO:0061630 // GO:0004842 // GO:0046872	zinc ion binding // ubiquitin protein ligase activity // ubiquitin-protein transferase activity // metal ion binding	Coding
TC0500012238.hg.1	HBEGF	heparin-binding EGF-like growth factor	636.702	256.962	2.34686	2.47781	NM_001945	NM_001945	RefSeq	Homo sapiens heparin-binding EGF-like growth factor (HBEGF), mRNA.	Hs.799	chr5	-	140332843	140346631	1839	NM_001945	Q99075	GO:0000165 // GO:0000186 // GO:0007165 // GO:0007173 // GO:0007173 // GO:0007264 // GO:0007265 // GO:0007411 // GO:0007517 // GO:0008016 // GO:0008284 // GO:0008286 // GO:0008543 // GO:0030307 // GO:0030335 // GO:0035313 // GO:0038095 // GO:0045087 // GO:0048010 // GO:0048011 // GO:0048015 // GO:0048661 // GO:0051545 // GO:0051549 // GO:0051897 // GO:0060326 // GO:0090303 // GO:0008284 // GO:0016…	MAPK cascade // activation of MAPKK activity // signal transduction // epidermal growth factor receptor signaling pathway // epidermal growth factor receptor signaling pathway // small GTPase mediated signal transduction // Ras protein signal transduction // axon guidance // muscle organ development // regulation of heart contraction // positive regulation of cell proliferation // insulin recepto…	GO:0005576 // GO:0005615 // GO:0005615 // GO:0005615 // GO:0005886 // GO:0005887 // GO:0005887 // GO:0009986 // GO:0009986 // GO:0030666 // GO:0030669 // GO:0005576 // GO:0005615 // GO:0005886 // GO:0005887 // GO:0016020 // GO:0016021	extracellular region // extracellular space // extracellular space // extracellular space // plasma membrane // integral component of plasma membrane // integral component of plasma membrane // cell surface // cell surface // endocytic vesicle membrane // clathrin-coated endocytic vesicle membrane // extracellular region // extracellular space // plasma membrane // integral component of plasma me…	GO:0005154 // GO:0008083 // GO:0008201 // GO:0005154 // GO:0008083 // GO:0008201	epidermal growth factor receptor binding // growth factor activity // heparin binding // epidermal growth factor receptor binding // growth factor activity // heparin binding	Multiple_Complex
[truncated: 146 more rows]
