# Supplementary material for: Anticancer and Antioxidant Effects of Bioactive Peptides from Black Soldier Fly Larvae (Hermetia illucens)
Source: Nutrients. 2025 Feb 11;17(4):645. doi: 10.3390/nu17040645 (PMC11858422; doi:10.3390/nu17040645)
Supplement: Supplementary file 1 [file nutrients-17-00645-s001.zip › Supplement S2.xls]

## Sheet: z-score ≥ 2 and ≤ 2
© 2000-2024 QIAGEN. All rights reserved.
Categories	Diseases and Functions Annotation	p-value	Predicted Activation State	Activation z-score	Molecules	# Molecules
Cellular Development,Cellular Growth and Proliferation	Cell proliferation of carcinoma cell lines	6.87e-12	Decreased	-2.437	ABCC2,ACAA2,ACSL4,AKR1C1/AKR1C2,AKR1C3,ALDH1L1,ANXA1,AREG,ARHGEF2,BIRC5,CCND1,CCNG2,CDC20,CDCP1,CDKN2A,CEACAM1,CXCR4,CYP24A1,CYP2J2,CYTOR,DLL4,DNAJB4,EGR1,FBP1,FHL2,FOSL1,GDF15,GLS,HAS2,HMOX1,IL18,KRT80,MAP2K5,ME1,MT1X,MTUS1,MYCN,NBR2,NDRG2,NRP1,NRP2,NUTM1,PDK4,PPARGC1A,PRKAR1A,PRR11,RAP1GAP,RHOU,RNF125,RPS6KA4,RUNX2,S100A3,SAMD9L,SERPINH1,SKP2,SLC29A1,SLC7A11,SNRPB,SQSTM1,STMN1,TBXAS1,TESC,TLR4,…	69
Cancer,Organismal Injury and Abnormalities,Tumor Morphology	Progressive solid tumor	8.21e-05	Decreased	-2.425	ABCC2,ANXA1,ANXA3,ARHGEF2,BIRC5,CCND1,CEACAM5,CYP51A1,DLL4,IL18,MYCN,PCK1,POR,SKP2,TNC,VEGFA	16
Cellular Movement	Migration of carcinoma cell lines	5.91e-05	Decreased	-2.416	ACAA2,AREG,CCND1,CDKN2A,CEACAM1,CYP24A1,CYP2J2,CYTOR,FOSL1,HAS2,HMOX1,ITGB6,KRT80,ME1,MTUS1,NBR2,NDRG2,NRP1,NRP2,PPARGC1A,PRMT1,PRR11,RAP1GAP,RHOU,RNF125,RUNX2,RUVBL2,SERPINH1,STMN1,TESC,TLR4,TMEM116,TNC,TXNIP,UBE2S,VEGFA	36
Cancer,Organismal Injury and Abnormalities,Tumor Morphology	Progression of tumor	1.52e-07	Decreased	-2.38	ABCC2,ANXA1,ANXA3,ARHGEF2,BIRC5,CCND1,CDKN2A,CEACAM5,CENPE,CXCR4,CYP51A1,DLL4,FBP1,GDF15,IL18,MYCN,NRP1,NRP2,PCK1,POR,PRAP1,PSCA,RUVBL1,SKP2,TLR4,TNC,VEGFA	27
Cellular Movement	Cell movement of tumor cell lines	5.74e-11	Decreased	-2.351	ACAA2,ACSL4,AKR1B10,ANXA1,AREG,ARHGEF2,ATP6V0A4,BCAS1,BCL11A,BDKRB2,BHLHE41,BTG1,CBS/LOC102724560,CCND1,CDC42EP3,CDCA3,CDCP1,CDKN2A,CEACAM1,CEACAM5,CFLAR,CNN2,CPT1A,CXCR1,CXCR4,CYP24A1,CYP2J2,CYTOR,DNAJB4,DOCK1,EGR1,EIF5A2,ERG,ESRP2,FDFT1,FGA,FHL2,FLNA,FOSL1,GBP2,GDF15,GRINA,HAS2,HBEGF,HBP1,HMOX1,ID2,IL18,ITGB6,KANK1,KRT80,LAMA3,LPCAT1,ME1,MTUS1,MYO18A,NBR2,NDRG2,NDUFAF3,NEU3,NMU,NREP,NRP1,NRP2,P…	104
Cellular Movement	Cell movement of carcinoma cell lines	3.28e-06	Decreased	-2.329	ACAA2,AREG,CCND1,CDCP1,CDKN2A,CEACAM1,CXCR4,CYP24A1,CYP2J2,CYTOR,DNAJB4,ESRP2,FOSL1,HAS2,HMOX1,ITGB6,KRT80,ME1,MTUS1,NBR2,NDRG2,NEU3,NRP1,NRP2,PPARGC1A,PRMT1,PRR11,RAP1GAP,RHOU,RNF125,RUNX2,RUVBL2,SERPINH1,STMN1,TESC,TLR4,TMEM116,TNC,TXNIP,UBE2S,VEGFA	41
Cellular Movement	Migration of cells	1.31e-09	Decreased	-2.252	ABCG1,ACAA2,ACSL4,ACTB,ADA,AKR1B10,ANXA1,ANXA3,AREG,ARHGEF2,ATP6V0A4,BCAS1,BCL11A,BCL6,BDKRB2,BHLHE41,CASP1,CBS/LOC102724560,CCL28,CCND1,CD55,CDC20,CDC42EP3,CDCA3,CDCP1,CDKN2A,CEACAM1,CEACAM5,CEACAM6,CENPJ,CFLAR,CNN2,CPT1A,CTSE,CXCR1,CXCR4,CYP1A1,CYP24A1,CYP2J2,CYTOR,DBN1,DCPS,DLL4,DMTN,DNAH9,DOCK1,EGR1,EIF5A2,ERG,FDFT1,FGA,FHL2,FLNA,FOSL1,GBP2,GCNT1,GDF15,GRINA,HAS2,HBEGF,HBP1,HMOX1,HSD3B7,ID2,I…	139
Cell Cycle	Cell cycle progression of carcinoma cell lines	0.000204	Decreased	-2.236	CDKN2A,DNAJB4,FHL2,HMOX1,MTUS1,MYCN,RAP1GAP,SERPINH1	8
Cell Death and Survival,Organismal Injury and Abnormalities	Cell death of lymphocytes	0.00137	Decreased	-2.234	ADA,BCL11A,BIRC5,CASP1,CDKN2A,CFLAR,COLGALT2,CXCR4,DLL4,EGR1,FOSL1,ID2,IL18,IRS2,MAP2K5,MLF1,NFAT5,POU2AF1,RAC2,RHOH,SLC6A6,VEGFA	22
Cardiovascular System Development and Function,Cellular Movement	Cell movement of endothelial cells	0.0011	Decreased	-2.171	ANXA1,ANXA3,BDKRB2,CBS/LOC102724560,CDKN2A,CEACAM1,CNN2,CXCR1,CXCR4,CYTOR,DLL4,DOCK1,EGR1,ERG,FLNA,MAP2K5,NEU1,NRP1,NRP2,OSR1,PRAP1,PTPRJ,TNC,VEGFA	24
Protein Synthesis	Quantity of enzyme	0.000114	Decreased	-2.17	AMACR,COLGALT2,CYP1A1,FAH,GCLM,GPAT3,HMOX1,IQGAP2,PLAAT3,PPARGC1A,SLCO1B3	11
Infectious Diseases,Organismal Injury and Abnormalities	Infection by RNA virus	2.43e-08	Decreased	-2.051	ABCC2,ACP3,ACSL1,ACTB,ADA,ANXA1,AP2B1,BCL11A,CALCOCO1,CARD16,CASP1,CD55,CDC42EP3,CDK15,CDKN2A,CEACAM1,CPT1A,CXCR1,CXCR4,CYP1A1,CYP2B6,CYP4F2,CYP4F3,CYP51A1,DBN1,DUSP16,EGR1,EXOSC5,FABP1,FAU,FBL,FDFT1,FGA,FLNA,GABRE,GNE,GPX1,HBP1,HLA-E,HMGCS1,IL18,ISG20,KCNJ2,MRPL23,MT1X,MT2A,MTHFR,NDUFAF3,NDUFB7,NRP2,PCK1,PLA2G6,POR,PSMD6,PTPRJ,RABEPK,RANBP1,RSRP1,RUVBL2,SAMD9L,SLC29A1,SLC6A8,SLC7A11,SNRPC,SNRPD2…	74
Cell Death and Survival,Organismal Injury and Abnormalities	Cell death of immune cells	0.000365	Decreased	-2.049	ABCG1,ADA,ANXA1,BCL11A,BCL6,BIRC5,BTG1,CASP1,CDKN2A,CFLAR,COLGALT2,CXCR1,CXCR4,DLL4,EGR1,FOSL1,GCNT1,GLS,HMOX1,ID2,IL18,IRS2,MAP2K5,MLF1,NFAT5,PLA2G6,POU2AF1,PRAP1,RAC2,RHOH,SLC6A6,SLC7A11,TLR4,TNC,TRIM6-TRIM34,VEGFA	36
Infectious Diseases,Organismal Injury and Abnormalities	Infection of cells	5.36e-05	Decreased	-2.022	ACP3,AP2B1,BCL11A,CALCOCO1,CARD16,CASP1,CD55,CDC42EP3,CDK15,CEACAM1,CXCR1,CXCR4,DBN1,DUSP16,EXOSC5,FABP1,FAU,FBL,GNE,HMGCS1,IL18,ISG20,ITGB6,MRPL23,MT1X,MT2A,NDUFAF3,NDUFB7,PCK1,PSMD6,PTPRJ,RABEPK,RANBP1,RUVBL2,SNRPC,SNRPD2,SNRPF,SPTAN1,SVIL,TIMM8A,TLR4,TMEM131L,TOMM22,UBE2H	44
Cancer,Organismal Injury and Abnormalities,Reproductive System Disease	Genital carcinoma	7.6e-07	Increased	2	ABCA12,ABCC2,ABCC3,ABCC5,ABCG1,ACP3,ACSL1,ACSL3,ACSL4,ACSS2,ACTB,ADA,AKR1C1/AKR1C2,ALAS1,ALDH1L1,AMACR,ANKRD36C,ANXA1,ANXA3,AOAH,AP2B1,ARHGEF2,ARMC2,ARSD,ATP6V0A4,B4GALNT3,BCAS1,BCL11A,BIRC5,C12orf43,CACNA1E,CALCOCO1,CAPN8,CARD16,CASP1,CBS/LOC102724560,CCDC198,CCND1,CCPG1,CCSER2,CD55,CDA,CDC20,CDH17,CDK15,CDK2AP2,CDKN2A,CEACAM1,CENPE,CENPJ,CFLAR,CLEC2D,COLGALT2,CPT1A,CREB3L3,CREB5,CREBRF,CSGALNAC…	251
Cancer,Organismal Injury and Abnormalities	Pelvic carcinoma	1.15e-06	Increased	2	ABCA12,ABCC2,ABCC3,ABCC5,ABCG1,ACP3,ACSL1,ACSL3,ACSL4,ACSS2,ACTB,ADA,AKR1C1/AKR1C2,ALAS1,ALDH1L1,AMACR,ANKRD36C,ANXA1,ANXA3,AOAH,AP2B1,ARHGEF2,ARMC2,ARSD,ATP6V0A4,B4GALNT3,BCAS1,BCL11A,BCL6,BIRC5,C12orf43,CACNA1E,CALCOCO1,CAPN8,CARD16,CARD6,CASP1,CBS/LOC102724560,CCDC198,CCND1,CCPG1,CCSER2,CD55,CDA,CDC20,CDC37,CDH17,CDK15,CDK2AP2,CDKN2A,CEACAM1,CEACAM5,CENPE,CENPJ,CEP72,CFLAR,CLEC2D,CLIP2,COLGALT…	274
Lipid Metabolism,Small Molecule Biochemistry	Conversion of palmitic acid	2.4e-05	Increased	2	ACSL1,ACSL3,ACSL4,ALDH3A1	4
Cancer,Organismal Injury and Abnormalities,Reproductive System Disease	Prostatic carcinoma	0.000219	Increased	2	ABCA12,ABCC5,ACP3,ACSL3,ACSL4,ACSS2,ALDH1L1,ANKRD36C,ANXA1,ANXA3,AOAH,ARSD,B4GALNT3,BCL11A,BIRC5,CACNA1E,CAPN8,CASP1,CBS/LOC102724560,CCND1,CCSER2,CDC20,CDH17,CDK2AP2,CDKN2A,CEACAM1,CPT1A,CREB5,CYP3A7,CYP51A1,DLL4,DUSP16,EGR1,ERG,FBXO30,FGA,GALNT10,GCNT1,GDF15,GPX1,GRINA,GSTM2,H2AC8,HGD,ID2,IGSF9B,IL1R2,IRS2,ITGAE,ITGB6,JAG1,KANK1,KCNJ2,KIF20A,KIF27,KLHL24,KRT80,LAMA3,LDAH,LSS,MADD,MAN2A2,MAP2K5,…	131
Cellular Compromise	Damage of cellular membrane	0.000833	Increased	2	AREG,HBEGF,HMOX1,PLA2G6	4
Organismal Injury and Abnormalities	Edema	2.24e-05	Increased	2.045	ARHGEF2,BDKRB2,CCND1,CEACAM5,CEACAM6,CFLAR,CXCR4,DNAH9,DOCK1,ERG,FLNA,GABRE,GPX1,HAS2,HMOX1,ITGB6,LPCAT3,MYCN,NFAT5,NMU,OSR1,PDK2,PDK4,POR,PRKAR1A,RBM3,TLR4,VEGFA	28
Lipid Metabolism,Small Molecule Biochemistry,Vitamin and Mineral Metabolism	Synthesis of terpenoid	8.76e-11	Increased	2.151	ABCG1,ACSL4,AKR1B15,AKR1C1/AKR1C2,AKR1C3,AMACR,AREG,CYP1A1,CYP24A1,CYP51A1,DHCR7,EGR1,ELOVL7,FDFT1,GDF15,HBEGF,HMGCS1,HSD17B2,HSD3B7,IL18,LPCAT3,LSS,MSMO1,NR1D1,POR,PPARGC1A,RDH10,RUNX2,SERPINE2,SQLE,TBXAS1,TLR4,TOMM22	33
Lipid Metabolism,Small Molecule Biochemistry	Hydroxylation of lipid	0.000226	Increased	2.166	CYP2B6,CYP3A5,CYP3A7,CYP4F2,CYP4F3	5
Lipid Metabolism,Small Molecule Biochemistry,Vitamin and Mineral Metabolism	Synthesis of steroid	3.53e-11	Increased	2.169	ABCG1,ACSL4,AKR1B15,AKR1C1/AKR1C2,AKR1C3,AMACR,AREG,CYP1A1,CYP24A1,CYP51A1,DHCR7,EGR1,ELOVL7,FDFT1,GDF15,HBEGF,HMGCS1,HSD17B2,HSD3B7,IL18,LPCAT3,LSS,MSMO1,NR1D1,POR,PPARGC1A,RUNX2,SERPINE2,SQLE,TBXAS1,TLR4,TOMM22	32
Molecular Transport	Transport of carboxylic acid	2.24e-07	Increased	2.176	ABCC2,ABCC3,ABCC5,ACSL1,ACSL3,ACSL4,CPT1A,FABP1,PLIN2,SLC26A9,SLC2A14,SLC38A2,SLC6A6,SLCO1B3,SLCO2B1	15
Drug Metabolism	Metabolism of xenobiotic	1.17e-15	Increased	2.179	ABCC2,ABCC3,ABCC5,ACSL1,ADA,AKR1C1/AKR1C2,ALDH3A1,CYP1A1,CYP2B6,CYP2C18,CYP2J2,CYP3A5,CYP3A7,CYP4F2,EPHX1,GSTM2,GSTM4,GSTM5,POR,SLC29A1,SLCO1B3,SLCO2B1	22
Lipid Metabolism,Molecular Transport,Small Molecule Biochemistry	Transport of fatty acid	1.62e-06	Increased	2.181	ABCC2,ABCC3,ACSL1,ACSL3,ACSL4,CPT1A,FABP1,PLIN2,SLC38A2,SLC6A6,SLCO1B3	11
Amino Acid Metabolism,Small Molecule Biochemistry	Metabolism of amino acids	0.000363	Increased	2.192	ASS1,BDKRB2,CBS/LOC102724560,CRYM,EGR1,FAH,GCLM,GLS,HGD,KYNU,ME1,MTHFR,PRKAR1A,SLC6A8	14
Lipid Metabolism,Small Molecule Biochemistry	Incorporation of fatty acid	0.000359	Increased	2.195	ACSL1,ACSL4,FABP1,PLA2G6,PLIN2	5
Endocrine System Development and Function,Energy Production,Small Molecule Biochemistry	Oxidation of hormone	7.53e-08	Increased	2.204	AKR1C1/AKR1C2,AKR1C3,CYP1A1,CYP2B6,CYP3A5,HSD17B2,POR	7
Lipid Metabolism,Small Molecule Biochemistry,Vitamin and Mineral Metabolism	Synthesis of sterol	2.05e-05	Increased	2.213	ABCG1,CYP24A1,CYP51A1,DHCR7,FDFT1,HMGCS1,LPCAT3,LSS,MSMO1,POR,SQLE	11
Lipid Metabolism,Nucleic Acid Metabolism,Small Molecule Biochemistry	Conversion of acyl-coenzyme A	2.87e-05	Increased	2.216	ACSL1,ACSL3,ACSL4,ACSS2,AMACR	5
Energy Production,Lipid Metabolism,Small Molecule Biochemistry	Beta-oxidation of long chain fatty acid	0.000265	Increased	2.219	CEACAM1,CPT1A,FABP1,HMGCS2,TK2	5
Carbohydrate Metabolism	Metabolism of carbohydrate	3.39e-07	Increased	2.238	ABCC5,ACSL3,AKR1B10,AKR1C1/AKR1C2,AKR1C3,ALDOC,ANXA1,AOAH,BDKRB2,CD244,CPT1A,CREB3L3,CSGALNACT2,CYP3A5,EPHX1,FBP1,FUOM,GNE,GNG2,GPAT3,GYG2,HAS2,HBEGF,HGSNAT,IL18,IL1R2,IRS2,LPCAT1,NEU1,NEU3,NR1D1,OAS1,PC,PCK1,PDK4,PLA2G6,PLIN2,PPARGC1A,PPP1R3B,PRKAR1A,PRPS1,SERINC2,SLC44A4,SULF2,TKT,UGDH	46
Lipid Metabolism,Small Molecule Biochemistry	Conversion of fatty acid	1.77e-06	Increased	2.376	ACSL1,ACSL3,ACSL4,ACSS2,AKR1C3,ALDH3A1,AMACR,CYP2B6,PCK1	9
Carbohydrate Metabolism,Molecular Transport	Transport of carbohydrate	0.0018	Increased	2.449	ABCC2,ABCC3,ABCC5,ABCG1,FABP1,IRS2,PLAAT3,PPARGC1A,PPP1R3B,SLC2A12,SLC2A14,TRIB3,TXNIP	13
Cancer,Organismal Injury and Abnormalities	Genitourinary carcinoma	1.33e-09	Increased	2.53	ABCA12,ABCC2,ABCC3,ABCC5,ABCG1,ACP3,ACSL1,ACSL3,ACSL4,ACSS2,ACTB,ADA,AKR1C1/AKR1C2,AKR1C3,ALAS1,ALDH1L1,ALDH3A1,AMACR,ANKRD36C,ANXA1,ANXA3,AOAH,AP2B1,AREG,ARHGEF2,ARMC2,ARSD,ATP6V0A4,B4GALNT3,BCAS1,BCL11A,BCL6,BDKRB2,BIRC5,C12orf43,CACNA1E,CALCOCO1,CAPN8,CARD16,CARD6,CASP1,CBS/LOC102724560,CCDC198,CCND1,CCNG2,CCPG1,CCSER2,CD55,CDA,CDC20,CDC37,CDC42EP3,CDH17,CDK15,CDK2AP2,CDKN2A,CEACAM1,CEACAM3,CE…	307
Energy Production,Lipid Metabolism,Small Molecule Biochemistry	Oxidation of palmitic acid	0.00035	Increased	2.552	ACSL1,CEACAM1,CPT1A,HMGCS2,PDK4,PPARGC1A,TK2	7
Energy Production,Lipid Metabolism,Small Molecule Biochemistry	Beta-oxidation of fatty acid	0.00116	Increased	2.621	ACAA2,CEACAM1,CPT1A,FABP1,HMGCS2,IRS2,PPARGC1A,TK2	8
Energy Production,Lipid Metabolism,Small Molecule Biochemistry	Oxidation of fatty acid	3.03e-05	Increased	2.76	ACAA2,ACSL1,ACSL3,ACSL4,CDCP1,CEACAM1,CPT1A,CYP2J2,FABP1,HMGCS2,IRS2,PDK2,PDK4,PLIN2,POR,PPARGC1A,TK2	17
Energy Production,Lipid Metabolism,Small Molecule Biochemistry	Oxidation of long chain fatty acid	2.22e-06	Increased	2.769	ACSL1,ACSL3,ACSL4,CEACAM1,CPT1A,FABP1,HMGCS2,PDK4,PLIN2,PPARGC1A,TK2	11
Lipid Metabolism,Molecular Transport,Small Molecule Biochemistry	Concentration of lipid	1.45e-10	Increased	2.776	ABCC2,ABCC3,ABCG1,ACP3,ACSL1,ACSL3,ACSL4,ACSS2,ADA,AKR1B10,ALDH1L1,AMACR,CASP1,CBS/LOC102724560,CDA,CEACAM1,CPT1A,CREB3L3,CYP1A1,CYP24A1,CYP2J2,CYP3A5,CYP3A7,CYP4F2,DHCR7,EGR1,FABP1,FABP6,FDFT1,GDF15,GLS,GNE,GPAT3,GPX1,GRINA,HGSNAT,HMOX1,HOXA5,HSD3B7,IFRD1,IL18,IL1R2,IRS2,LPCAT1,LPCAT3,MAP2K5,ME1,MSMO1,NAA10,NEU1,NEU3,NMU,PC,PCK1,PDK2,PDK4,PLA2G6,PLAAT3,PLIN2,POR,PPARGC1A,PRMT1,SLCO1B3,TK2,TLR4,T…	68
Lipid Metabolism,Small Molecule Biochemistry	Conversion of lipid	9.04e-11	Increased	2.842	ACSL1,ACSL3,ACSL4,ACSS2,AKR1C1/AKR1C2,AKR1C3,ALDH3A1,AMACR,BCL6,BTG1,CYP1A1,CYP24A1,CYP2B6,CYP3A7,FABP1,GPX1,HMOX1,HSD17B2,NEU1,PCK1,POR,RDH10,SLC7A11	23
Lipid Metabolism,Small Molecule Biochemistry,Vitamin and Mineral Metabolism	Steroid metabolism	4.25e-10	Increased	2.866	ABCG1,ACSL4,AKR1C1/AKR1C2,AKR1C3,AMACR,AREG,CYP1A1,CYP24A1,CYP2B6,CYP3A5,CYP3A7,CYP51A1,DHCR7,EGR1,FABP6,FDFT1,HBEGF,HMGCS1,HSD17B2,HSD3B7,LPCAT3,LSS,MSMO1,POR,PPARGC1A,SQLE,TBXAS1,TOMM22,UGT2B4	29
Lipid Metabolism,Small Molecule Biochemistry	Modification of palmitic acid	2.34e-06	Increased	3.064	ACSL1,ACSL3,ACSL4,ALDH3A1,CEACAM1,CPT1A,HMGCS2,PDK4,PPARGC1A,TK2	10
Lipid Metabolism,Small Molecule Biochemistry,Vitamin and Mineral Metabolism	Metabolism of terpenoid	2.13e-11	Increased	3.069	ABCG1,ACSL4,AKR1B10,AKR1C1/AKR1C2,AKR1C3,AMACR,AREG,CYP1A1,CYP24A1,CYP2B6,CYP2C18,CYP2J2,CYP3A5,CYP3A7,CYP4F2,CYP51A1,DHCR7,EGR1,FABP6,FDFT1,HBEGF,HMGCS1,HSD17B2,HSD3B7,LPCAT3,LSS,MSMO1,POR,PPARGC1A,RDH10,SQLE,TBXAS1,TOMM22,UGT2B4	34
Energy Production,Lipid Metabolism,Small Molecule Biochemistry	Oxidation of lipid	4.72e-08	Increased	3.641	ACAA2,ACSL1,ACSL3,ACSL4,AKR1C1/AKR1C2,AKR1C3,BCL6,CDCP1,CEACAM1,CPT1A,CYP1A1,CYP2B6,CYP2J2,CYP3A5,FABP1,HMGCS2,HSD17B2,IRS2,PDK2,PDK4,PLIN2,POR,PPARGC1A,TK2	24

## Sheet: z-score between -2-2
© 2000-2024 QIAGEN. All rights reserved.
Categories	Diseases and Functions Annotation	p-value	Predicted Activation State	Activation z-score	Molecules	# Molecules
Cancer,Organismal Injury and Abnormalities,Tumor Morphology	Progressive malignant solid tumor	0.000514		-1.982	ABCC2,ANXA1,ANXA3,ARHGEF2,BIRC5,CEACAM5,CYP51A1,IL18,MYCN,PCK1,POR,SKP2,TNC,VEGFA	14
Cancer,Organismal Injury and Abnormalities,Tumor Morphology	Progression of malignant tumor	0.00107		-1.982	ABCC2,ANXA1,ANXA3,ARHGEF2,BIRC5,CCND1,CEACAM5,CYP51A1,IL18,MYCN,PCK1,POR,SKP2,TNC,VEGFA	15
Skeletal and Muscular System Development and Function	Force generation of muscle	2.87e-05		-1.98	CRYM,IFRD1,JPH1,LPCAT3,PPARGC1A	5
Hematological System Development and Function,Tissue Morphology	Quantity of blood cells	0.000252		-1.97	ABCG1,ADA,ANXA1,BCL11A,BCL6,BIRC5,CASP1,CBS/LOC102724560,CCL28,CCND1,CD244,CDH17,CDKN2A,CFLAR,CNN2,CTSE,CXCR4,CYP1A1,CYP4F2,DLL4,DMTN,DUSP16,EGR1,FABP1,FHL2,FLNA,GCNT1,GDF15,GLS,HBEGF,HMOX1,HOXA5,ID2,IL18,ITGAE,ITGB6,JAG1,LAMA3,MLF1,MYCN,NEU1,NEU3,NFAT5,NMU,POU2AF1,PPARGC1A,PRMT1,PTPRJ,RAC2,RHOH,RPS6KA4,RUNX2,SERPINB1,SLC29A1,SLC6A6,TLR4,TXNIP,VEGFA	58
Cell Death and Survival,Organismal Injury and Abnormalities	Cell death of endothelial cells	0.000307		-1.957	ASS1,BIRC5,CASP1,CFLAR,CXCR4,CYTOR,GDF15,GPX1,HMOX1,IL18,MAP2K5,MTHFR,RUNX2,SAMD9L,TLR4,VEGFA	16
Cellular Movement	Migration of tumor cell lines	1.28e-10		-1.923	ACAA2,ACSL4,AKR1B10,ANXA1,AREG,ARHGEF2,ATP6V0A4,BCAS1,BCL11A,BHLHE41,CBS/LOC102724560,CCND1,CDC42EP3,CDCA3,CDCP1,CDKN2A,CEACAM1,CEACAM5,CFLAR,CNN2,CPT1A,CXCR4,CYP24A1,CYP2J2,CYTOR,DOCK1,EGR1,EIF5A2,ERG,FDFT1,FGA,FHL2,FLNA,FOSL1,GBP2,GDF15,GRINA,HAS2,HBEGF,HBP1,HMOX1,ID2,IL18,ITGB6,KANK1,KRT80,LAMA3,LPCAT1,ME1,MTUS1,MYO18A,NBR2,NDRG2,NDUFAF3,NMU,NREP,NRP1,NRP2,PDK4,PLA2G6,PLAAT3,POLR3G,PPARGC1A,PR…	97
Infectious Diseases,Organismal Injury and Abnormalities	Viral Infection	6.96e-09		-1.911	ABCC2,ACP3,ACSL1,ACTB,ADA,ANXA1,AP2B1,AREG,ATP6V0A4,BANF1,BCL11A,CALCOCO1,CARD16,CASP1,CCSER2,CD55,CDC42EP3,CDK15,CDKN2A,CEACAM1,CEACAM5,CFLAR,CPT1A,CXCR1,CXCR4,CYB561,CYP1A1,CYP2B6,CYP4F2,CYP4F3,CYP51A1,DBN1,DLL4,DUSP16,EGR1,ENGASE,EXOSC5,FABP1,FAU,FBL,FDFT1,FGA,FLNA,GABRE,GNE,GPAT3,GPX1,HBP1,HLA-E,HMGCS1,HMOX1,IL18,IRS2,ISG20,ITGB6,KCNJ2,MAP2K5,ME1,MRPL23,MT1X,MT2A,MTHFR,NAA10,NDUFAF3,NDUFB7,NR…	106
Cellular Development,Cellular Growth and Proliferation	Proliferation of lung cancer cell lines	8.01e-06		-1.911	AKR1C1/AKR1C2,ALDH1L1,ANXA1,AREG,BIRC5,CCND1,CDC20,CDCP1,CDKN2A,CEACAM1,CYP24A1,CYP2J2,CYTOR,DNAJB4,FBP1,FOSL1,GLS,HBP1,HMOX1,IL18,MAP2K5,NBR2,NRP1,NUTM1,PDK4,PPARGC1A,S100A3,SAMD9L,SKP2,SLC7A11,STMN1,TBXAS1,TMEM116,TRIB3	34
Immunological Disease,Neurological Disease,Organismal Injury and Abnormalities	Autoimmune neurological disorder	0.000297		-1.9	AMACR,ANXA1,AREG,BCL6,BIRC5,CASP1,CD55,CDCP1,CFLAR,CLIP2,CYP51A1,DHCR7,DLL4,EGR1,FDFT1,FGA,GABRE,HLA-E,HMGCS1,ID2,IL18,JAG1,LRP4,LSS,MSMO1,OAS1,OLFML3,SERPINB1,SLC1A4,SQLE,STMN1,TLR4,TNC,TRIM31	34
Protein Synthesis	Quantity of GPT in blood	0.000732		-1.89	COLGALT2,CYP1A1,GCLM,GPAT3,HMOX1,PLAAT3,SLCO1B3	7
Cell Death and Survival,Organismal Injury and Abnormalities	Apoptosis of endothelial cells	0.000234		-1.785	ASS1,BIRC5,CASP1,CFLAR,CXCR4,CYTOR,GDF15,GPX1,HMOX1,IL18,MAP2K5,MTHFR,RUNX2,TLR4,VEGFA	15
Cancer,Organismal Injury and Abnormalities	Invasive cancer	1.19e-11		-1.728	ABCC3,ACTB,AKR1C1/AKR1C2,AKR1C3,ANKRD36C,ANXA1,AREG,ARHGEF2,ASS1,BCL11A,BDKRB2,BHLHE41,BIRC5,C12orf43,CASP1,CBS/LOC102724560,CCND1,CDA,CDC42EP3,CDCP1,CDH17,CDKN2A,CEACAM1,CEACAM5,CFLAR,CST7,CXCR4,CYP3A5,CYP3A7,CYP51A1,CYTOR,DLL4,EGR1,EIF5A2,ERG,FDFT1,FGA,FHL2,FLNA,FOSL1,GBP2,GDF15,GYG2,HBP1,HLA-E,HMOX1,ID2,IL18,IRS2,ITGAE,ITGB6,JAG1,KCNJ2,KIF20A,LAMA3,MEIS2,MT1A,MTHFR,MTUS1,MYCN,NAA10,NDRG2,NMU,N…	105
Cancer,Organismal Injury and Abnormalities	Advanced malignant tumor	1.04e-12		-1.721	ABCC3,ACTB,AKR1C1/AKR1C2,AKR1C3,ANXA1,ARHGEF2,ASS1,BCL11A,BHLHE41,BIRC5,BTG1,C12orf43,CARD16,CASP1,CBS/LOC102724560,CCND1,CDA,CDCP1,CDH17,CDKN2A,CEACAM1,CEACAM5,CFLAR,CLDN2,CST7,CXCR4,CYP3A5,CYP3A7,CYP51A1,CYTOR,DLL4,EIF5A2,ERG,FAM171A1,FDFT1,FGA,FLNA,FOSL1,GABRE,GDF15,GSTM5,GYG2,HLA-E,HMOX1,ID2,IL18,IRS2,ITGB6,JAG1,KCNJ2,KIF20A,LAMA3,MEIS2,MTHFR,MTUS1,MYCN,NAA10,NDRG2,NRP1,NRP2,OLFML3,PGC,POLR3G…	96
Cancer,Organismal Injury and Abnormalities	Metastasis	3.67e-11		-1.721	ABCC3,ACTB,AKR1C1/AKR1C2,AKR1C3,ANXA1,ARHGEF2,ASS1,BCL11A,BHLHE41,BIRC5,C12orf43,CASP1,CBS/LOC102724560,CCND1,CDA,CDCP1,CDH17,CDKN2A,CEACAM1,CEACAM5,CFLAR,CST7,CXCR4,CYP3A5,CYP3A7,CYP51A1,CYTOR,DLL4,EIF5A2,ERG,FDFT1,FGA,FLNA,FOSL1,GDF15,GYG2,HLA-E,HMOX1,ID2,IL18,IRS2,ITGB6,JAG1,KCNJ2,KIF20A,LAMA3,MEIS2,MTHFR,MTUS1,MYCN,NAA10,NDRG2,NRP1,NRP2,OLFML3,PGC,POLR3G,POR,PPARGC1A,PRKAR1A,PRMT1,PRPS1,PSCA,…	88
Cell Death and Survival	Cell viability of lung cancer cell lines	0.0024		-1.719	BIRC5,CXCR4,FOSL1,HBEGF,HBP1,HMOX1,NRP1,POR,SNRPB,SNRPC,SNRPD2,SNRPF,UBL5	13
Cellular Movement,Connective Tissue Development and Function	Cell movement of fibroblast cell lines	0.000234		-1.684	CDKN2A,ERG,FHL2,FLNA,FOSL1,GBP2,HAS2,HBEGF,IL18,JAG1,PTPRJ,RAC2,SKP2,TNC,VEGFA	15
Cancer,Gastrointestinal Disease,Organismal Injury and Abnormalities	Colon cancer	0.000274		-1.673	ABCA12,ABCC3,ABCC5,ACP3,ACSL1,ACSL4,ADA,ADISSP,AKR1B10,ALDH1L1,AMACR,ANXA1,AOAH,AP2B1,AREG,ARHGEF2,ASS1,B4GALNT3,BCAS1,BCL11A,BCL6,BDKRB2,BIRC5,CACNA1E,CARD6,CCND1,CCNG2,CCSER2,CD244,CDC42EP3,CDCA7,CDCP1,CDKN2A,CEACAM1,CEACAM5,CENPE,CENPJ,CFLAR,CLDN2,CLIP2,COLGALT2,CPT1A,CPVL,CREB3L3,CSGALNACT2,CXCR4,CYP24A1,CYP4F2,CYP51A1,CYTH4,DCPS,DLL4,DNAH9,DUSP16,EGR1,ESRP2,FABP1,FABP6,FAH,FAM171A1,FAXDC2,FB…	169
Cellular Development,Cellular Growth and Proliferation	Cell proliferation of squamous cell carcinoma cell lines	0.000852		-1.666	ACAA2,ANXA1,CCND1,CCNG2,CDKN2A,CYP24A1,CYP2J2,GLS,HAS2,HMOX1,MT1X,MTUS1,RAP1GAP,SERPINH1,VEGFA	15
Cellular Development,Cellular Growth and Proliferation	Cell proliferation of adenocarcinoma cell lines	4.71e-06		-1.651	AKR1C3,BIRC5,CDC20,CDCP1,CDKN2A,CYP24A1,CYTOR,DNAJB4,FBP1,IL18,KRT80,PDK4,PPARGC1A,RPS6KA4,SNRPB,SQSTM1,STMN1,TNC,TRIB3,VEGFA	20
Cellular Movement	Invasion of breast cancer cell lines	3.05e-05		-1.62	ACSL3,ACSL4,ATP6V0A4,BCL11A,BHLHE41,CCND1,CDCP1,CEACAM5,CEACAM6,CXCR4,FHL2,FOSL1,GDF15,HAS2,HBP1,ID2,IRS2,NFAT5,PPARGC1A,PRMT1,PTPRJ,RUVBL1,SERPINH1,SKP2,SQSTM1,STMN1,TFAP2C,TNC,TRIM31,UGDH	30
Cell Death and Survival,Organismal Injury and Abnormalities	Apoptosis of leukocytes	0.000768		-1.569	ABCG1,ADA,ANXA1,BCL11A,BCL6,BIRC5,BTG1,CASP1,CDKN2A,CFLAR,COLGALT2,CXCR4,DLL4,EGR1,FOSL1,IL18,IRS2,MAP2K5,MLF1,PLA2G6,POU2AF1,RAC2,RHOH,SLC6A6,TLR4,VEGFA	26
Gastrointestinal Disease,Organismal Injury and Abnormalities	Colon lesion	7.48e-05		-1.564	ABCA12,ABCC3,ABCC5,ACP3,ACSL1,ACSL4,ADA,ADISSP,AKR1B10,ALDH1L1,AMACR,ANXA1,AOAH,AP2B1,AREG,ARHGEF2,ASS1,B4GALNT3,BCAS1,BCL11A,BCL6,BDKRB2,BIRC5,CACNA1E,CARD6,CCND1,CCNG2,CCSER2,CD244,CD55,CDC42EP3,CDCA7,CDCP1,CDKN2A,CEACAM1,CEACAM5,CEACAM6,CENPE,CENPJ,CFLAR,CLDN2,CLIP2,COLGALT2,CPT1A,CPVL,CREB3L3,CSGALNACT2,CXCR4,CYP24A1,CYP4F2,CYP51A1,CYTH4,DCPS,DLL4,DNAH9,DUSP16,EGR1,ESRP2,FABP1,FABP6,FAH,FAM17…	175
Cellular Movement	Homing of cells	0.00021		-1.562	ANXA1,BDKRB2,CBS/LOC102724560,CCL28,CCND1,CDCP1,CEACAM1,CTSE,CXCR1,CXCR4,FOSL1,GCNT1,HBEGF,HSD3B7,IL18,ITGAE,MAP2K5,MTUS1,NRP1,NRP2,OSR1,PLA2G6,PORCN,PRAP1,PTPRJ,RAC2,RAP1GAP,RHOU,SERPINB1,SERPINH1,TLR4,VEGFA,YARS1	33
Inflammatory Response,Neurological Disease,Organismal Injury and Abnormalities	Inflammation of central nervous system	0.00212		-1.551	AMACR,ANXA1,BCAS1,BCL6,CASP1,CDCP1,CYP51A1,DHCR7,DLL4,FDFT1,FGA,GABRE,HLA-E,HMGCS1,ID2,IL18,JAG1,LSS,MSMO1,OLFML3,PPARGC1A,SERPINB1,SQLE,TLR4,VEGFA	25
Cellular Development,Cellular Growth and Proliferation,Hematological System Development and Function,Lymphoid Tissue Structure and Development	Proliferation of immune cells	4.68e-05		-1.549	ABCG1,ACP3,ADA,AMACR,ANXA1,BCL11A,BCL6,BIRC5,BTG1,CBS/LOC102724560,CCND1,CD244,CD55,CDKN2A,CEACAM1,CFLAR,CNN2,CXCR4,DLL4,EGR1,GCNT1,GPN3,HLA-E,HMOX1,ID2,IL18,IRS2,ISG20,JAG1,MYCN,NFAT5,PLA2G2F,PLA2G6,PORCN,POU2AF1,PRKAR1A,PTPRJ,RAC2,RHOH,RPS6KA4,RUVBL2,SLC29A1,SLC7A11,TLR4,TXNIP,VEGFA	46
Cancer,Cell Death and Survival,Organismal Injury and Abnormalities,Tumor Morphology	Apoptosis of tumor cells	6.6e-06		-1.528	ANXA1,BIRC5,CASP1,CCND1,CDKN2A,CEACAM1,CFLAR,DLL4,FHL2,GDF15,HBEGF,HMOX1,IL18,JAG1,LAMA3,MAP2K5,NRP1,OSGIN1,SLC7A11,TFAP2C,TLR4,VEGFA	22
Cellular Movement	Invasion of tumor cell lines	3.2e-09		-1.526	ACAA2,ACSL3,ACSL4,ACSS2,AKR1B10,ANXA1,AREG,ARHGEF2,ATP6V0A4,BCL11A,BHLHE41,BIRC5,CCND1,CDCP1,CDKN2A,CEACAM1,CEACAM5,CEACAM6,CFLAR,CXCR4,CYP24A1,CYP2J2,CYTOR,DBN1,DNAJB4,DOCK1,EGR1,EIF5A2,ERG,FDFT1,FHL2,FOSL1,GBP2,GDF15,HAS2,HBEGF,HBP1,HMGCS1,HMOX1,ID2,IRS2,ITGB6,JAG1,KRT80,LPCAT1,ME1,MTUS1,MYCN,NAA10,NDRG2,NFAT5,NMU,NRP1,NRP2,PLA2G6,PLAAT3,POLR3G,PPARGC1A,PRMT1,PRPS1,PTPRJ,RAB31,RANBP1,RAP1GAP,RB…	87
Cancer,Hematological Disease,Organismal Injury and Abnormalities	Myeloid neoplasm	0.000454		-1.516	ABCA12,ABCC2,ABCC3,ACSL1,ACSL3,ACSL4,ACTB,ADA,ANXA1,ANXA3,ARSD,ATP6V0A4,B4GALNT3,BCL11A,BIRC5,CACNA1E,CASP1,CCND1,CDA,CDC42EP3,CDCP1,CDKN2A,CEACAM1,CEACAM3,CHN1,CPT1A,CXCR4,CYP4F11,CYP4F3,CYP51A1,DBN1,DLL4,DNAH9,EGR1,EPHX1,ERG,ERMAP,FAM169A,FHL2,FLNA,GABRE,GBP2,GLS,H2AC15,HSPBP1,ID2,IL18,JAG1,KCNV1,KRT80,LPCAT1,LYPD3,MAP2K5,ME1,MTUS1,MYCN,MYO18A,NDRG2,NDUFA7,NRP1,NRP2,PDK4,PLK2,POR,PRSS12,PTPRJ,R…	84
Neurological Disease,Organismal Injury and Abnormalities	Neurogenic lesion	2.81e-07		-1.492	ABCA12,ABCC2,ABCC3,ABCC5,ACSL1,ACSS2,ACTB,ADA,AKR1B10,AKR1C1/AKR1C2,ALAS1,ALDH3A1,ALDOC,AMACR,ANXA1,AOAH,AP2B1,APRT,ARHGEF2,ARMC2,ARSD,ASS1,ATP6V0A4,B4GALNT3,BCAS1,BCL11A,BCL2L12,BCL6,BIRC5,C8orf33,CACNA1E,CALCOCO1,CAPN8,CARD6,CASP1,CBS/LOC102724560,CCDC126,CCDC92,CCL28,CCND1,CCNG2,CCPG1,CCSER2,CD244,CDA,CDC37,CDC42EP3,CDCA3,CDCA7,CDCP1,CDH17,CDHR2,CDK15,CDK2AP2,CDKN2A,CEACAM1,CEACAM5,CEACAM6,CEN…	254
Cellular Movement,Hematological System Development and Function,Immune Cell Trafficking	Cell rolling of leukocytes	0.00139		-1.491	ANXA1,ARHGEF2,CXCR1,GCNT1,RAC2,TLR4,VEGFA	7
Cellular Movement,Hematological System Development and Function,Immune Cell Trafficking	Homing of leukocytes	0.00105		-1.483	ANXA1,CCL28,CCND1,CDCP1,CTSE,CXCR1,CXCR4,GCNT1,HSD3B7,IL18,ITGAE,MTUS1,NRP2,PLA2G6,PRAP1,PTPRJ,RAC2,RAP1GAP,SERPINB1,TLR4,VEGFA,YARS1	22
Cancer,Organismal Injury and Abnormalities	Advanced malignant solid tumor	7.48e-09		-1.466	ABCC3,AKR1C1/AKR1C2,AKR1C3,ANXA1,ARHGEF2,BIRC5,BTG1,C12orf43,CARD16,CASP1,CBS/LOC102724560,CCND1,CDH17,CDKN2A,CEACAM5,CLDN2,CST7,CXCR4,CYP3A5,CYP3A7,CYP51A1,DLL4,FAM171A1,FDFT1,FGA,FLNA,GDF15,GSTM5,GYG2,HLA-E,HMOX1,ID2,IL18,JAG1,KCNJ2,KIF20A,LAMA3,MEIS2,MTHFR,MTUS1,OLFML3,PGC,POR,PPARGC1A,PRKAR1A,PTPRJ,RAB31,RUNX2,SECTM1,SERPINE2,SKP2,SLC7A11,SLCO1B3,TNC,TRA2A,TXNIP,VEGFA	57
Cancer,Organismal Injury and Abnormalities	Metastatic solid tumor	1.54e-07		-1.466	ABCC3,AKR1C1/AKR1C2,AKR1C3,ANXA1,ARHGEF2,BIRC5,C12orf43,CASP1,CBS/LOC102724560,CCND1,CDH17,CDKN2A,CEACAM5,CST7,CXCR4,CYP3A5,CYP3A7,CYP51A1,DLL4,FDFT1,FGA,FLNA,GDF15,GYG2,HLA-E,HMOX1,ID2,IL18,JAG1,KCNJ2,KIF20A,LAMA3,MEIS2,MTHFR,MTUS1,OLFML3,PGC,POR,PPARGC1A,PRKAR1A,PTPRJ,RAB31,RUNX2,SECTM1,SKP2,SLC7A11,SLCO1B3,TNC,VEGFA	49
Cancer,Organismal Injury and Abnormalities	Neoplasia of tumor cell lines	4.96e-05		-1.459	ACSL1,ANXA1,AREG,ASS1,BCL11A,CCND1,CDCP1,CDKN2A,CEACAM1,CXCR4,CYTOR,DNAJB4,EGR1,ERG,FOSL1,HAS2,HMOX1,ID2,IL18,ITGB6,MTUS1,NDUFAF3,PDK4,POLR3G,PPARGC1A,PRKAR1A,PRPS1,RAB37,RAC2,RANBP1,RBM3,RNF125,RUNX1-IT1,SKP2,SLC7A11,SQSTM1,TMEM116,TNC,TRIB3,TXNIP,UGDH,USP43,VEGFA	43
Cellular Movement,Connective Tissue Development and Function	Migration of fibroblast cell lines	0.000973		-1.448	CDKN2A,ERG,FHL2,HAS2,HBEGF,IL18,JAG1,PTPRJ,RAC2,SKP2,VEGFA	11
Cell Death and Survival	Cell viability of tumor cell lines	1.46e-06		-1.435	ABCC3,ACSL3,AREG,AURKAIP1,BCL6,BIRC5,CASP1,CBS/LOC102724560,CCND1,CDKN2A,CFLAR,CXCR4,CYP2C18,CYP3A5,DOCK1,EGR1,EIF5A2,FABP6,FBL,FLNA,FOSL1,GDF15,GLS,GPX1,HBEGF,HBP1,HMOX1,HOXA5,ID2,IRS2,JAG1,MAP2K5,MTHFR,MYCN,MYO18A,NAPRT,NBR2,NFAT5,NR1D1,NRP1,PLK2,POR,POU2AF1,PPARGC1A,PRMT1,RAC2,RUNX2,RUVBL1,RUVBL2,SLCO1B3,SLCO2B1,SNRPB,SNRPC,SNRPD2,SNRPF,SQSTM1,SVIL,SWI5,TESC,TFAP2C,TRIM31,TXNIP,UBL5,VEGFA,WFS1…	66
Carbohydrate Metabolism	Release of carbohydrate	0.00165		-1.432	CACNA1E,HAS2,IL18,PCK1,PLA2G6,PPARGC1A	6
Cancer,Organismal Injury and Abnormalities	Head and neck tumor	7.97e-18		-1.422	ABCA12,ABCC2,ABCC3,ABCC5,ABCG1,ACAA2,ACSL1,ACSL3,ACSL4,ACSS2,ACTB,ADA,ADISSP,AKR1B10,AKR1B15,AKR1C1/AKR1C2,AKR1C3,ALAS1,ALDH1L1,ALDH3A1,ALDOC,AMACR,ANGEL2,ANKRD36C,ANXA1,AOAH,AP2B1,APRT,AREG,ARHGEF2,ARMC2,ARSD,ASS1,ATP5F1D,ATP6V0A4,AURKAIP1,B4GALNT3,BCAS1,BCL11A,BCL2L12,BCL2L15,BCL6,BHLHE41,BIRC5,BTG1,C12orf43,C8orf33,CACNA1E,CALCOCO1,CAPN8,CARD6,CASP1,CBS/LOC102724560,CCDC126,CCDC198,CCDC92,CCL2…	391
Gastrointestinal Disease,Organismal Injury and Abnormalities	Damage of digestive system	8.97e-05		-1.422	ABCC2,ABCC3,ACAA2,ALDH3A1,ANXA1,AREG,CASP1,DLL4,EGR1,HMOX1,IL18,LPCAT3,MTHFR,PCK1,POR,SERPINA4,SLC7A11,SLCO1B3,TLR4,UGDH	20
Cancer,Gastrointestinal Disease,Organismal Injury and Abnormalities	Growth of colon carcinoma	0.000894		-1.406	AREG,CCND1,CDKN2A,RUVBL1,VEGFA	5
Cell Cycle	S phase of connective tissue cells	2.31e-05		-1.399	BIRC5,CCND1,CDKN2A,ID2,MYCN,PLK2,SKP2	7
Tissue Morphology	Quantity of cells	0.00192		-1.398	ABCG1,ADA,ANXA1,BCL11A,BCL6,BIRC5,CACNA1E,CASP1,CBS/LOC102724560,CCL28,CCND1,CD244,CDC20,CDH17,CDKN2A,CFLAR,CNN2,CTSE,CXCR4,CYP1A1,CYP2J2,CYP4F2,DLL4,DMTN,DUSP16,EGR1,FABP1,FAH,FHL2,FLNA,GCNT1,GDF15,GLS,GPX1,HBEGF,HMOX1,HOXA5,HSPBP1,ID2,IL18,INO80B,IQGAP2,IRS2,ITGAE,ITGB6,JAG1,JPH1,LAMA3,LRP4,MADD,MLF1,MT2A,MYCN,NAA10,NBR2,NEU1,NEU3,NFAT5,NMU,NRP1,NRP2,PCK1,PDK4,POU2AF1,PPARGC1A,PRMT1,PRR11,PRSS1…	88
Cellular Development,Cellular Growth and Proliferation	Proliferation of blood cells	3.51e-05		-1.378	ABCG1,ACP3,ADA,AMACR,ANXA1,BCL11A,BCL6,BIRC5,BTG1,CBS/LOC102724560,CCND1,CD244,CD55,CDKN2A,CEACAM1,CFLAR,CNN2,CXCR4,DLL4,EGR1,ERG,GCNT1,GDF15,GPN3,HLA-E,HMOX1,HOXA5,ID2,IL18,IRS2,ISG20,JAG1,MYCN,NFAT5,PLA2G2F,PLA2G6,PORCN,POU2AF1,PRKAR1A,PTPRJ,RAC2,RHOH,RPS6KA4,RUVBL2,SAMD9L,SLC29A1,SLC7A11,TLR4,TXNIP,VEGFA	50
Cellular Movement,Hematological System Development and Function,Humoral Immune Response,Immune Cell Trafficking	Cell movement of B lymphocytes	0.000222		-1.363	ABCG1,CCL28,CXCR4,FHL2,HSD3B7,POU2AF1,RAC2,RAP1GAP,SERPINE2,TLR4	10
Cell Death and Survival	Cell viability of carcinoma cell lines	0.000955		-1.362	ABCC3,ACSL3,BIRC5,CXCR4,CYP3A5,FOSL1,HBEGF,HMOX1,NAPRT,NRP1,POR,PPARGC1A,SNRPB,SNRPC,SNRPD2,SNRPF,TESC,TXNIP,UBL5	19
Cellular Development,Cellular Growth and Proliferation	Cell proliferation of tumor cell lines	1.05e-18		-1.36	ABCC2,ACAA2,ACP3,ACSL1,ACSL4,ACSS2,ACTB,ADA,AKR1B10,AKR1C1/AKR1C2,AKR1C3,ALDH1L1,AMACR,ANXA1,AP2B1,AREG,ARHGEF2,ASS1,BCAS1,BCL11A,BCL6,BDKRB2,BIRC5,CASP1,CCND1,CCNG2,CDC20,CDC37,CDC42EP3,CDCA3,CDCP1,CDH17,CDKN2A,CEACAM1,CEACAM5,CEACAM6,CENPE,CFLAR,CLDN2,CNN2,CXCR1,CXCR4,CYP1A1,CYP24A1,CYP2B6,CYP2J2,CYP3A5,CYP51A1,CYTOR,DLL4,DNAJB4,DOCK1,EGR1,EIF5A2,ELOVL7,ERG,FABP1,FBP1,FBXO32,FDFT1,FHL2,FLNA,FOS…	159
Hematological System Development and Function,Tissue Morphology	Quantity of leukocytes	0.000539		-1.356	ABCG1,ADA,ANXA1,BCL11A,BCL6,BIRC5,CASP1,CBS/LOC102724560,CCL28,CD244,CDH17,CDKN2A,CFLAR,CNN2,CTSE,CXCR4,CYP1A1,CYP4F2,DLL4,DUSP16,EGR1,FABP1,FHL2,FLNA,GCNT1,GDF15,GLS,HBEGF,HMOX1,ID2,IL18,ITGAE,ITGB6,JAG1,LAMA3,MLF1,NEU1,NEU3,NFAT5,POU2AF1,PPARGC1A,PRMT1,PTPRJ,RAC2,RHOH,RPS6KA4,RUNX2,SERPINB1,SLC6A6,TLR4,TXNIP,VEGFA	52
Immunological Disease,Inflammatory Disease,Organismal Injury and Abnormalities	Immune mediated inflammatory disease	1e-05		-1.353	ACSL1,ACSL3,ACSL4,ACTB,ADA,ANXA1,ANXA3,AOAH,AREG,BCL2L15,BCL6,BIRC5,CCND1,CCSER2,CD244,CDA,CEACAM1,CENPE,CFLAR,CPT1A,CPVL,CXCR1,CXCR4,CYP2B6,CYP4F3,CYP51A1,ERG,FAU,FLNA,GABRE,GBP2,GPX1,HBEGF,HLA-E,HMGCS2,HMOX1,IFRD1,IL18,IL1R2,ISG20,JAG1,KCNJ2,LHFPL2,MT-ND2,MT1X,MT2A,MTHFR,NMU,NRM,NRP1,OAS1,PDK4,POR,PPARGC1A,RAB31,RAC2,RDH10,RUNX2,RUVBL1,SAMD9L,SERINC2,SKP2,SLC44A4,SLC7A11,SQLE,SQSTM1,TK2,TKT,TLR…	76
Cardiovascular System Development and Function,Cellular Movement	Cell movement of endothelial cell lines	0.000851		-1.342	IL18,PLA2G6,PTPRJ,RUNX2,TLR4,VEGFA,YARS1	7
Cancer,Cellular Development,Cellular Growth and Proliferation,Organismal Injury and Abnormalities,Tumor Morphology	Proliferation of carcinoma cells	0.00192		-1.342	AREG,CCND1,CDKN2A,ID2,LAMA3,RUVBL1	6
Neurological Disease,Organismal Injury and Abnormalities	Brain lesion	7.55e-07		-1.334	ABCA12,ABCC2,ABCC3,ABCC5,ACSL1,ACSS2,ACTB,ADA,AKR1B10,AKR1C1/AKR1C2,ALAS1,ALDH3A1,ALDOC,AMACR,ANXA1,AOAH,AP2B1,APRT,ARHGEF2,ARMC2,ARSD,ASS1,ATP6V0A4,B4GALNT3,BCAS1,BCL11A,BCL2L12,BCL6,BIRC5,C8orf33,CACNA1E,CALCOCO1,CAPN8,CARD6,CASP1,CBS/LOC102724560,CCDC126,CCDC92,CCL28,CCND1,CCNG2,CCPG1,CCSER2,CD244,CDA,CDC37,CDC42EP3,CDCA3,CDCA7,CDCP1,CDH17,CDHR2,CDK15,CDK2AP2,CDKN2A,CEACAM1,CEACAM5,CEACAM6,CEN…	250
Cancer,Gastrointestinal Disease,Organismal Injury and Abnormalities	Colon tumor	0.000104		-1.327	ABCA12,ABCC3,ABCC5,ACP3,ACSL1,ACSL4,ADA,ADISSP,AKR1B10,ALDH1L1,AMACR,ANXA1,AOAH,AP2B1,AREG,ARHGEF2,ASS1,B4GALNT3,BCAS1,BCL11A,BCL6,BDKRB2,BIRC5,CACNA1E,CARD6,CCND1,CCNG2,CCSER2,CD244,CDC42EP3,CDCA7,CDCP1,CDKN2A,CEACAM1,CEACAM5,CEACAM6,CENPE,CENPJ,CFLAR,CLDN2,CLIP2,COLGALT2,CPT1A,CPVL,CREB3L3,CSGALNACT2,CXCR4,CYP24A1,CYP4F2,CYP51A1,CYTH4,DCPS,DLL4,DNAH9,DUSP16,EGR1,ESRP2,FABP1,FABP6,FAH,FAM171A1,F…	174
Cellular Movement	Invasion of cells	5.45e-09		-1.316	ACAA2,ACSL3,ACSL4,ACSS2,AKR1B10,ANXA1,AREG,ARHGEF2,ATP6V0A4,BCL11A,BCL6,BHLHE41,BIRC5,CCND1,CDCP1,CDKN2A,CEACAM1,CEACAM5,CEACAM6,CFLAR,CXCR4,CYP1A1,CYP24A1,CYP2J2,CYTOR,DBN1,DNAJB4,DOCK1,EGR1,EIF5A2,ERG,FDFT1,FHL2,FLNA,FOSL1,GBP2,GDF15,HAS2,HBEGF,HBP1,HMGCS1,HMOX1,ID2,IL18,IRS2,ITGB6,JAG1,KRT80,LAMA3,LPCAT1,MAP2K5,ME1,MTUS1,MYCN,NAA10,NDRG2,NFAT5,NMU,NRP1,NRP2,OSR1,PLA2G6,PLAAT3,POLR3G,PPARGC1A,P…	94
Cellular Movement,Hematological System Development and Function,Immune Cell Trafficking	Homing of mononuclear leukocytes	0.00101		-1.311	ANXA1,CCL28,CDCP1,CXCR1,CXCR4,GCNT1,HSD3B7,ITGAE,PLA2G6,RAC2,RAP1GAP,TLR4,VEGFA,YARS1	14
Metabolic Disease,Organismal Injury and Abnormalities	Glucose metabolism disorder	3.25e-10		-1.305	ABCC2,ABCC3,ABCG1,ACAA2,ACSL1,AKR1B10,AKR1C3,ALAS1,ANXA1,BCL6,BTG1,CACNA1E,CASP1,CBS/LOC102724560,CCND1,CD244,CD55,CDC20,CDC42EP3,CDH17,CDKN2A,CEACAM1,CLEC2D,CPT1A,CPVL,CREB3L3,CREB5,CREBRF,CTSE,CXCR4,CYP24A1,CYP3A7,CYP4F2,CYP51A1,DCAKD,DHCR7,EGR1,ELOVL7,EPHX1,FABP1,FAH,FBP1,FDFT1,FGA,GABRE,GBP2,GDF15,GPAT3,GPX1,H4C13,HAS2,HAUS1,HMGCS2,HYOU1,IL18,IL1R2,IRS2,ISG20,ITGAE,ITGB6,JAG1,KCNJ2,KCNV1,KYNU…	117
DNA Replication, Recombination, and Repair,Nucleic Acid Metabolism,Small Molecule Biochemistry	Hydrolysis of nucleotide	0.000299		-1.3	ACP3,GNG2,IQGAP2,MYO18A,RAC2,RANBP1,RAP1GAP,RUVBL1,RUVBL2,STMN1	10
Cellular Development,Cellular Growth and Proliferation	Cell proliferation of ovarian cancer cell lines	6.02e-07		-1.284	ABCC2,ARHGEF2,BIRC5,CCND1,CDKN2A,CXCR4,CYP1A1,DLL4,EIF5A2,FBXO32,FOSL1,GDF15,HAS2,HBEGF,MADD,MAP2K5,MYCN,PRKAR1A,RUNX1-IT1,SKP2	20
Infectious Diseases,Organismal Injury and Abnormalities	Infection by Retroviridae	0.00251		-1.279	ACP3,ADA,BCL11A,CALCOCO1,CARD16,CDC42EP3,CXCR1,CXCR4,CYP2B6,CYP51A1,DUSP16,EXOSC5,FABP1,FDFT1,GABRE,HMGCS1,IL18,MRPL23,MT1X,MT2A,NDUFAF3,NDUFB7,PCK1,POR,PSMD6,PTPRJ,RABEPK,RANBP1,SNRPC,SPTAN1,TIMM8A,TLR4,TMEM131L,UBE2H	34
Cell Death and Survival,Organismal Injury and Abnormalities	Apoptosis of tumor cell lines	2.23e-09		-1.276	ABCG1,ACSL4,AKR1B10,AKR1C1/AKR1C2,ALDH1L1,AREG,AURKAIP1,BCL2L12,BCL6,BIRC5,CASP1,CCND1,CD55,CDC20,CDC37,CDC42EP3,CDCP1,CDKN2A,CEACAM1,CEACAM5,CEACAM6,CENPE,CFLAR,CNN2,CREB5,CXCR1,CXCR4,CYP2J2,DLL4,DOCK1,EGR1,ERG,FABP1,FAU,FBP1,FBXO32,FGA,FOSL1,GALNT10,GDF15,GLS,GNE,GNG2,GPX1,HBEGF,HMOX1,HOXA5,IL18,JAG1,KIF20A,KRT80,MADD,MAP2K5,MT1F,MT2A,MTUS1,MYCN,NBAS,NBR2,NDRG2,NEU3,NRP1,OSGIN1,PLA2G6,PLAAT3,PL…	94
Cellular Movement	Chemotaxis	0.000376		-1.254	ANXA1,BDKRB2,CBS/LOC102724560,CCL28,CCND1,CDCP1,CEACAM1,CTSE,CXCR1,CXCR4,FOSL1,HBEGF,HSD3B7,IL18,MAP2K5,MTUS1,NRP1,NRP2,OSR1,PLA2G6,PORCN,PRAP1,PTPRJ,RAC2,RAP1GAP,RHOU,SERPINB1,SERPINH1,TLR4,VEGFA,YARS1	31
Cell Death and Survival,Organismal Injury and Abnormalities	Necrosis of prostate cancer cell lines	0.0011		-1.248	BIRC5,CASP1,CDC20,CDKN2A,CFLAR,CXCR1,EGR1,FABP1,FDFT1,FOSL1,GDF15,HBEGF,NRP2,PRKAR1A,STMN1	15
Cancer	Cell transformation	1.68e-12		-1.234	ABCA12,ABCC2,ABCC3,ABCC5,ABCG1,ACP3,ACSL1,ACSL3,ACSL4,ACSS2,ACTB,ADA,ALAS1,ALDH1L1,ALDH3A1,AMACR,ANKRD36C,ANXA1,ANXA3,AOAH,AP2B1,AREG,ARHGEF2,ARSD,ASS1,ATP5F1D,ATP6V0A4,B4GALNT3,BCAS1,BCL11A,BCL2L12,BCL6,BDKRB2,BHLHE41,BIRC5,BTG1,C12orf43,CACNA1E,CAPN8,CARD6,CASP1,CCDC126,CCDC198,CCDC92,CCND1,CCNG2,CCPG1,CCSER2,CD244,CD55,CDA,CDC20,CDC37,CDC42EP3,CDCA3,CDCA7,CDCP1,CDH17,CDHR2,CDK15,CDK2AP2,CDKN2A…	277
Gastrointestinal Disease,Hepatic System Disease,Organismal Injury and Abnormalities	Hepatotoxicity	6.19e-06		-1.231	ABCC2,ABCC3,ALDH3A1,IL18,MTHFR,SLC7A11,SLCO1B3	7
Cellular Development,Cellular Growth and Proliferation	Proliferation of kidney cancer cell lines	7.92e-06		-1.212	ANXA1,FBP1,FDFT1,GNE,ME1,NDRG2,NRP1,OSGIN1,PRR11,SKP2,SLC29A1,SLC7A11,STMN1,TLR4,VEGFA	15
Cancer,Organismal Injury and Abnormalities	Non rhabdoid tumor	2.2e-05		-1.208	ABCA12,ABCC2,ABCC3,ABCC5,ABCG1,ACP3,ACSL1,ACSL3,ACSL4,ACTB,ADA,ADISSP,AKR1B15,ALAS1,ALDH3A1,ALDOC,AMACR,ANKRD36C,ANXA1,ANXA3,ARHGEF2,ARMC2,ARSD,ASS1,ATP5F1D,ATP6V0A4,B4GALNT3,BCAS1,BCL11A,BCL6,BDKRB2,BHLHE41,BIRC5,BTG1,CACNA1E,CARD6,CASP1,CBS/LOC102724560,CCDC198,CCND1,CCNG2,CCPG1,CD244,CDA,CDC20,CDC42EP3,CDCA3,CDCA7,CDCP1,CDHR2,CDKN2A,CEACAM1,CEACAM3,CEACAM5,CEACAM6,CENPE,CEP72,CFLAR,CHN1,CLDN2,…	242
Cancer,Organismal Injury and Abnormalities	Neoplasia of cells	2.08e-12		-1.186	ABCA12,ABCC2,ABCC3,ABCC5,ABCG1,ACP3,ACSL1,ACSL3,ACSL4,ACSS2,ACTB,ADA,ALAS1,ALDH1L1,ALDH3A1,AMACR,ANKRD36C,ANXA1,ANXA3,AOAH,AP2B1,AREG,ARHGEF2,ARSD,ASS1,ATP5F1D,ATP6V0A4,B4GALNT3,BCAS1,BCL11A,BCL2L12,BCL6,BDKRB2,BHLHE41,BIRC5,BTG1,C12orf43,CACNA1E,CAPN8,CARD6,CASP1,CCDC126,CCDC198,CCDC92,CCND1,CCNG2,CCPG1,CCSER2,CD244,CD55,CDA,CDC20,CDC37,CDC42EP3,CDCA3,CDCA7,CDCP1,CDH17,CDHR2,CDK15,CDK2AP2,CDKN2A…	275
Cardiovascular Disease,Organismal Injury and Abnormalities	Peripheral vascular disease	0.000374		-1.172	ADA,BCL6,CASP1,CPVL,CXCR4,CYP1A1,DNAJB4,FGA,FLNA,GABRE,GLS,GPX1,HMOX1,HYOU1,IL18,JAG1,KHDC4,MRPL18,MTHFR,NR1D2,NRP1,PLK2,RUVBL2,SLC29A1,SLC6A6,SLCO2B1,SNRPB,STMN1,TLR4,UBE2H,UGDH,VEGFA	32
Cellular Movement,Hematological System Development and Function,Humoral Immune Response,Immune Cell Trafficking,Inflammatory Response,Lymphoid Tissue Structure and Development	Chemotaxis of B lymphocytes	0.000794		-1.172	CCL28,HSD3B7,RAC2,RAP1GAP,TLR4	5
Cardiovascular Disease,Neurological Disease,Organismal Injury and Abnormalities	Cerebrovascular dysfunction	0.00128		-1.172	ADA,BCL6,CASP1,FGA,FLNA,GABRE,GPX1,HMOX1,HYOU1,IL18,JAG1,MRPL18,MTHFR,NR1D2,NRP1,PLK2,SLC29A1,SLC6A6,SNRPB,STMN1,TLR4,UGDH,VEGFA	23
Cell Death and Survival,Organismal Injury and Abnormalities	Cell death of phagocytes	0.000205		-1.164	ABCG1,ANXA1,BCL6,BIRC5,BTG1,CASP1,CDKN2A,CFLAR,CXCR1,CXCR4,HMOX1,IL18,PLA2G6,PRAP1,SLC7A11,TLR4,TRIM6-TRIM34	17
Cell Death and Survival,Organismal Injury and Abnormalities	Cell death of antigen presenting cells	0.000309		-1.156	ABCG1,BCL6,BIRC5,BTG1,CASP1,CDKN2A,CFLAR,HMOX1,IL18,PLA2G6,PRAP1,SLC7A11,TLR4,TRIM6-TRIM34	14
Organismal Injury and Abnormalities	Visceromegaly	0.000741		-1.143	ACSL1,ADA,AMACR,AOAH,BIRC5,CARD6,CBS/LOC102724560,CCND1,CDC42EP3,CFLAR,CPT1A,CYP1A1,CYP2J2,ERG,FAH,FBXO32,FDFT1,FHL2,FOSL1,GBP2,GCOM1,GDF15,GPX1,HBEGF,HMOX1,HSD17B2,IL18,IRS2,MAP2K5,PLAAT3,PPARGC1A,PRKAR1A,RUNX2,SKP2,SLC2A12,SLC6A6,SLC6A8,SLCO2B1,SPTAN1,SQSTM1,TLR4,VEGFA,ZDHHC3	43
Cellular Development,Cellular Growth and Proliferation	Cell proliferation of breast cancer cell lines	0.000666		-1.135	ACSL4,ACTB,ANXA1,AP2B1,ASS1,BDKRB2,BIRC5,CCND1,CDCP1,CDKN2A,CEACAM1,CFLAR,CXCR4,CYP3A5,FOSL1,GDF15,GLS,GNG2,GPX1,HAS2,HBEGF,HBP1,ID2,IRS2,MTUS1,NDUFAF3,NRP1,OSGIN1,PRMT1,S100A3,SKP2,TFAP2C,TNC,TRIM31,VEGFA	35
Cell Death and Survival,Organismal Injury and Abnormalities	Cell death of myeloid cells	0.000711		-1.133	ABCG1,ANXA1,BCL6,BIRC5,BTG1,CASP1,CDKN2A,CFLAR,CXCR1,CXCR4,HMOX1,IL18,PLA2G6,PRAP1,SLC7A11,TLR4,TRIM6-TRIM34	17
Cancer,Gastrointestinal Disease,Organismal Injury and Abnormalities	Tumorigenesis of gastrointestinal tumor	0.000957		-1.132	ABCA12,ABCC3,ABCC5,ACP3,ACSL1,ACSL4,ADA,ADISSP,AKR1B10,AKR1C1/AKR1C2,ALDH1L1,AMACR,ANXA1,AOAH,AP2B1,AREG,ARHGEF2,ASS1,B4GALNT3,BCL11A,BCL6,BCL7B,BDKRB2,BIRC5,CACNA1E,CARD6,CASP1,CCND1,CCNG2,CCSER2,CD244,CDC42EP3,CDCA7,CDCP1,CDKN2A,CEACAM1,CEACAM5,CEACAM6,CENPE,CENPJ,CEP72,CFLAR,CLDN2,CLIP2,COLGALT2,CPT1A,CPVL,CREB3L3,CSGALNACT2,CXCR4,CYP24A1,CYP4F11,CYP4F2,CYP51A1,CYTH4,DCPS,DLL4,DNAH9,DOCK1,DUSP…	172
Cellular Movement	Migration of breast cancer cell lines	0.000367		-1.118	ACSL4,ANXA1,ATP6V0A4,BHLHE41,CCND1,CDCP1,CPT1A,CXCR4,CYP2J2,FLNA,FOSL1,GDF15,GRINA,HBP1,MTUS1,MYO18A,NDUFAF3,NRP1,PTPRJ,RAP1GAP,RUNX2,RUVBL1,SERPINH1,SQSTM1,TFAP2C,TRIM31,VEGFA	27
Cellular Movement	Invasion of colorectal cancer cell lines	0.000408		-1.116	ANXA1,BIRC5,CCND1,CXCR4,HAS2,NFAT5,NRP1,RAP1GAP,VEGFA	9
Cardiovascular System Development and Function,Cellular Movement	Migration of endothelial cell lines	0.0013		-1.115	IL18,PLA2G6,PTPRJ,RUNX2,TLR4,VEGFA	6
Gastrointestinal Disease,Hepatic System Disease,Organismal Injury and Abnormalities	Liver Damage	9.45e-06		-1.111	ABCC2,ABCC3,ACAA2,ALDH3A1,AREG,CASP1,DLL4,EGR1,HMOX1,IL18,LPCAT3,MTHFR,PCK1,POR,SERPINA4,SLC7A11,SLCO1B3,TLR4,UGDH	19
Cancer,Hematological Disease,Immunological Disease,Organismal Injury and Abnormalities	Hyperplasia of leukocytes	0.00192		-1.109	ABCG1,BCL6,CDKN2A,RAC2,TXNIP,VEGFA	6
Cell Cycle,Connective Tissue Development and Function	Cell cycle progression of fibroblast cell lines	0.00229		-1.109	CCND1,CDKN2A,ID2,PRMT1,RUNX2,SKP2,STMN1	7
Cellular Movement	Invasion of carcinoma cell lines	2.37e-05		-1.107	ACAA2,ACSS2,AREG,CCND1,CDKN2A,CEACAM1,CXCR4,CYP24A1,CYP2J2,CYTOR,DNAJB4,EGR1,FOSL1,HAS2,HBEGF,ITGB6,KRT80,ME1,MTUS1,NAA10,NRP2,PPARGC1A,PRMT1,RAP1GAP,RNF125,RUNX2,SERPINH1,SLC7A11,STMN1,TESC,TLR4,TMEM116,TNC,TRIB3,TXNIP,VEGFA	36
Cell Death and Survival,Organismal Injury and Abnormalities	Necrosis of epithelial tissue	1.01e-05		-1.103	ABCC3,ACSL4,ADA,ALDH3A1,ASS1,AURKAIP1,BCL6,BIRC5,CASP1,CBS/LOC102724560,CCND1,CDC37,CDKN2A,CFLAR,CXCR4,CYTOR,EGR1,FAH,GDF15,GPX1,HMOX1,ID2,IL18,IQGAP2,MAP2K5,MEIS2,MRPL23,MTHFR,MYCN,NDRG2,OAS1,PPARGC1A,PRAP1,PRMT1,RUNX2,SAMD9L,SGPP2,STMN1,TLR4,TRIB3,UGDH,VEGFA	42
Cellular Growth and Proliferation,Lymphoid Tissue Structure and Development	Proliferation of lymphatic system cells	3.76e-05		-1.102	ABCG1,ACP3,ADA,AMACR,ANXA1,BCL11A,BCL6,BIRC5,CBS/LOC102724560,CCND1,CD244,CD55,CDKN2A,CEACAM1,CFLAR,CXCR4,DLL4,EGR1,ERG,GCNT1,GPN3,HLA-E,HMOX1,ID2,IL18,IRS2,ISG20,JAG1,MYCN,NFAT5,PLA2G2F,PLA2G6,PORCN,POU2AF1,PRKAR1A,PTPRJ,RAC2,RHOH,RPS6KA4,RUVBL2,SAMD9L,SKP2,SLC7A11,TLR4,TXNIP,VEGFA	46
Cellular Movement	Cell tethering or rolling of leukocytes	0.00138		-1.102	ANXA1,ARHGEF2,CCL28,CXCR1,GCNT1,RAC2,TLR4,VEGFA	8
Cardiovascular Disease,Organismal Injury and Abnormalities	Reperfusion injury	0.000203		-1.095	ANXA1,CD55,CLDN2,CPT1A,EGR1,GABRE,HBEGF,HMOX1,MAP2K5,SLC7A11,TLR4	11
Cancer,Organismal Injury and Abnormalities	Head and neck cancer	4.31e-17		-1.091	ABCA12,ABCC2,ABCC3,ABCC5,ABCG1,ACAA2,ACSL1,ACSL3,ACSL4,ACSS2,ACTB,ADA,ADISSP,AKR1B10,AKR1B15,AKR1C1/AKR1C2,AKR1C3,ALAS1,ALDH1L1,ALDH3A1,ALDOC,AMACR,ANGEL2,ANKRD36C,ANXA1,AOAH,AP2B1,APRT,AREG,ARHGEF2,ARMC2,ARSD,ASS1,ATP5F1D,ATP6V0A4,AURKAIP1,B4GALNT3,BCAS1,BCL11A,BCL2L12,BCL2L15,BCL6,BHLHE41,BIRC5,BTG1,C12orf43,C8orf33,CACNA1E,CALCOCO1,CAPN8,CARD6,CASP1,CBS/LOC102724560,CCDC126,CCDC198,CCDC92,CCL2…	388
Cellular Development,Cellular Growth and Proliferation	Proliferation of stomach cancer cell lines	3.87e-06		-1.09	AREG,BCL6,CCND1,CEACAM5,CXCR4,GDF15,HAS2,HBEGF,KRT80,PSCA,RAB31,SAMD9L,SKP2,SLC2A12,STMN1,TNC,TXNIP,VEGFA	18
Cellular Movement	Cell movement of melanoma cell lines	0.000829		-1.09	CDKN2A,CFLAR,CXCR4,FLNA,GBP2,NRP1,PPARGC1A,PRPS1,RAP1GAP,RUVBL1,TMT1A,TNC,VEGFA	13
Cell Cycle,Connective Tissue Development and Function	S phase of fibroblasts	0.000168		-1.076	CCND1,CDKN2A,ID2,MYCN,PLK2,SKP2	6
Cancer,Gastrointestinal Disease,Organismal Injury and Abnormalities	Development of colorectal tumor	0.00105		-1.069	ABCA12,ABCC3,ABCC5,ACP3,ACSL1,ACSL4,ADA,ADISSP,AKR1B10,AKR1C1/AKR1C2,ALDH1L1,AMACR,ANXA1,AOAH,AP2B1,AREG,ARHGEF2,ASS1,B4GALNT3,BCL11A,BCL6,BDKRB2,BIRC5,CACNA1E,CARD6,CASP1,CCND1,CCNG2,CCSER2,CD244,CDC42EP3,CDCA7,CDCP1,CDKN2A,CEACAM1,CEACAM5,CEACAM6,CENPE,CENPJ,CEP72,CFLAR,CLDN2,CLIP2,COLGALT2,CPT1A,CPVL,CREB3L3,CSGALNACT2,CXCR4,CYP24A1,CYP4F11,CYP4F2,CYP51A1,CYTH4,DCPS,DLL4,DNAH9,DOCK1,DUSP16,EGR…	171
Cancer,Organismal Injury and Abnormalities	Extrapulmonary secondary neoplasm	2.06e-05		-1.067	AKR1C1/AKR1C2,AKR1C3,ARHGEF2,BIRC5,CBS/LOC102724560,CCND1,CDH17,CDKN2A,CEACAM5,CXCR4,FDFT1,GDF15,GYG2,HLA-E,HMOX1,ID2,JAG1,KCNJ2,KIF20A,LAMA3,MTHFR,OLFML3,POR,PRKAR1A,RAB31,SECTM1,SLC7A11,VEGFA	28
Cancer,Organismal Injury and Abnormalities	Embryonal tumor	5.71e-05		-1.067	ABCA12,ABCC2,ABCC3,ABCC5,ACSL1,ACSS2,ADA,AKR1B10,AKR1C1/AKR1C2,ALAS1,ALDH3A1,ALDOC,ANXA1,AOAH,AP2B1,APRT,ARMC2,ARSD,ATP6V0A4,B4GALNT3,BCAS1,BCL11A,BCL2L12,BCL6,BDKRB2,BIRC5,C8orf33,CACNA1E,CAPN8,CARD6,CASP1,CBS/LOC102724560,CCDC126,CCDC92,CCL28,CCND1,CCNG2,CCPG1,CCSER2,CDA,CDCA7,CDCP1,CDH17,CDHR2,CDK15,CDK2AP2,CDKN2A,CEACAM5,CEACAM6,CENPE,CHID1,CLDN2,CLEC2D,CLIP2,CNN2,CPT1A,CPVL,CREB3L3,CREBRF,CS…	200
Cancer,Neurological Disease,Organismal Injury and Abnormalities	Neuroblastoma	0.00198		-1.067	ABCC3,BCL11A,BIRC5,CBS/LOC102724560,CCND1,CDKN2A,CXCR4,CYP51A1,IRS2,MYCN,NDRG2,POR,VEGFA	13
Cancer,Gastrointestinal Disease,Organismal Injury and Abnormalities	Gastrointestinal tract cancer	4.95e-12		-1.062	ABCA12,ABCC2,ABCC3,ABCC5,ABCG1,ACAA2,ACP3,ACSL1,ACSL3,ACSL4,ACSS2,ACTB,ADA,ADISSP,AKR1B10,AKR1C1/AKR1C2,AKR1C3,ALAS1,ALDH1L1,ALDH3A1,AMACR,ANGEL2,ANKRD36C,ANXA1,ANXA3,AOAH,AP2B1,AREG,ARHGEF2,ARMC2,ARSD,ASS1,ATP6V0A4,B4GALNT3,BCAS1,BCL11A,BCL6,BCL7B,BDKRB2,BHLHE41,BIRC5,BTG1,C12orf43,CACNA1E,CAPN8,CARD6,CASP1,CBS/LOC102724560,CCDC126,CCDC92,CCL28,CCND1,CCNG2,CCPG1,CCSER2,CD244,CDC20,CDC37,CDC42EP3…	360
Cell Cycle	Entry into interphase	0.000252		-1.05	CCND1,CDC20,CDKN2A,EGR1,HBEGF,HMOX1,ID2,MEIS2,MYCN,PLK2,RUNX2,SKP2	12
Cellular Development,Cellular Growth and Proliferation,Hematological System Development and Function,Lymphoid Tissue Structure and Development	Proliferation of lymphocytes	6.1e-05		-1.035	ABCG1,ACP3,ADA,AMACR,ANXA1,BCL11A,BCL6,BIRC5,CBS/LOC102724560,CCND1,CD244,CD55,CDKN2A,CEACAM1,CFLAR,CXCR4,DLL4,EGR1,GCNT1,GPN3,HLA-E,HMOX1,ID2,IL18,IRS2,ISG20,JAG1,MYCN,NFAT5,PLA2G2F,PLA2G6,PORCN,POU2AF1,PRKAR1A,PTPRJ,RAC2,RHOH,RPS6KA4,RUVBL2,SLC7A11,TLR4,TXNIP,VEGFA	43
Cellular Movement	Cell movement of kidney cancer cell lines	4.89e-05		-1.013	CDCP1,FDFT1,ME1,NDRG2,NEU3,NRP1,PRR11,RUVBL2,STMN1,TLR4	10
Gastrointestinal Disease,Organismal Injury and Abnormalities	Colorectal lesion	2.62e-07		-1.012	ABCA12,ABCC3,ABCC5,ACP3,ACSL1,ACSL4,ADA,ADISSP,AKR1B10,AKR1C1/AKR1C2,AKR1C3,ALAS1,ALDH1L1,AMACR,ANXA1,ANXA3,AOAH,AP2B1,AREG,ARHGEF2,ASS1,B4GALNT3,BCAS1,BCL11A,BCL6,BDKRB2,BIRC5,CACNA1E,CARD6,CASP1,CCND1,CCNG2,CCSER2,CD244,CD55,CDC20,CDC42EP3,CDCA7,CDCP1,CDH17,CDKN2A,CEACAM1,CEACAM5,CEACAM6,CENPE,CENPJ,CEP72,CFLAR,CLDN2,CLIP2,CNN2,COLGALT2,CPT1A,CPVL,CREB3L3,CSGALNACT2,CXCR4,CYP24A1,CYP4F11,CYP4F2…	216
Cellular Development,Cellular Growth and Proliferation,Hematological System Development and Function,Lymphoid Tissue Structure and Development	Cell proliferation of T lymphocytes	2.24e-05		-1.011	ABCG1,ACP3,AMACR,ANXA1,BCL6,BIRC5,CBS/LOC102724560,CD244,CD55,CDKN2A,CEACAM1,CFLAR,CXCR4,DLL4,EGR1,GCNT1,GPN3,HLA-E,HMOX1,ID2,IL18,IRS2,ISG20,JAG1,NFAT5,PLA2G2F,PORCN,POU2AF1,PRKAR1A,PTPRJ,RAC2,RHOH,RPS6KA4,RUVBL2,SLC7A11,TLR4,TXNIP,VEGFA	38
Developmental Disorder,Organismal Injury and Abnormalities,Skeletal and Muscular Disorders	Syndactyly	0.000915		-1.009	CYP51A1,FDFT1,LRP4,MYCN,POR,PORCN,RDH10	7
Cardiovascular Disease,Neurological Disease,Organismal Injury and Abnormalities,Skeletal and Muscular Disorders	Myocardial dysfunction	0.000197		-1.006	AKR1C1/AKR1C2,AKR1C3,ANXA1,BANF1,CARD6,CPT1A,EPHX1,FHL2,GNG2,GPX1,GSTM2,HMOX1,LPCAT1,MAP2K5,POR,PPARGC1A,RAC2,RUNX2,SERPINA4,SLC29A1,SLC6A6,SNRPD2,TBXAS1,TLR4,TNC,VEGFA,WDR18	27
Hematological Disease,Metabolic Disease,Organismal Injury and Abnormalities	Dysglycemia	0.000711		-1.005	ABCG1,CACNA1E,CPT1A,FAH,GPX1,HYOU1,IRS2,LPCAT3,NMU,PCK1,PLA2G6,PPARGC1A,PRMT1,RAB37,SQSTM1,TRIB3,TXNIP	17
Cancer,Gastrointestinal Disease,Organismal Injury and Abnormalities	Secondary neoplasm of digestive system	6.43e-06		-1	AKR1C1/AKR1C2,AKR1C3,ARHGEF2,BIRC5,CBS/LOC102724560,CCND1,CDH17,CDKN2A,CEACAM5,CXCR4,GDF15,GYG2,HMOX1,ID2,JAG1,KCNJ2,KIF20A,LAMA3,MTHFR,OLFML3,POR,RAB31,SECTM1,SLC7A11,VEGFA	25
Cell Death and Survival,Organismal Injury and Abnormalities	Apoptosis of breast cancer cell lines	0.00098		-0.998	ACSL4,BCL2L12,BCL6,BIRC5,CASP1,CCND1,CDCP1,CDKN2A,CEACAM1,CFLAR,FBXO32,GNG2,HMOX1,HOXA5,KIF20A,NBR2,NRP1,PLK2,PRMT1,TFAP2C,VEGFA	21
Cell Signaling,DNA Replication, Recombination, and Repair,Nucleic Acid Metabolism,Small Molecule Biochemistry	Hydrolysis of GTP	0.00141		-0.989	GNG2,IQGAP2,RAC2,RANBP1,RAP1GAP,STMN1	6
Neurological Disease,Organismal Injury and Abnormalities,Psychological Disorders	Disorder of basal ganglia	1.84e-07		-0.976	ACTB,ALAS1,ALDOC,ATP5F1D,BCAS1,BCL6,CACNA1E,CASP1,CFLAR,CHN1,COLGALT2,CRYM,CYP51A1,DBN1,DHCR7,EGR1,ELOVL7,FAM171A1,FBL,FDFT1,FXYD3,GABRE,HBP1,HLA-E,HMGCS2,HMOX1,HSPBP1,IL1R2,LRP4,MCTP1,MEIS2,MLF1,MT-ND2,MT1G,MT1L,MT1M,MT1X,MT2A,NDRG2,NDUFA7,NDUFB7,NDUFC1,NR1D1,NREP,PCP4,PDK2,PLA2G6,PLK2,PPARGC1A,RANBP1,RAP1GAP,SAMD9L,SLC1A4,SLC7A11,SRM,STMN1,TESC,TLR4,TRIB3,TSN	60
Cancer,Gastrointestinal Disease,Organismal Injury and Abnormalities	Intestinal cancer	8.68e-11		-0.97	ABCA12,ABCC2,ABCC3,ABCC5,ABCG1,ACAA2,ACP3,ACSL1,ACSL4,ACSS2,ACTB,ADA,ADISSP,AKR1B10,AKR1C1/AKR1C2,AKR1C3,ALAS1,ALDH1L1,ALDH3A1,AMACR,ANGEL2,ANKRD36C,ANXA1,ANXA3,AOAH,AP2B1,AREG,ARHGEF2,ARMC2,ARSD,ASS1,ATP6V0A4,B4GALNT3,BCAS1,BCL11A,BCL6,BCL7B,BDKRB2,BHLHE41,BIRC5,BTG1,CACNA1E,CAPN8,CARD6,CASP1,CBS/LOC102724560,CCDC92,CCL28,CCND1,CCNG2,CCPG1,CCSER2,CD244,CDC20,CDC37,CDC42EP3,CDCA3,CDCA7,CDCP1,CDH1…	336
Cancer,Gastrointestinal Disease,Organismal Injury and Abnormalities	Malignant neoplasm of large intestine	1.31e-10		-0.97	ABCA12,ABCC2,ABCC3,ABCC5,ABCG1,ACAA2,ACP3,ACSL1,ACSL4,ACSS2,ACTB,ADA,ADISSP,AKR1B10,AKR1C1/AKR1C2,AKR1C3,ALAS1,ALDH1L1,ALDH3A1,AMACR,ANGEL2,ANKRD36C,ANXA1,ANXA3,AOAH,AP2B1,AREG,ARHGEF2,ARMC2,ARSD,ASS1,ATP6V0A4,B4GALNT3,BCAS1,BCL11A,BCL6,BCL7B,BDKRB2,BHLHE41,BIRC5,CACNA1E,CAPN8,CARD6,CASP1,CBS/LOC102724560,CCDC92,CCL28,CCND1,CCNG2,CCPG1,CCSER2,CD244,CDC20,CDC37,CDC42EP3,CDCA3,CDCA7,CDCP1,CDH17,CDH…	335
Cancer,Gastrointestinal Disease,Organismal Injury and Abnormalities	Colorectal cancer	1.6e-06		-0.97	ABCA12,ABCC3,ABCC5,ACP3,ACSL1,ACSL4,ADA,ADISSP,AKR1B10,AKR1C1/AKR1C2,AKR1C3,ALAS1,ALDH1L1,AMACR,ANXA1,AOAH,AP2B1,AREG,ARHGEF2,ASS1,B4GALNT3,BCAS1,BCL11A,BCL6,BDKRB2,BIRC5,CACNA1E,CARD6,CASP1,CCND1,CCNG2,CCSER2,CD244,CDC20,CDC42EP3,CDCA7,CDCP1,CDH17,CDKN2A,CEACAM1,CEACAM5,CENPE,CENPJ,CEP72,CFLAR,CLDN2,CLIP2,CNN2,COLGALT2,CPT1A,CPVL,CREB3L3,CSGALNACT2,CXCR4,CYP24A1,CYP4F11,CYP4F2,CYP51A1,CYTH4,DCPS…	209
Cellular Development,Cellular Growth and Proliferation,Connective Tissue Development and Function	Proliferation of fibroblast cell lines	0.00059		-0.963	ACTB,AREG,BTG1,CCND1,CDKN2A,CEACAM1,EGR1,ERG,GBP2,GPN3,HBEGF,HMOX1,JAG1,MYCN,NREP,PRMT1,RHOU,RUNX2,SKP2,STMN1,TNC,TSN,TXNIP,ZBTB7C	24
Cell Death and Survival,Organismal Injury and Abnormalities	Cell death of breast cancer cell lines	0.000334		-0.944	ACSL1,ACSL4,BCL2L12,BCL6,BIRC5,CASP1,CCND1,CDCP1,CDKN2A,CEACAM1,CFLAR,FBXO32,GNG2,HMOX1,HOXA5,KIF20A,MADD,NBR2,NRP1,PLK2,PRMT1,SLC29A1,STMN1,TFAP2C,VEGFA	25
Cardiovascular Disease,Organismal Injury and Abnormalities,Renal and Urological Disease	Ischemia of kidney	5.13e-05		-0.931	CD55,CLDN2,EGR1,FABP1,HMOX1,IL18,TLR4,VEGFA	8
Organismal Injury and Abnormalities	Abnormal morphology of body cavity	3.95e-11		-0.928	ABCA12,ACP3,ACSL1,ACSL4,ADA,AKR1B10,AMACR,AOAH,APRT,AREG,BCL11A,BCL6,BDKRB2,BIRC5,CARD6,CBS/LOC102724560,CCL28,CCND1,CD55,CDC42EP3,CDH17,CDKN2A,CEACAM1,CFLAR,CPT1A,CXCR4,CYP1A1,CYP24A1,CYP2J2,CYP51A1,DHCR7,DLL4,DOCK1,EGR1,ERG,FAH,FAU,FBXO32,FDFT1,FGA,FHL2,FLNA,FOSL1,GBP2,GCLM,GCNT1,GCOM1,GDF15,GNE,GPX1,HAS2,HBEGF,HMOX1,HOXA5,HSD17B2,ID2,IL18,IRS2,ITGB6,JAG1,LAMA3,LRP4,MAN2A2,MAP2K5,MEIS2,MYCN,NFA…	95
Organismal Injury and Abnormalities,Renal and Urological Disease	Urological disorder of kidney	0.000281		-0.928	BDKRB2,CXCR4,FABP1,GNE,SKP2,STMN1,TLR4,VEGFA	8
Cancer,Organismal Injury and Abnormalities	Extrahepatic metastasis	2.28e-05		-0.923	AKR1C1/AKR1C2,AKR1C3,ANXA1,ARHGEF2,BIRC5,CCND1,CDKN2A,CEACAM5,CXCR4,FDFT1,FGA,GDF15,GYG2,HLA-E,HMOX1,ID2,IL18,JAG1,KCNJ2,KIF20A,LAMA3,MTHFR,OLFML3,POR,PPARGC1A,PRKAR1A,PTPRJ,RAB31,SECTM1,SKP2,SLC7A11,VEGFA	32
Cellular Development,Cellular Growth and Proliferation,Hematological System Development and Function,Hematopoiesis,Lymphoid Tissue Structure and Development,Tissue Development	Hematopoiesis of mononuclear leukocytes	0.00129		-0.917	ABCG1,ADA,ANXA1,AREG,BCL11A,BCL6,BIRC5,CASP1,CBS/LOC102724560,CCND1,CD244,CDA,CDH17,CDKN2A,CFLAR,CPT1A,CXCR1,CXCR4,DLL4,EGR1,FOSL1,GCNT1,ID2,IL18,JAG1,LAMA3,MYCN,PCK1,PIR,POU2AF1,PRAP1,PTPRJ,RHOH,RUNX2,SKP2,TLR4,VEGFA	37
Cancer,Organismal Injury and Abnormalities	Visceral metastasis	7.51e-07		-0.913	AKR1C1/AKR1C2,AKR1C3,ANXA1,ARHGEF2,BIRC5,CBS/LOC102724560,CCND1,CDH17,CDKN2A,CEACAM5,CXCR4,CYP51A1,FDFT1,FGA,GDF15,GYG2,HMOX1,ID2,IL18,JAG1,KCNJ2,KIF20A,LAMA3,MTHFR,OLFML3,POR,PPARGC1A,PTPRJ,RAB31,SECTM1,SKP2,SLC7A11,VEGFA	33
Cancer,Organismal Injury and Abnormalities	Advanced extracranial solid tumor	8.13e-09		-0.912	ABCC3,AKR1C1/AKR1C2,AKR1C3,ANXA1,ARHGEF2,BIRC5,CARD16,CCND1,CDKN2A,CEACAM5,CLDN2,CST7,CXCR4,CYP3A5,CYP51A1,DLL4,FAM171A1,FDFT1,FGA,FLNA,GDF15,GSTM5,GYG2,HLA-E,HMOX1,ID2,IL18,JAG1,KCNJ2,KIF20A,LAMA3,MTHFR,MTUS1,OLFML3,PGC,POR,PPARGC1A,PRKAR1A,PTPRJ,RAB31,RUNX2,SECTM1,SERPINE2,SKP2,SLC7A11,SLCO1B3,TRA2A,TXNIP,VEGFA	49
Cell Death and Survival	Cell survival	1.98e-07		-0.907	ABCC3,ACSL3,ALDH3A1,AP2B1,AREG,ASS1,AURKAIP1,BANF1,BCL6,BIRC5,CASP1,CBS/LOC102724560,CCND1,CCNG2,CDKN2A,CEACAM1,CEACAM5,CFLAR,CXCR4,CYP2C18,CYP3A5,DCPS,DOCK1,EGR1,EIF5A2,ERG,FABP6,FBL,FBXO32,FLNA,FOSL1,GDF15,GLS,GPX1,HBEGF,HBP1,HMGCS1,HMOX1,HOXA5,HYOU1,ID2,IL18,IRS2,JAG1,LAMA3,LSS,MAP2K5,MTHFR,MYCN,MYO18A,NAPRT,NBR2,NDRG2,NEU1,NFAT5,NR1D1,NRP1,PDK4,PLA2G6,PLIN2,PLK2,POR,POU2AF1,PPARGC1A,PRKAR1A,P…	95
Cellular Movement	Migration of stomach cancer cell lines	0.000178		-0.901	AREG,CEACAM5,CXCR4,GDF15,HAS2,HBEGF,IL18,KRT80,LPCAT1,RAB31,SAMD9L,TNC	12
Cellular Movement,Skeletal and Muscular System Development and Function	Migration of smooth muscle cells	0.000441		-0.9	CCND1,CXCR1,CYP2J2,EGR1,FGA,FHL2,HAS2,HBEGF,HMOX1,IL18,NFAT5,NRP1,PPARGC1A,TLR4	14
Cellular Development,Cellular Growth and Proliferation,Connective Tissue Development and Function,Organismal Development,Tissue Development	Development of connective tissue cells	0.000352		-0.881	BCL6,BIRC5,CDKN2A,CYP1A1,EEIG1,EGR1,FHL2,FLNA,FOSL1,ID2,IFRD1,IL18,JAG1,LAMA3,PLA2G6,RUNX2,SQSTM1,STMN1,SULF2,TXNIP	20
Cell Death and Survival,Organismal Injury and Abnormalities	Cell death of bladder cancer cell lines	0.000493		-0.873	AKR1C1/AKR1C2,CFLAR,DHCR7,HBEGF,HMGCS1,RBM3,TFAP2C	7
Cellular Movement,Hematological System Development and Function,Immune Cell Trafficking,Inflammatory Response	Chemotaxis of mononuclear leukocytes	0.00245		-0.869	ANXA1,CCL28,CDCP1,CXCR1,CXCR4,HSD3B7,PLA2G6,RAC2,RAP1GAP,TLR4,VEGFA,YARS1	12
Cell Death and Survival,Organismal Injury and Abnormalities	Cell death of pancreatic cancer cell lines	0.00128		-0.851	ABCG1,ACSL4,CDKN2A,CEACAM6,GDF15,GLS,GNE,HBEGF,NRP2,PDK2,PLA2G6,SQLE,SQSTM1	13
Cardiovascular System Development and Function,Cell Morphology,Cellular Development,Organismal Development,Tissue Development	Tubulation of endothelial cells	0.00106		-0.849	ANXA1,CASP1,CDKN2A,CXCR4,DLL4,ERG,FLNA,NEU1,NRP1,SULF2,VEGFA	11
Cell Cycle	Re-entry into S phase	3.75e-05		-0.842	CCND1,CDKN2A,ID2,MYCN,SKP2,VEGFA	6
Cancer,Hematological Disease,Organismal Injury and Abnormalities	Bone marrow neoplasm	0.000791		-0.842	ABCA12,ABCC2,ABCC3,ACSL1,ACSL3,ACSL4,ACTB,ADA,ANXA1,ANXA3,ARSD,ATP6V0A4,B4GALNT3,BCL11A,BIRC5,CACNA1E,CCND1,CDA,CDC42EP3,CDCP1,CDKN2A,CEACAM1,CEACAM3,CHN1,CPT1A,CXCR4,CYP4F11,CYP4F3,CYP51A1,DBN1,DLL4,DNAH9,EGR1,EPHX1,ERG,ERMAP,FAM169A,FHL2,FLNA,GABRE,GBP2,GLS,H2AC15,HSPBP1,ID2,JAG1,KCNV1,KRT80,LPCAT1,LYPD3,MAP2K5,ME1,MTUS1,MYCN,MYO18A,NDRG2,NDUFA7,NRP1,NRP2,PDK4,PLK2,POR,PRSS12,PTPRJ,RAC2,RDH10,R…	82
Cell Cycle	Cell cycle progression of tumor cell lines	1.58e-06		-0.84	ACSL1,AREG,BANF1,BCL6,BIRC5,CCND1,CCNG2,CDC37,CDKN2A,CFLAR,DNAJB4,EGR1,FHL2,HBEGF,HBP1,HMOX1,MLF1,MTUS1,MYCN,RAP1GAP,SERPINH1,SKP2,SQLE,TFAP2C,TLR4,TNC	26
Cell Death and Survival,Organismal Injury and Abnormalities	Cell death of colorectal cancer cell lines	0.00017		-0.839	AKR1B10,BIRC5,CASP1,CDC20,CDC37,CDKN2A,CEACAM1,CFLAR,CNN2,CXCR4,EGR1,GDF15,HMOX1,HOXA5,IL18,MT1F,NEU3,PRMT1,PRPS1,RANBP1,SLCO1B3,SQSTM1,TLR4,VEGFA	24
Cellular Growth and Proliferation	Colony formation	2.02e-05		-0.835	AKR1C3,ALDH3A1,ANXA1,AREG,BCL6,BIRC5,CASP1,CBS/LOC102724560,CCND1,CCNG2,CDA,CDCA7,CDKN2A,CEACAM1,CEACAM5,CYP2J2,CYTOR,DOCK1,EGR1,GLS,HAS2,HOXA5,JAG1,MT1X,MYCN,NBR2,PDK4,PLAAT3,PPARGC1A,PRKAR1A,PRMT1,PRR11,PTPRJ,RAB31,RAC2,RUNX2,RUVBL1,RUVBL2,SKP2,SLC7A11,SNRPB,SQSTM1,TESC,TMT1A,TRIM31,UGDH,VEGFA	47
Cell Death and Survival,Organismal Injury and Abnormalities	Cell death of macrophages	7.8e-05		-0.834	ABCG1,BIRC5,BTG1,CASP1,CDKN2A,CFLAR,HMOX1,IL18,PLA2G6,PRAP1,SLC7A11,TLR4,TRIM6-TRIM34	13
Cell Death and Survival	Apoptosis	1.75e-12		-0.832	ABCG1,ACSL1,ACSL4,ADA,AKR1B10,AKR1C1/AKR1C2,ALDH1L1,ALDH3A1,ANXA1,AREG,ASS1,AURKAIP1,BCL11A,BCL2L12,BCL6,BDKRB2,BHLHE41,BIRC5,BTG1,CASP1,CBS/LOC102724560,CCND1,CD55,CDC20,CDC37,CDC42EP3,CDCP1,CDKN2A,CEACAM1,CEACAM5,CEACAM6,CENPE,CENPJ,CFLAR,CNN2,COLGALT2,CREB5,CTSE,CXCR1,CXCR4,CYP24A1,CYP2J2,CYTOR,DLL4,DOCK1,EGR1,EPHX1,ERG,FABP1,FAH,FAU,FBL,FBP1,FBXO32,FGA,FHL2,FLNA,FOSL1,GALNT10,GCLM,GDF15,GLS,G…	158
Cellular Growth and Proliferation,Tissue Development	Proliferation of epithelial cells	2.12e-05		-0.827	AREG,CASP1,CCND1,CCNG2,CDC37,CDKN2A,CEACAM1,CFLAR,CREB3L3,CXCR4,ESRP2,FAH,FHL2,GDF15,HAS2,HBEGF,HOXA5,ID2,IL18,JAG1,LAMA3,MAP2K5,MYCN,NDRG2,OSR1,OSR2,PC,PDK4,RUNX2,SKP2,SLC7A11,STMN1,SULF2,TLR4,VEGFA	35
Cellular Development,Hematological System Development and Function,Lymphoid Tissue Structure and Development	Maturation of T lymphocytes	0.00229		-0.816	ABCG1,BIRC5,CDKN2A,CXCR4,DLL4,IL18,RHOH	7
Cancer,Organismal Injury and Abnormalities	Cancer of cells	1.45e-10		-0.814	ABCA12,ABCC3,ABCC5,ABCG1,ACP3,ACSL3,ACSL4,ACSS2,ACTB,ADA,ALAS1,ALDH1L1,ALDH3A1,AMACR,ANKRD36C,ANXA1,AOAH,AP2B1,ARHGEF2,ARSD,ASS1,ATP5F1D,B4GALNT3,BCAS1,BCL11A,BCL2L12,BCL6,BDKRB2,BHLHE41,BIRC5,BTG1,C12orf43,CACNA1E,CAPN8,CARD6,CCDC126,CCDC198,CCDC92,CCND1,CCNG2,CCPG1,CCSER2,CD244,CD55,CDC20,CDC37,CDC42EP3,CDCA3,CDCA7,CDCP1,CDH17,CDHR2,CDK15,CDK2AP2,CDKN2A,CEACAM1,CEACAM5,CENPE,CENPJ,CEP72,CFLAR,C…	247
Cell Death and Survival,Organismal Injury and Abnormalities,Skeletal and Muscular Disorders	Apoptosis of muscle cell lines	0.00203		-0.808	BCL6,HBEGF,NEU3,PRMT1,SLC6A6,TXNIP,VEGFA	7
Connective Tissue Disorders,Inflammatory Disease,Organismal Injury and Abnormalities,Skeletal and Muscular Disorders	Rheumatic Disease	2.94e-05		-0.805	ABCC2,ACSL1,ACTB,ADA,ANXA1,AREG,BCL6,BDKRB2,BIRC5,CASP1,CCSER2,CD244,CDA,CDK2AP2,CDKN2A,CPT1A,CXCR1,CXCR4,CYP2B6,CYP4F3,DMTN,ERG,FAU,FDFT1,FGA,GABRE,GBP2,GPX1,HBEGF,HLA-E,HMOX1,IL18,IL1R2,ISG20,JAG1,KCNJ2,MAP2K5,MTHFR,NMU,NRM,NRP1,POR,PTPRJ,RAC2,RANBP1,RUNX2,SAMD9L,SERINC2,SKP2,SLC1A4,SLC29A1,SLC44A4,SLC7A11,SQLE,STMN1,TK2,TLR4,TMEM135,TNC,TRIM31,TXNIP,UBE2H,UQCC2,VEGFA	64
Connective Tissue Disorders,Inflammatory Disease,Inflammatory Response,Organismal Injury and Abnormalities,Skeletal and Muscular Disorders	Inflammation of joint	8.2e-05		-0.805	ABCC2,ACSL1,ADA,ANXA1,AREG,BCL6,BDKRB2,BIRC5,CASP1,CCSER2,CD244,CDA,CDK2AP2,CDKN2A,CPT1A,CXCR1,CXCR4,CYP2B6,CYP4F3,DMTN,FAU,FDFT1,FGA,GABRE,GBP2,HBEGF,HLA-E,HMOX1,IL18,IL1R2,JAG1,MAP2K5,MTHFR,NMU,NRM,NRP1,POR,PTPRJ,RUNX2,SAMD9L,SERINC2,SKP2,SLC1A4,SLC29A1,SLC44A4,SLC7A11,SQLE,TK2,TLR4,TMEM135,TNC,TRIM31,TXNIP,UBE2H,UQCC2,VEGFA	56
Cell Death and Survival	Cell viability	2.33e-07		-0.793	ABCC3,ACSL3,ALDH3A1,AP2B1,AREG,ASS1,AURKAIP1,BCL6,BIRC5,CASP1,CBS/LOC102724560,CCND1,CDKN2A,CEACAM1,CEACAM5,CFLAR,CXCR4,CYP2C18,CYP3A5,DCPS,DOCK1,EGR1,EIF5A2,ERG,FABP6,FBL,FBXO32,FLNA,FOSL1,GDF15,GLS,GPX1,HBEGF,HBP1,HMGCS1,HMOX1,HOXA5,HYOU1,ID2,IL18,IRS2,JAG1,LAMA3,LSS,MAP2K5,MTHFR,MYCN,MYO18A,NAPRT,NBR2,NDRG2,NEU1,NFAT5,NR1D1,NRP1,PDK4,PLA2G6,PLIN2,PLK2,POR,POU2AF1,PPARGC1A,PRKAR1A,PRMT1,PTGR1,R…	92
Organismal Injury and Abnormalities,Renal and Urological Disease	Failure of kidney	0.000539		-0.793	ADA,APRT,CASP1,CYP1A1,CYP2B6,CYP3A5,CYP51A1,FABP1,GABRE,HMOX1,IL18,SKP2,SLC7A11,STMN1,TLR4,TXNIP,VEGFA	17
Cardiovascular Disease,Organismal Injury and Abnormalities	Abnormality of heart ventricle	2.32e-07		-0.792	ADA,AKR1C1/AKR1C2,AKR1C3,BANF1,BCL6,BIRC5,CARD6,CCND1,CFLAR,CPT1A,CXCR4,DOCK1,EPHX1,ERG,FHL2,GABRE,GNG2,GPX1,GSTM2,HAS2,HBEGF,HMOX1,IL18,LPCAT1,MAP2K5,NFAT5,POR,PPARGC1A,PRKAR1A,PTPRJ,RAC2,RANGRF,RUNX2,SERPINA4,SLC29A1,SLC6A6,SNRPD2,TBXAS1,TLR4,TNC,TXNIP,VEGFA,WDR18	43
Lymphoid Tissue Structure and Development,Tissue Morphology	Quantity of lymphatic system cells	0.00125		-0.791	ABCG1,ADA,ANXA1,BCL11A,BCL6,BIRC5,CBS/LOC102724560,CCL28,CD244,CDH17,CDKN2A,CFLAR,CNN2,CTSE,CXCR4,CYP1A1,CYP4F2,DLL4,DUSP16,EGR1,FLNA,GCNT1,GLS,HBEGF,ID2,IL18,ITGAE,ITGB6,JAG1,LAMA3,MLF1,NFAT5,POU2AF1,PTPRJ,RAC2,RHOH,RPS6KA4,RUNX2,SLC29A1,SLC6A6,TLR4,TXNIP,VEGFA	43
Gastrointestinal Disease,Hepatic System Disease,Metabolic Disease,Organismal Injury and Abnormalities	Hepatic steatosis	3.04e-08		-0.789	ACAA2,ACSL1,ACSL4,ACSS2,CASP1,CBS/LOC102724560,CCND1,CENPJ,CPT1A,CREB3L3,FBP1,FDFT1,GABRE,GBP2,GDF15,HBEGF,HMOX1,IL18,LPCAT3,MCTP1,ME1,MTHFR,NMU,PC,PCK1,PDK2,PLAAT3,PLIN2,POR,PPARGC1A,PRAP1,PRR11,RAC2,TKT,TLR4,TXNIP	36
Cell Death and Survival,Organismal Injury and Abnormalities	Cell death of tumor cell lines	1.27e-12		-0.786	ABCG1,ACSL1,ACSL4,AKR1B10,AKR1C1/AKR1C2,ALDH1L1,AREG,AURKAIP1,BCL2L12,BCL6,BIRC5,BTG1,CASP1,CCND1,CD55,CDA,CDC20,CDC37,CDC42EP3,CDCP1,CDKN2A,CEACAM1,CEACAM3,CEACAM5,CEACAM6,CENPE,CFLAR,CNN2,CREB5,CXCR1,CXCR4,CYP2J2,DHCR7,DLL4,DOCK1,EGR1,ERG,FABP1,FAU,FBP1,FBXO32,FDFT1,FGA,FOSL1,GALNT10,GDF15,GLS,GNE,GNG2,GPX1,GRINA,HBEGF,HMGCS1,HMOX1,HOXA5,IFRD1,IL18,IQGAP2,JAG1,KIF20A,KRT80,LPCAT1,MADD,MAP2K5,MT…	118
Cancer,Gastrointestinal Disease,Organismal Injury and Abnormalities	Gastrointestinal carcinoma	1.37e-11		-0.785	ABCA12,ABCC2,ABCC3,ABCC5,ABCG1,ACAA2,ACP3,ACSL1,ACSL3,ACSL4,ACSS2,ACTB,ADA,ADISSP,AKR1B10,AKR1C1/AKR1C2,AKR1C3,ALAS1,ALDH1L1,ALDH3A1,AMACR,ANGEL2,ANKRD36C,ANXA1,ANXA3,AOAH,AP2B1,AREG,ARHGEF2,ARMC2,ARSD,ASS1,ATP6V0A4,B4GALNT3,BCL11A,BCL6,BCL7B,BDKRB2,BHLHE41,BIRC5,C12orf43,CACNA1E,CAPN8,CARD6,CASP1,CBS/LOC102724560,CCDC126,CCDC92,CCL28,CCND1,CCNG2,CCPG1,CCSER2,CD244,CDC20,CDC37,CDC42EP3,CDCA3,CDCA…	348
Cancer,Gastrointestinal Disease,Organismal Injury and Abnormalities	Large intestine carcinoma	1.17e-09		-0.785	ABCA12,ABCC2,ABCC3,ABCC5,ABCG1,ACAA2,ACP3,ACSL1,ACSL4,ACSS2,ACTB,ADA,ADISSP,AKR1B10,AKR1C1/AKR1C2,AKR1C3,ALAS1,ALDH1L1,ALDH3A1,AMACR,ANGEL2,ANKRD36C,ANXA1,ANXA3,AOAH,AP2B1,AREG,ARHGEF2,ARMC2,ARSD,ASS1,ATP6V0A4,B4GALNT3,BCL11A,BCL6,BCL7B,BDKRB2,BHLHE41,BIRC5,CACNA1E,CAPN8,CARD6,CASP1,CBS/LOC102724560,CCDC92,CCL28,CCND1,CCNG2,CCPG1,CCSER2,CD244,CDC20,CDC37,CDC42EP3,CDCA3,CDCA7,CDCP1,CDH17,CDHR2,CDK…	320
Cancer,Gastrointestinal Disease,Organismal Injury and Abnormalities	Growth of colon tumor	0.000244		-0.785	AREG,CCND1,CDKN2A,PRKAR1A,RUVBL1,VEGFA	6
Cancer,Gastrointestinal Disease,Organismal Injury and Abnormalities	Colorectal carcinoma	0.00185		-0.785	ABCA12,ABCC3,ABCC5,ACP3,ACSL1,ACSL4,ADA,ADISSP,AKR1B10,AKR1C1/AKR1C2,ALDH1L1,AMACR,ANXA1,AOAH,AP2B1,AREG,ARHGEF2,ASS1,B4GALNT3,BCL11A,BCL6,BDKRB2,BIRC5,CACNA1E,CARD6,CASP1,CCND1,CCNG2,CCSER2,CD244,CDC42EP3,CDCA7,CDCP1,CDKN2A,CEACAM1,CEACAM5,CENPE,CENPJ,CEP72,CFLAR,CLDN2,CLIP2,COLGALT2,CPT1A,CPVL,CREB3L3,CSGALNACT2,CXCR4,CYP24A1,CYP4F11,CYP4F2,CYP51A1,CYTH4,DCPS,DLL4,DNAH9,DOCK1,DUSP16,EGR1,ESRP2,…	169
Cellular Development,Cellular Growth and Proliferation,Digestive System Development and Function,Hepatic System Development and Function,Organ Development,Tissue Development	Proliferation of hepatocytes	0.00209		-0.782	CCND1,CDKN2A,CEACAM1,CFLAR,CREB3L3,CXCR4,FAH,IL18,SKP2,SULF2,VEGFA	11
Cancer,Gastrointestinal Disease,Organismal Injury and Abnormalities	Large intestine neoplasm	3.68e-11		-0.781	ABCA12,ABCC2,ABCC3,ABCC5,ABCG1,ACAA2,ACP3,ACSL1,ACSL4,ACSS2,ACTB,ADA,ADISSP,AKR1B10,AKR1C1/AKR1C2,AKR1C3,ALAS1,ALDH1L1,ALDH3A1,AMACR,ANGEL2,ANKRD36C,ANXA1,ANXA3,AOAH,AP2B1,AREG,ARHGEF2,ARMC2,ARSD,ASS1,ATP6V0A4,B4GALNT3,BCAS1,BCL11A,BCL6,BCL7B,BDKRB2,BHLHE41,BIRC5,CACNA1E,CAPN8,CARD6,CASP1,CBS/LOC102724560,CCDC92,CCL28,CCND1,CCNG2,CCPG1,CCSER2,CD244,CDC20,CDC37,CDC42EP3,CDCA3,CDCA7,CDCP1,CDH17,CDH…	338
Cancer,Gastrointestinal Disease,Organismal Injury and Abnormalities	Colorectal tumor	4.01e-07		-0.781	ABCA12,ABCC3,ABCC5,ACP3,ACSL1,ACSL4,ADA,ADISSP,AKR1B10,AKR1C1/AKR1C2,AKR1C3,ALAS1,ALDH1L1,AMACR,ANXA1,ANXA3,AOAH,AP2B1,AREG,ARHGEF2,ASS1,B4GALNT3,BCAS1,BCL11A,BCL6,BDKRB2,BIRC5,CACNA1E,CARD6,CASP1,CCND1,CCNG2,CCSER2,CD244,CDC20,CDC42EP3,CDCA7,CDCP1,CDH17,CDKN2A,CEACAM1,CEACAM5,CEACAM6,CENPE,CENPJ,CEP72,CFLAR,CLDN2,CLIP2,CNN2,COLGALT2,CPT1A,CPVL,CREB3L3,CSGALNACT2,CXCR4,CYP24A1,CYP4F11,CYP4F2,CYP5…	215
Cell Cycle	Cell cycle progression	7.41e-07		-0.781	ACSL1,ACTB,ALDH3A1,ANGEL2,ANXA1,AREG,BANF1,BCL6,BIRC5,BTG1,CCND1,CCNG2,CCPG1,CDC20,CDC37,CDKN2A,CEACAM1,CENPE,CENPJ,CEP72,CFLAR,CYP24A1,DNAJB4,EGR1,FHL2,FLNA,FOSL1,GBP2,GPX1,HAS2,HAUS1,HBEGF,HBP1,HMOX1,ID2,INO80B,IRS2,MADD,MEIS2,MLF1,MTUS1,MYCN,PLAAT3,PLK2,PRAP1,PRKAR1A,PRMT1,PRR11,RAP1GAP,RBM3,RHOU,RUNX2,RUVBL1,RUVBL2,SERPINH1,SKP2,SQLE,STMN1,TFAP2C,TLR4,TNC,TXNIP,UBE2S,VEGFA	64
Organismal Injury and Abnormalities,Respiratory Disease	Lung injury	0.00104		-0.778	ANXA1,CASP1,CDC42EP3,CYP51A1,EGR1,GABRE,HAS2,HMOX1,HYOU1,IL18,JAG1,POU2AF1,PPARGC1A,SERINC2,TLR4,TNC,VEGFA	17
Cell Death and Survival	Apoptosis of liver	0.00115		-0.777	CBS/LOC102724560,CCND1,CFLAR,FAH,HBEGF,IQGAP2,MEIS2,MYCN,PPARGC1A,SERPINH1,TKT,UGDH	12
Cellular Movement	Migration of melanoma cell lines	0.000774		-0.768	CDKN2A,CFLAR,CXCR4,FLNA,NRP1,PPARGC1A,PRPS1,RAP1GAP,RUVBL1,TMT1A,TNC,VEGFA	12
Cancer,Neurological Disease,Organismal Injury and Abnormalities	Brain tumor	7.58e-07		-0.765	ABCA12,ABCC2,ABCC3,ABCC5,ACSL1,ACSS2,ACTB,ADA,AKR1B10,AKR1C1/AKR1C2,ALAS1,ALDH3A1,ALDOC,AMACR,ANXA1,AOAH,AP2B1,APRT,ARHGEF2,ARMC2,ARSD,ASS1,ATP6V0A4,B4GALNT3,BCAS1,BCL11A,BCL2L12,BCL6,BIRC5,C8orf33,CACNA1E,CALCOCO1,CAPN8,CARD6,CASP1,CBS/LOC102724560,CCDC126,CCDC92,CCL28,CCND1,CCNG2,CCPG1,CCSER2,CD244,CDA,CDC37,CDC42EP3,CDCA3,CDCA7,CDCP1,CDH17,CDHR2,CDK15,CDK2AP2,CDKN2A,CEACAM1,CEACAM5,CEACAM6,CEN…	248
Dermatological Diseases and Conditions,Inflammatory Disease,Inflammatory Response,Organismal Injury and Abnormalities	Dermatitis	0.000653		-0.765	ADA,ANXA1,AREG,CASP1,CD55,CPVL,CTSE,CXCR4,CYP4F2,CYP51A1,FAXDC2,FLNA,HBEGF,HLA-E,HMGCS2,IL18,IL1R2,OAS1,PDK4,PLA2G2F,POR,PPARGC1A,RPS6KA4,RUNX2,RUVBL1,SKP2,SQSTM1,TLR4,TNC,VEGFA	30
Cardiovascular Disease,Organismal Injury and Abnormalities	Abnormality of left ventricle	5.7e-05		-0.761	AKR1C1/AKR1C2,AKR1C3,BANF1,CARD6,CPT1A,EPHX1,FHL2,GABRE,GNG2,GPX1,GSTM2,HBEGF,HMOX1,IL18,LPCAT1,MAP2K5,PPARGC1A,RAC2,RUNX2,SERPINA4,SLC29A1,SLC6A6,SNRPD2,TBXAS1,TLR4,TNC,TXNIP,VEGFA,WDR18	29
Cardiovascular Disease,Organismal Injury and Abnormalities	Left ventricular heart disease	6.31e-05		-0.761	AKR1C1/AKR1C2,AKR1C3,BANF1,CARD6,CPT1A,EPHX1,FHL2,GABRE,GNG2,GPX1,GSTM2,HBEGF,HMOX1,IL18,LPCAT1,MAP2K5,PPARGC1A,RAC2,RUNX2,SERPINA4,SLC29A1,SLC6A6,SNRPD2,TBXAS1,TLR4,TNC,TXNIP,VEGFA,WDR18	29
Inflammatory Response,Organismal Injury and Abnormalities	Inflammation of absolute anatomical region	2.96e-09		-0.739	ABCA12,ABCC2,ABCG1,ACSL1,ACTB,ADA,AKR1B10,AMACR,ANXA1,ANXA3,APRT,AREG,BCAS1,BCL2L12,BCL2L15,BCL6,BDKRB2,BIRC5,CASP1,CBS/LOC102724560,CCL28,CCSER2,CD244,CD55,CDA,CDC42EP3,CDCP1,CDK2AP2,CDKN2A,CEACAM1,CEACAM5,CEACAM6,COTL1,CPT1A,CXCR1,CXCR4,CYP1A1,CYP2B6,CYP4F3,CYP51A1,DHCR7,DLL4,DMTN,EGR1,FABP1,FAH,FAU,FBXO32,FDFT1,FGA,FOSL1,GABRE,GBP2,GPX1,HBEGF,HLA-E,HMGCS1,HMGCS2,HMOX1,HOXA5,ID2,IL18,IL1R2,IRS2…	111
Cellular Movement	Migration of kidney cancer cell lines	0.000226		-0.731	CDCP1,FDFT1,ME1,NDRG2,NRP1,PRR11,RUVBL2,STMN1,TLR4	9
Cancer,Neurological Disease,Organismal Injury and Abnormalities	Central nervous system cancer	8.6e-06		-0.728	ABCA12,ABCC2,ABCC3,ABCC5,ACSL1,ACSS2,ACTB,ADA,AKR1B10,AKR1C1/AKR1C2,ALAS1,ALDH3A1,ALDOC,AMACR,ANXA1,AOAH,AP2B1,APRT,ARHGEF2,ARMC2,ARSD,ASS1,ATP6V0A4,B4GALNT3,BCAS1,BCL11A,BCL2L12,BCL6,BDKRB2,BIRC5,C8orf33,CACNA1E,CALCOCO1,CAPN8,CARD6,CASP1,CBS/LOC102724560,CCDC126,CCDC92,CCL28,CCND1,CCNG2,CCPG1,CCSER2,CD244,CDA,CDC37,CDC42EP3,CDCA3,CDCA7,CDCP1,CDH17,CDHR2,CDK15,CDK2AP2,CDKN2A,CEACAM1,CEACAM5,CEAC…	249
Cell-To-Cell Signaling and Interaction,Hematological System Development and Function,Immune Cell Trafficking	Adhesion of immune cells	0.00232		-0.728	ANXA1,CCL28,CCND1,CEACAM1,CXCR1,CXCR4,ERG,FGA,FLNA,GDF15,HAS2,IL18,NEU1,NRP1,PLA2G6,RAC2,RAP1GAP,TLR4,TNC,VEGFA	20
Cancer,Cellular Development,Cellular Growth and Proliferation,Organismal Injury and Abnormalities,Tumor Morphology	Proliferation of cancer cells	1.29e-05		-0.725	ACSL4,AREG,BIRC5,CASP1,CCND1,CDKN2A,CEACAM1,CXCR4,DLL4,EGR1,FHL2,GDF15,GLS,ID2,IL18,JAG1,LAMA3,MAP2K5,NDRG2,NRP1,RUNX2,RUVBL1,SKP2,SQSTM1,STMN1,TXNIP,VEGFA	27
Cardiovascular Disease,Neurological Disease,Organismal Injury and Abnormalities,Skeletal and Muscular Disorders	Left ventricular dysfunction	0.000478		-0.721	AKR1C1/AKR1C2,AKR1C3,BANF1,CARD6,CPT1A,EPHX1,FHL2,GNG2,GPX1,GSTM2,HMOX1,LPCAT1,PPARGC1A,RAC2,RUNX2,SERPINA4,SLC29A1,SLC6A6,SNRPD2,TBXAS1,TLR4,TNC,VEGFA,WDR18	24
Organismal Injury and Abnormalities	Abnormal morphology of thoracic cavity	1.72e-07		-0.708	ABCA12,ACSL1,ADA,BCL11A,BCL6,BIRC5,CARD6,CCND1,CDC42EP3,CFLAR,CPT1A,CXCR4,CYP1A1,CYP2J2,CYP51A1,DLL4,DOCK1,ERG,FBXO32,FHL2,FLNA,FOSL1,GBP2,GCOM1,GDF15,GPX1,HAS2,HBEGF,HMOX1,HOXA5,IL18,IRS2,ITGB6,JAG1,MAN2A2,MAP2K5,MYCN,NFAT5,NRP1,OSR1,POR,PPARGC1A,PRKAR1A,PTPRJ,RANGRF,RDH10,RHOH,RUNX2,SLC2A12,SLC6A6,SLC6A8,SLCO2B1,SPTAN1,SQSTM1,TK2,TLR4,TXNIP,VEGFA,ZDHHC3	59
Connective Tissue Development and Function,Tissue Development	Growth of connective tissue	0.000257		-0.696	ACTB,ANXA1,AREG,CCND1,CCNG2,CD244,CDKN2A,CEACAM1,FOSL1,GNG2,GPX1,HAS2,HBEGF,HMOX1,HOXA5,ID2,IL18,MYCN,NDRG2,NEU3,OSR2,PDK4,PLA2G6,PLK2,POR,PORCN,RANGRF,RBM3,RUNX2,SERPINH1,SKP2,SLC7A11,SPRR3,SQSTM1,STMN1,SULF2,TLR4,TXNIP	38
Inflammatory Response,Organismal Injury and Abnormalities	Inflammation of organ	3.5e-11		-0.694	ABCA12,ABCC2,ABCG1,ACSL1,ACTB,ADA,AKR1B10,AMACR,ANXA1,ANXA3,APRT,AREG,BCAS1,BCL2L12,BCL2L15,BCL6,BIRC5,CASP1,CBS/LOC102724560,CCL28,CD55,CDA,CDC42EP3,CDCP1,CDKN2A,CEACAM1,CEACAM5,CEACAM6,COTL1,CPVL,CTSE,CXCR1,CXCR4,CYP1A1,CYP2B6,CYP4F2,CYP51A1,DHCR7,DLL4,EGR1,FABP1,FAH,FAXDC2,FBXO32,FDFT1,FGA,FLNA,FOSL1,GABRE,GBP2,GPX1,HBEGF,HLA-E,HMGCS1,HMGCS2,HMOX1,HOXA5,ID2,IL18,IL1R2,IRS2,ISG20,ITGB6,JAG1,LSS…	102
Cellular Growth and Proliferation,Connective Tissue Development and Function,Tissue Development	Proliferation of connective tissue cells	0.0011		-0.685	ACTB,AREG,CCND1,CCNG2,CDKN2A,CEACAM1,FOSL1,GNG2,GPX1,HAS2,HBEGF,HMOX1,HOXA5,ID2,IL18,MYCN,NDRG2,NEU3,OSR2,PDK4,PLK2,POR,RANGRF,RBM3,RUNX2,SERPINH1,SKP2,SLC7A11,SPRR3,SQSTM1,STMN1,SULF2,TLR4,TXNIP	34
Cell Death and Survival,Organismal Injury and Abnormalities	Apoptosis of kidney cancer cell lines	0.00153		-0.677	CFLAR,GNE,HMOX1,NBR2,NEU3,PRKAR1A	6
Cellular Development,Cellular Growth and Proliferation	Proliferation of prostate cancer cell lines	1.48e-07		-0.664	ACP3,AKR1C3,ALDH1L1,AMACR,BIRC5,CASP1,CCND1,CDC37,CDKN2A,CEACAM1,CXCR1,EGR1,ELOVL7,ERG,FABP1,FDFT1,GDF15,HBEGF,HMOX1,ID2,INO80B,IQGAP2,KIF20A,NDRG2,PDK4,PPARGC1A,PRKAR1A,SKP2,SQLE,SRM,STMN1,ZBTB38	32
Cancer,Cell Death and Survival,Organismal Injury and Abnormalities,Tumor Morphology	Cell death of tumor cells	3.2e-05		-0.663	ANXA1,BIRC5,CASP1,CCND1,CDKN2A,CEACAM1,CEACAM5,CFLAR,CXCR4,DHCR7,DLL4,FAU,FHL2,GDF15,HBEGF,HMOX1,IL18,JAG1,LAMA3,MAP2K5,MYCN,NRP1,OSGIN1,PSCA,SLC7A11,SNRPB,TFAP2C,TLR4,VEGFA	29
Cancer,Cellular Development,Cellular Growth and Proliferation,Organismal Injury and Abnormalities,Tumor Morphology	Proliferation of tumor cells	9.25e-08		-0.658	ACSL4,ANXA1,AREG,BIRC5,CASP1,CCND1,CDCP1,CDKN2A,CEACAM1,CXCR4,DLL4,EGR1,FHL2,FOSL1,GDF15,GLS,HBEGF,HMOX1,ID2,IL18,JAG1,LAMA3,MAP2K5,MYCN,NDRG2,NDUFAF3,NRP1,PRPS1,RUNX2,RUVBL1,SKP2,SQSTM1,STMN1,TFAP2C,TLR4,TXNIP,VEGFA	37
Cell Death and Survival,Organismal Injury and Abnormalities	Apoptosis of neurons	0.00138		-0.658	ADA,BIRC5,BTG1,CASP1,CCND1,CDKN2A,EGR1,FOSL1,GCLM,GPX1,GSTM5,HMOX1,HYOU1,ID2,IL18,MAP2K5,MYCN,NDRG2,NR1D1,NRP1,PCP4,PPARGC1A,SERPINE2,SKP2,VEGFA,WFS1	26
Cancer,Organismal Injury and Abnormalities	Lymphohematopoietic neoplasia	0.000194		-0.643	ABCA12,ABCC2,ABCC3,ABCG1,ACSL1,ACSL3,ACSL4,ACTB,ADA,ALAS1,ALDH3A1,AMACR,ANXA1,ANXA3,ARHGEF2,ARSD,ASS1,ATP5F1D,ATP6V0A4,B4GALNT3,BCL11A,BCL6,BHLHE41,BIRC5,BTG1,CACNA1E,CASP1,CCDC198,CCND1,CCNG2,CCPG1,CD244,CDA,CDC20,CDC42EP3,CDCA3,CDCA7,CDCP1,CDKN2A,CEACAM1,CEACAM3,CEACAM5,CENPE,CFLAR,CHN1,CPT1A,CSGALNACT2,CXCR4,CYB561,CYP1A1,CYP3A5,CYP4F11,CYP4F2,CYP4F3,CYP51A1,DBN1,DCPS,DCTPP1,DLL4,DNAH9,DOCK1,D…	169
Dermatological Diseases and Conditions,Organismal Injury and Abnormalities	Skin lesion	7.51e-09		-0.634	ABCA12,ABCC2,ABCC3,ABCC5,ABCG1,ACP3,ACSL3,ACSL4,ACTB,ADA,ADISSP,AKR1B10,AKR1B15,AKR1C1/AKR1C2,AKR1C3,ALAS1,ALDH1L1,ALDH3A1,AMACR,ANAPC15,ANKRD36C,ANXA1,ANXA3,AOAH,AP2B1,APRT,AREG,ARHGEF2,ARMC2,ARSD,ASS1,ATP6V0A4,B4GALNT3,BCAS1,BCL11A,BCL2L12,BCL2L15,BCL6,BDKRB2,BIRC5,C12orf43,C8orf33,CACNA1E,CALCOCO1,CAPN8,CARD6,CASP1,CCND1,CCNG2,CD244,CD55,CDA,CDC37,CDC42EP3,CDCA7,CDCP1,CDH17,CDHR2,CDK2AP2,CDKN2…	306
Cellular Movement,Hematological System Development and Function,Immune Cell Trafficking	Cell movement of granulocytes	0.000595		-0.61	ACSL4,ANXA1,AREG,ARHGEF2,CASP1,CCL28,CD55,CEACAM1,CNN2,CXCR1,CYP2J2,DNAH9,GCNT1,GDF15,HMOX1,IL18,NMU,PDK2,PDK4,PRAP1,RAC2,SERPINB1,SGPP2,TLR4,YARS1	25
Cancer,Organismal Injury and Abnormalities	Hematological or lymphatic system tumor	0.000251		-0.609	ABCA12,ABCC2,ABCC3,ABCG1,ACSL1,ACSL3,ACSL4,ACTB,ADA,ALAS1,ALDH3A1,AMACR,ANXA1,ANXA3,ARHGEF2,ARSD,ASS1,ATP5F1D,ATP6V0A4,B4GALNT3,BCL11A,BCL6,BHLHE41,BIRC5,BTG1,CACNA1E,CASP1,CCDC198,CCND1,CCNG2,CCPG1,CD244,CDA,CDC20,CDC42EP3,CDCA3,CDCA7,CDCP1,CDKN2A,CEACAM1,CEACAM3,CEACAM5,CENPE,CFLAR,CHN1,CPT1A,CSGALNACT2,CXCR4,CYB561,CYP1A1,CYP3A5,CYP4F11,CYP4F2,CYP4F3,CYP51A1,DBN1,DCPS,DCTPP1,DLL4,DNAH9,DOCK1,D…	169
Neurological Disease,Organismal Injury and Abnormalities	Motor dysfunction or movement disorder	4.44e-06		-0.606	ACTB,ALAS1,ALDOC,AMACR,ATP5F1D,BCAS1,BCL6,CACNA1E,CASP1,CFLAR,CHN1,COLGALT2,CRYM,CYP51A1,DBN1,DCPS,DHCR7,EGR1,ELOVL7,FAM171A1,FBL,FDFT1,FXYD3,GABRE,GLS,HBP1,HLA-E,HMGCS2,HMOX1,IL18,IL1R2,KANK1,LRP4,MAP2K5,MCTP1,MEIS2,MLF1,MT-ND2,MT1G,MT1L,MT1M,MT1X,MT2A,MYCN,NDRG2,NDUFA7,NDUFB7,NDUFC1,NEU3,NR1D1,NREP,NRP1,PCP4,PDK2,PLA2G6,PLK2,PPARGC1A,RANBP1,RAP1GAP,SAMD9L,SERPINE2,SLC1A4,SLC29A1,SPTAN1,SQSTM1,S…	74
Cell Death and Survival,Organismal Injury and Abnormalities	Necrosis	1.43e-16		-0.602	ABCA12,ABCC3,ABCG1,ACSL1,ACSL4,ACTB,ADA,AKR1B10,AKR1C1/AKR1C2,ALDH1L1,ALDH3A1,AMACR,ANXA1,AP2B1,APRT,AREG,ASS1,AURKAIP1,BCL11A,BCL2L12,BCL6,BIRC5,BTG1,CASP1,CBS/LOC102724560,CCND1,CD244,CD55,CDA,CDC20,CDC37,CDC42EP3,CDCP1,CDKN2A,CEACAM1,CEACAM3,CEACAM5,CEACAM6,CENPE,CFLAR,CNN2,COLGALT2,COMMD4,CREB5,CXCR1,CXCR4,CYP24A1,CYP2J2,CYTOR,DCPS,DHCR7,DLL4,DOCK1,EGR1,EPHX1,ERG,FABP1,FAH,FAU,FBP1,FBXO32,FDF…	174
Inflammatory Response	Inflammatory response	0.000118		-0.598	ADA,ANXA1,AOAH,BCL6,CASP1,CCL28,CCND1,CDCP1,CEACAM3,CEACAM6,CREB3L3,CTSE,CXCR1,CXCR4,EGR1,FOSL1,GCNT1,GPX1,HMOX1,HSD3B7,IL18,ITGB6,LPCAT3,MT-ND2,MTUS1,MYO18A,NDRG2,NR1D1,NR1D2,NRP2,PDK2,PDK4,PLA2G6,PLIN2,PPARGC1A,PRAP1,PTPRJ,RAC2,RAP1GAP,SERPINB1,TBXAS1,TLR4,TNC,TXNIP,VEGFA,YARS1	46
Organismal Development	Development of exocrine gland	0.00211		-0.594	APRT,AREG,CCND1,CDKN2A,ID2,IRS2,LAMA3,MT1F,NRP1,RUNX2,SKP2,STMN1,TFAP2C,VEGFA	14
Cancer,Endocrine System Disorders,Organismal Injury and Abnormalities	Endocrine gland tumor	4.98e-11		-0.582	ABCA12,ABCC2,ABCC3,ABCC5,ABCG1,ACAA2,ACSL1,ACSL3,ACSL4,ACSS2,ADA,ADISSP,AKR1B15,AKR1C3,ALAS1,ALDH1L1,ALDH3A1,ALDOC,ANGEL2,ANKRD36C,AOAH,AP2B1,APRT,AREG,ARHGEF2,ARMC2,ARSD,ASS1,ATP5F1D,ATP6V0A4,AURKAIP1,B4GALNT3,BCAS1,BCL11A,BCL2L12,BCL2L15,BCL6,BDKRB2,BHLHE41,BIRC5,BTG1,C8orf33,CACNA1E,CAPN8,CARD6,CASP1,CBS/LOC102724560,CCDC198,CCND1,CCPG1,CCSER2,CD244,CD55,CDA,CDC20,CDC37,CDC42EP3,CDCA3,CDCA7,CD…	350
Organismal Injury and Abnormalities	Ulcer	0.00115		-0.577	ANXA1,AREG,CASP1,CD55,GDF15,GPX1,ITGB6,SLC7A11,TLR4,VEGFA	10
Cardiovascular Disease,Organismal Injury and Abnormalities	Dysfunction of heart	0.000489		-0.576	AKR1C1/AKR1C2,AKR1C3,BANF1,CARD6,CPT1A,EPHX1,FHL2,FOSL1,GNG2,GPX1,GSTM2,HMOX1,LPCAT1,MAP2K5,PPARGC1A,RAC2,RUNX2,SERPINA4,SLC29A1,SLC6A6,SNRPD2,TBXAS1,TLR4,TNC,VEGFA,WDR18	26
Organismal Injury and Abnormalities	Soft tissue lesion	4.03e-07		-0.575	ABCA12,ABCC2,ABCC3,ABCC5,ACAA2,ACSL1,ACSS2,ACTB,ADA,AKR1B10,AKR1C1/AKR1C2,AKR1C3,ALAS1,ALDH3A1,ALDOC,AMACR,ANKRD36C,ANXA1,AOAH,AP2B1,APRT,ARHGEF2,ARMC2,ARSD,ASS1,ATP6V0A4,B4GALNT3,BCAS1,BCL11A,BCL2L12,BCL6,BHLHE41,BIRC5,C12orf43,C8orf33,CACNA1E,CALCOCO1,CAPN8,CARD6,CASP1,CBS/LOC102724560,CCDC126,CCDC92,CCL28,CCND1,CCNG2,CCPG1,CCSER2,CD244,CDA,CDC37,CDC42EP3,CDCA3,CDCA7,CDCP1,CDH17,CDHR2,CDK15,CDK…	291
Free Radical Scavenging	Synthesis of reactive oxygen species	0.000579		-0.559	ACTB,ANXA1,CBS/LOC102724560,CFLAR,CXCR1,CYP1A1,CYTOR,FBP1,FLNA,GDF15,GPX1,HAS2,HBP1,HMOX1,IL18,IL1R2,MT-ND2,MTUS1,NEU1,PCK1,PDK4,PLA2G6,POR,PPARGC1A,RAC2,RUNX1-IT1,SERPINA4,SLC6A6,SQSTM1,TLR4,TXNIP,VEGFA	32
Organismal Injury and Abnormalities,Renal and Urological Disease	Abnormal morphology of kidney	0.000245		-0.557	APRT,BDKRB2,CD55,CYP24A1,FAH,GCNT1,GDF15,GNE,HMOX1,HSD17B2,ID2,LRP4,MAN2A2,MYCN,NFAT5,SKP2,TLR4,VEGFA	18
Organismal Injury and Abnormalities,Renal and Urological Disease	Abnormal morphology of urinary system	0.000249		-0.557	APRT,BDKRB2,CD55,CYP24A1,DHCR7,FAH,GCNT1,GDF15,GNE,HMOX1,HSD17B2,ID2,LRP4,MAN2A2,MYCN,NFAT5,SKP2,TLR4,VEGFA	19
Organismal Injury and Abnormalities	Extraintestinal functional disorder	0.0012		-0.547	ANXA1,BHLHE41,CDC42EP3,CSGALNACT2,CYP2B6,DOCK1,FAH,GABRE,GDF15,H2AC8,HBEGF,HOXA5,HSD17B2,KCNJ2,LPCAT1,MRPL23,MTHFR,MYCN,NAA10,PPARGC1A,RUNX2,SERINC2,SLC1A4,SLC29A1,SULF2,VEGFA	26
Cell Death and Survival,Organismal Injury and Abnormalities	Cell death of kidney cancer cell lines	2.2e-05		-0.542	BIRC5,CFLAR,GNE,HMOX1,NBR2,NEU3,OSGIN1,PRKAR1A,SLC7A11	9
Cell-mediated Immune Response,Cellular Development,Cellular Function and Maintenance,Cellular Growth and Proliferation,Embryonic Development,Hematological System Development and Function,Hematopoiesis,Lymphoid Tissue Structure and Development,Organ Development,Organismal Development,Tissue Development	T cell development	0.002		-0.537	ABCG1,ADA,ANXA1,AREG,BCL11A,BCL6,BIRC5,CASP1,CBS/LOC102724560,CCND1,CD244,CDKN2A,CFLAR,CPT1A,CXCR1,CXCR4,DLL4,EGR1,ID2,IL18,JAG1,LAMA3,PCK1,POU2AF1,RHOH,RUNX2,SKP2,TLR4,VEGFA	29
Cell Death and Survival,Gastrointestinal Disease,Hepatic System Disease,Organismal Injury and Abnormalities	Apoptosis of liver cells	0.00251		-0.508	CBS/LOC102724560,CCND1,CFLAR,FAH,HBEGF,IQGAP2,MEIS2,MYCN,PPARGC1A,SERPINH1,UGDH	11
Organismal Injury and Abnormalities	Abnormal morphology of mediastinum	4.18e-07		-0.501	ACSL1,ADA,BCL11A,BCL6,BIRC5,CARD6,CCND1,CDC42EP3,CFLAR,CPT1A,CXCR4,CYP1A1,CYP2J2,CYP51A1,DLL4,DOCK1,ERG,FBXO32,FHL2,FLNA,FOSL1,GBP2,GCOM1,GDF15,GPX1,HAS2,HBEGF,HMOX1,IL18,IRS2,JAG1,MAP2K5,MYCN,NFAT5,NRP1,OSR1,POR,PPARGC1A,PRKAR1A,PTPRJ,RANGRF,RHOH,RUNX2,SLC2A12,SLC6A6,SLC6A8,SLCO2B1,SPTAN1,SQSTM1,TK2,TLR4,TXNIP,VEGFA,ZDHHC3	54
Cardiovascular Disease,Neurological Disease,Organismal Injury and Abnormalities,Skeletal and Muscular Disorders	Ventricular dysfunction	0.000385		-0.496	AKR1C1/AKR1C2,AKR1C3,BANF1,CARD6,CPT1A,EPHX1,FHL2,GNG2,GPX1,GSTM2,HMOX1,LPCAT1,MAP2K5,PPARGC1A,RAC2,RUNX2,SERPINA4,SLC29A1,SLC6A6,SNRPD2,TBXAS1,TLR4,TNC,VEGFA,WDR18	25
Cellular Development,Cellular Growth and Proliferation	Colony formation of cells	0.000523		-0.487	AKR1C3,ALDH3A1,ANXA1,AREG,BCL6,BIRC5,CASP1,CCND1,CCNG2,CDA,CDCA7,CDKN2A,CEACAM1,CEACAM5,CYP2J2,EGR1,GLS,HAS2,HOXA5,MT1X,PDK4,PLAAT3,PPARGC1A,PRKAR1A,PRR11,PTPRJ,RAC2,RUNX2,RUVBL1,RUVBL2,SKP2,SNRPB,SQSTM1,TMT1A,VEGFA	35
Cardiovascular System Development and Function,Cellular Development,Tissue Development	Differentiation of endothelial cells	0.00103		-0.478	BHLHE41,BTG1,CDKN2A,CEACAM1,CXCR4,JAG1,NRP1,VEGFA	8
Cell Cycle,Gene Expression	Binding of DNA	9.39e-05		-0.474	ASS1,BANF1,CCND1,CDKN2A,CFLAR,CXCR4,CYP1A1,CYP2B6,EGR1,FOSL1,GBP2,GDF15,GPX1,GSTM5,HBEGF,HBP1,ID2,IL18,JAG1,MYCN,OAS1,PCK1,POR,PPARGC1A,RUNX2,TFAP2C,TLR4,TRIB3,VEGFA,ZBTB7C	30
Cancer,Cell Death and Survival,Organismal Injury and Abnormalities,Tumor Morphology	Necrosis of tumor	7.6e-06		-0.454	ANXA1,BIRC5,BTG1,CASP1,CCND1,CDKN2A,CEACAM1,CEACAM5,CFLAR,CXCR4,DHCR7,DLL4,FAU,FGA,FHL2,GDF15,HBEGF,HMOX1,IL18,JAG1,LAMA3,MAP2K5,MYCN,NRP1,OSGIN1,PSCA,SLC7A11,SNRPB,TFAP2C,TLR4,VEGFA	31
Lipid Metabolism,Small Molecule Biochemistry	Synthesis of acylglycerol	0.0012		-0.447	ACSL1,ACSL4,BDKRB2,CREB3L3,FABP1,GPAT3,PLIN2,PPARGC1A,TLR4	9
Cancer,Organismal Injury and Abnormalities	Growth of malignant tumor	5.4e-06		-0.442	ACSL4,AKR1B10,AREG,BIRC5,CASP1,CCND1,CDKN2A,CEACAM1,CXCR4,DLL4,EGR1,FHL2,GDF15,GLS,HMOX1,ID2,IL18,ITGB6,JAG1,LAMA3,MAP2K5,NDRG2,NRP1,PLK2,RAC2,RUNX2,RUVBL1,SKP2,SLC7A11,SQSTM1,STMN1,TLR4,TNC,TXNIP,VEGFA	35
Organismal Survival	Survival of organism	6.82e-07		-0.441	ACSL1,ANXA1,AREG,BCL6,BIRC5,CASP1,CBS/LOC102724560,CCND1,CD55,CDA,CDKN2A,CEACAM1,CEACAM5,CEACAM6,CXCR1,CXCR4,CYP2B6,CYP3A5,CYP4F3,ERG,FAU,GBP2,GDF15,GLS,GNE,GPX1,GSTM4,HMOX1,HYOU1,ID2,IL18,IQGAP2,ITGB6,KRT80,LAMA3,LPCAT3,MTHFR,MYCN,NAPRT,NDRG2,NRP1,PRKAR1A,PRMT1,PSCA,RAC2,RBM3,RDH10,RUNX2,RUVBL1,SKP2,SLC29A1,SLC7A11,STMN1,TFAP2C,TLR4,TRIB3,VEGFA,ZDHHC3	58
Cancer,Organismal Injury and Abnormalities	Breast or colorectal cancer	7.91e-12		-0.434	ABCA12,ABCC2,ABCC3,ABCC5,ACP3,ACSL1,ACSL4,ACSS2,ADA,ADISSP,AKR1B10,AKR1C1/AKR1C2,AKR1C3,ALAS1,ALDH1L1,ALDH3A1,ALDOC,AMACR,ANKRD36C,ANXA1,ANXA3,AOAH,AP2B1,AREG,ARHGEF2,ASS1,ATP5F1D,AURKAIP1,B4GALNT3,BCAS1,BCL11A,BCL6,BDKRB2,BIRC5,CACNA1E,CARD6,CASP1,CBS/LOC102724560,CCND1,CCNG2,CCSER2,CD244,CDC20,CDC42EP3,CDCA7,CDCP1,CDH17,CDK15,CDK2AP2,CDKN2A,CEACAM1,CEACAM3,CEACAM5,CEACAM6,CENPE,CENPJ,CEP72,CFLA…	279
Cellular Development,Cellular Growth and Proliferation,Connective Tissue Development and Function,Tissue Development	Cell proliferation of fibroblasts	0.000699		-0.43	ACTB,AREG,CCND1,CDKN2A,FOSL1,GNG2,GPX1,HBEGF,HMOX1,MYCN,NDRG2,NEU3,PDK4,PLK2,RANGRF,RBM3,RUNX2,SKP2,SLC7A11,SPRR3,SULF2,TLR4,TXNIP	23
Endocrine System Disorders,Hematological Disease,Metabolic Disease,Organismal Injury and Abnormalities	Hyperglycemia	0.000962		-0.42	CACNA1E,GPX1,IRS2,LPCAT3,NMU,PCK1,PLA2G6,PPARGC1A,PRMT1,RAB37,SQSTM1,TRIB3,TXNIP	13
Organismal Injury and Abnormalities,Renal and Urological Disease	Injury of kidney	0.000241		-0.417	CCND1,CD55,CLDN2,CXCR4,CYP2J2,EGR1,FABP1,HMOX1,IL18,ITGB6,SLC6A6,SLC7A11,TLR4,TXNIP	14
Infectious Diseases,Organismal Injury and Abnormalities	Sepsis	0.00149		-0.415	ABCC2,ACTB,ADA,ANXA1,ANXA3,BDKRB2,CASP1,CD55,CDKN2A,CEACAM1,CYP51A1,DHCR7,GABRE,GBP2,IL18,IL1R2,KCNJ2,MT2A,RPS6KA4,SERPINB1,SLC2A14,SLCO1B3,TLR4	23
Gastrointestinal Disease,Organismal Injury and Abnormalities	Abnormal morphology of digestive system	4.7e-07		-0.412	ABCA12,ADA,AKR1B10,AMACR,AOAH,AREG,CBS/LOC102724560,CCL28,CCND1,CDKN2A,CEACAM1,CYP1A1,CYP51A1,FAH,FDFT1,FGA,GCNT1,GDF15,GPX1,ID2,IRS2,JAG1,LAMA3,LRP4,MAN2A2,MEIS2,MYCN,PCK1,PLAAT3,PPARGC1A,RDH10,RUNX2,SGPP2,SKP2,SLC26A9,SLC9A2,SULF2,TK2,TXNIP,VEGFA	40
Neurological Disease,Organismal Injury and Abnormalities	Movement Disorders	5.91e-06		-0.41	ACTB,ALAS1,ALDOC,AMACR,ATP5F1D,BCAS1,BCL6,CACNA1E,CASP1,CFLAR,CHN1,COLGALT2,CRYM,CYP51A1,DBN1,DCPS,DHCR7,EGR1,ELOVL7,FAM171A1,FBL,FDFT1,FXYD3,GABRE,GLS,HBP1,HLA-E,HMGCS2,HMOX1,IL18,IL1R2,KANK1,LRP4,MAP2K5,MCTP1,MEIS2,MLF1,MT-ND2,MT1G,MT1L,MT1M,MT1X,MT2A,MYCN,NDRG2,NDUFA7,NDUFB7,NDUFC1,NEU3,NR1D1,NREP,NRP1,PCP4,PDK2,PLA2G6,PLK2,PPARGC1A,RANBP1,RAP1GAP,SAMD9L,SLC1A4,SLC29A1,SPTAN1,SQSTM1,SRM,STMN1,…	73
Energy Production	Consumption of oxygen	4.93e-06		-0.407	ABCG1,ACSL1,CBS/LOC102724560,CEACAM1,CLDN2,CREB5,FBP1,GLS,GPAT3,HMOX1,IFRD1,IL18,NAA10,NMU,PLAAT3,PPARGC1A,SQSTM1,TLR4,UQCC2	19
Endocrine System Development and Function	Glucose tolerance	0.0014		-0.395	CACNA1E,CDKN2A,CEACAM1,CREB3L3,CREB5,CYP2J2,GPAT3,HAS2,HBEGF,HYOU1,ID2,IRS2,PCK1,PDK4,PPARGC1A,SLC1A4,SQSTM1,TXNIP,WFS1	19
Neurological Disease,Organismal Injury and Abnormalities	Progressive neurological disorder	0.000458		-0.391	ACTB,ALDH1L1,ANXA1,AREG,ARMC2,BCAS1,BIRC5,CACNA1E,CASP1,CBS/LOC102724560,CCND1,CCNG2,CDC42EP3,CDKN2A,CFLAR,COLGALT2,CPT1A,CXCR4,CYP51A1,DHCR7,EGR1,ELOVL7,EPHX1,FAM171A1,FDFT1,GABRE,GBP2,GLS,HLA-E,HMGCS1,HMOX1,IL18,IL1R2,IRS2,JAG1,KANK1,KYNU,LRP4,LSS,MLF1,MTHFR,NBAS,NDRG2,OAS1,PDK2,PLA2G6,PLK2,PRKAR1A,SERPINE2,SLC1A4,SLC6A6,SQLE,SQSTM1,STMN1,TK2,TLR4,TNC,TRIB3,TRIM31,VEGFA,WFS1	61
Cell Death and Survival,Organismal Injury and Abnormalities	Apoptosis of thyroid tumor cell lines	0.00154		-0.391	CCND1,CDKN2A,CFLAR,MADD,TESC	5
Molecular Transport	Secretion of molecule	0.00166		-0.387	ABCA12,ABCC2,ABCC3,ABCG1,ACSL3,ACSL4,ADA,ANXA1,BDKRB2,CASP1,CDKN2A,CYP51A1,EGR1,FABP1,FGA,HAS2,HMOX1,HSD17B2,LPCAT3,MYO18A,NMU,PCP4,PLIN2,PPARGC1A,RAC2,SLC44A4,SVBP,TLR4,WFS1	29
Cellular Development,Cellular Growth and Proliferation,Digestive System Development and Function,Hepatic System Development and Function,Organ Development	Proliferation of liver cells	0.000618		-0.385	ACSL4,CCND1,CDKN2A,CEACAM1,CFLAR,CREB3L3,CXCR4,FAH,HBEGF,IL18,SERPINH1,SKP2,SULF2,VEGFA	14
Cellular Movement,Hematological System Development and Function,Immune Cell Trafficking	Cell movement of leukocytes	1.41e-05		-0.382	ABCG1,ACSL4,ACTB,ADA,ANXA1,AREG,ARHGEF2,BCL6,CASP1,CCL28,CCND1,CD55,CDC20,CDCP1,CEACAM1,CENPJ,CNN2,CTSE,CXCR1,CXCR4,CYP2J2,DNAH9,FGA,FHL2,FLNA,GCNT1,GDF15,HMOX1,HSD3B7,IL18,IL1R2,ITGAE,MTUS1,NMU,NRP1,NRP2,PDK2,PDK4,PLA2G6,POU2AF1,PRAP1,PTPRJ,RAC2,RAP1GAP,SERPINB1,SERPINE2,SGPP2,SKP2,TLR4,TNC,VEGFA,YARS1	52
Organismal Injury and Abnormalities,Skeletal and Muscular Disorders	Abnormal morphology of muscle	0.00088		-0.38	BDKRB2,CARD6,CD55,CFLAR,CXCR4,DOCK1,FBXO32,FHL2,GDF15,HBEGF,IFRD1,IL18,JPH1,MAP2K5,MYCN,POR,PPARGC1A,PTPRJ,RANGRF,SLC6A6,SPTAN1,TK2,VEGFA	23
Cellular Compromise,Organismal Injury and Abnormalities	Atrophy of cells	0.00106		-0.379	EGR1,FBXO32,PDK4,PPARGC1A,SERPINE2,TLR4,VEGFA	7
Organismal Injury and Abnormalities	Abnormal morphology of abdomen	1.76e-07		-0.374	ACP3,ACSL4,ADA,AKR1B10,AMACR,AOAH,APRT,AREG,BCL6,BDKRB2,CBS/LOC102724560,CCL28,CCND1,CD55,CDH17,CDKN2A,CEACAM1,CFLAR,CYP1A1,CYP24A1,DHCR7,EGR1,FAH,FAU,FDFT1,FGA,GCLM,GCNT1,GDF15,GNE,GPX1,HMOX1,HOXA5,HSD17B2,ID2,IRS2,JAG1,LAMA3,LRP4,MAN2A2,MEIS2,MYCN,NFAT5,PCK1,PLAAT3,PPARGC1A,PTPRJ,RDH10,RHOH,RUNX2,SERPINE2,SGPP2,SKP2,SLC26A9,SLC9A2,TK2,TLR4,TXNIP,VEGFA	59
Cellular Compromise,Cellular Function and Maintenance	Endoplasmic reticulum stress response	0.000769		-0.373	CCND1,CDC37,DNAJB4,HMOX1,HYOU1,ID2,PLA2G6,PPARGC1A,SERPINH1,SLC38A2,SQSTM1,TRIB3,WFS1	13
Cellular Movement,Hematological System Development and Function,Immune Cell Trafficking,Inflammatory Response	Migration of phagocytes	0.000454		-0.372	ANXA1,BCL6,CCND1,CEACAM1,CNN2,CXCR4,FGA,FHL2,FLNA,GCNT1,GDF15,HMOX1,IL18,NRP2,PLA2G6,PRAP1,RAC2,TLR4,TNC,VEGFA	20
Cancer,Hematological Disease,Immunological Disease,Organismal Injury and Abnormalities	Hyperplasia of phagocytes	0.000145		-0.371	BCL6,CDKN2A,RAC2,VEGFA	4
Cellular Development,Cellular Growth and Proliferation,Hematological System Development and Function,Hematopoiesis,Lymphoid Tissue Structure and Development,Tissue Development	Leukopoiesis	0.000121		-0.369	ABCG1,ADA,ANXA1,AREG,BCL11A,BCL6,BIRC5,CASP1,CBS/LOC102724560,CCND1,CD244,CDA,CDH17,CDKN2A,CEACAM1,CFLAR,CPT1A,CREB3L3,CXCR1,CXCR4,DLL4,EEIG1,EGR1,FOSL1,GCNT1,ID2,IFRD1,IL18,ITGB6,JAG1,LAMA3,MYCN,NRP1,PCK1,PIR,PLA2G6,POU2AF1,PRAP1,PTPRJ,RAC2,RHOH,RUNX2,SKP2,SLC29A1,TESC,TLR4,VEGFA	47
Cancer,Organismal Injury and Abnormalities	Cancer	1.78e-29		-0.362	ABCA12,ABCC2,ABCC3,ABCC5,ABCG1,ACAA2,ACP3,ACSL1,ACSL3,ACSL4,ACSS2,ACTB,ADA,ADISSP,AKR1B10,AKR1B15,AKR1C1/AKR1C2,AKR1C3,ALAS1,ALDH1L1,ALDH3A1,ALDOC,AMACR,ANAPC15,ANGEL2,ANKRD36C,ANXA1,ANXA3,AOAH,AP2B1,APRT,AREG,ARHGEF2,ARMC2,ARSD,ASS1,ATP5F1D,ATP6V0A4,AURKAIP1,B4GALNT3,BCAS1,BCL11A,BCL2L12,BCL2L15,BCL6,BCL7B,BDKRB2,BHLHE41,BIRC5,BTG1,C12orf43,C8orf33,CACNA1E,CALCOCO1,CAPN8,CARD16,CARD6,CASP1,CBS/L…	450
Cardiovascular Disease,Organismal Injury and Abnormalities	Abnormal morphology of heart	1.4e-06		-0.337	ACSL1,ADA,BCL6,BIRC5,CARD6,CCND1,CDC42EP3,CFLAR,CPT1A,CXCR4,CYP2J2,CYP51A1,DLL4,DOCK1,ERG,FBXO32,FHL2,FLNA,FOSL1,GBP2,GCOM1,GDF15,GPX1,HAS2,HBEGF,HMOX1,IL18,IRS2,JAG1,MAP2K5,MYCN,NFAT5,OSR1,POR,PPARGC1A,PRKAR1A,PTPRJ,RANGRF,SLC2A12,SLC6A6,SLC6A8,SLCO2B1,SPTAN1,SQSTM1,TK2,TLR4,TXNIP,VEGFA,ZDHHC3	49
Cardiovascular Disease,Organismal Injury and Abnormalities	Abnormal morphology of cardiovascular system	7.31e-06		-0.337	ACSL1,ADA,BCL6,BDKRB2,BIRC5,CARD6,CBS/LOC102724560,CCND1,CDC42EP3,CFLAR,CPT1A,CXCR4,CYP2J2,CYP51A1,DLL4,DOCK1,ERG,FBXO32,FHL2,FLNA,FOSL1,GBP2,GCOM1,GDF15,GPX1,HAS2,HBEGF,HMOX1,IL18,IRS2,JAG1,MAP2K5,MYCN,NFAT5,NRP1,OSR1,POR,PPARGC1A,PRKAR1A,PTPRJ,RANGRF,SLC2A12,SLC6A6,SLC6A8,SLCO2B1,SPTAN1,SQSTM1,TK2,TLR4,TXNIP,VEGFA,ZDHHC3	52
Cancer,Gastrointestinal Disease,Organismal Injury and Abnormalities	Intestinal tumor	2.77e-11		-0.335	ABCA12,ABCC2,ABCC3,ABCC5,ABCG1,ACAA2,ACP3,ACSL1,ACSL4,ACSS2,ACTB,ADA,ADISSP,AKR1B10,AKR1C1/AKR1C2,AKR1C3,ALAS1,ALDH1L1,ALDH3A1,AMACR,ANGEL2,ANKRD36C,ANXA1,ANXA3,AOAH,AP2B1,AREG,ARHGEF2,ARMC2,ARSD,ASS1,ATP6V0A4,B4GALNT3,BCAS1,BCL11A,BCL6,BCL7B,BDKRB2,BHLHE41,BIRC5,BTG1,CACNA1E,CAPN8,CARD6,CASP1,CBS/LOC102724560,CCDC92,CCL28,CCND1,CCNG2,CCPG1,CCSER2,CD244,CDC20,CDC37,CDC42EP3,CDCA3,CDCA7,CDCP1,CDH1…	339
Cancer,Neurological Disease,Organismal Injury and Abnormalities	Nervous system neoplasm	4.49e-07		-0.324	ABCA12,ABCC2,ABCC3,ABCC5,ACSL1,ACSS2,ACTB,ADA,AKR1B10,AKR1C1/AKR1C2,ALAS1,ALDH3A1,ALDOC,AMACR,ANKRD36C,ANXA1,AOAH,AP2B1,APRT,ARHGEF2,ARMC2,ARSD,ASS1,ATP6V0A4,B4GALNT3,BCAS1,BCL11A,BCL2L12,BCL6,BDKRB2,BIRC5,C8orf33,CACNA1E,CALCOCO1,CAPN8,CARD6,CASP1,CBS/LOC102724560,CCDC126,CCDC92,CCL28,CCND1,CCNG2,CCPG1,CCSER2,CD244,CDA,CDC37,CDC42EP3,CDCA3,CDCA7,CDCP1,CDH17,CDHR2,CDK15,CDK2AP2,CDKN2A,CEACAM1,CEA…	265
Cell Death and Survival,Organismal Injury and Abnormalities	Cell death of peritoneal macrophages	5.13e-06		-0.323	ABCG1,CASP1,CDKN2A,CFLAR,PLA2G6,SLC7A11,TLR4	7
Organismal Injury and Abnormalities,Respiratory Disease	Damage of lung	0.000429		-0.32	ADA,ANXA1,CASP1,CDC42EP3,CYP51A1,EGR1,GABRE,HAS2,HMOX1,HYOU1,IL18,JAG1,POU2AF1,PPARGC1A,SERINC2,SERPINB1,TLR4,TNC,VEGFA	19
Cellular Development,Cellular Growth and Proliferation,Hair and Skin Development and Function	Proliferation of epithelial cell lines	0.00232		-0.319	ABCC5,AREG,BDKRB2,BIRC5,CBS/LOC102724560,CCND1,CDCP1,CDKN2A,EGR1,ERG,FOSL1,GPN3,HAS2,IQGAP2,PDK4,PPARGC1A,RUNX2,SAMD9L,SKP2,SQSTM1	20
Cancer,Neurological Disease,Organismal Injury and Abnormalities	Central nervous system solid tumor	9.7e-07		-0.307	ABCA12,ABCC2,ABCC3,ABCC5,ACSL1,ACSS2,ACTB,ADA,AKR1B10,AKR1C1/AKR1C2,ALAS1,ALDH3A1,ALDOC,AMACR,ANKRD36C,ANXA1,AOAH,AP2B1,APRT,ARHGEF2,ARMC2,ARSD,ASS1,ATP6V0A4,B4GALNT3,BCAS1,BCL11A,BCL2L12,BCL6,BDKRB2,BIRC5,C8orf33,CACNA1E,CALCOCO1,CAPN8,CARD6,CASP1,CBS/LOC102724560,CCDC126,CCDC92,CCL28,CCND1,CCNG2,CCPG1,CCSER2,CD244,CDA,CDC37,CDC42EP3,CDCA3,CDCA7,CDCP1,CDH17,CDHR2,CDK15,CDK2AP2,CDKN2A,CEACAM1,CEA…	261
Developmental Disorder,Organismal Injury and Abnormalities	Growth Failure	0.000255		-0.299	AREG,BCL6,CBS/LOC102724560,CCND1,CD244,CDKN2A,CENPJ,CFLAR,DHCR7,DLL4,EGR1,FDFT1,GPX1,HAS2,HMOX1,HOXA5,HSD17B2,HSD3B7,ID2,MEIS2,MTHFR,MYCN,NFAT5,PLK2,POR,PRKAR1A,PTPRJ,RANBP1,RDH10,SH3RF2,SULF2,TFAP2C,TK2,TKT	34
Tissue Development	Branching of epithelial tissue	0.00234		-0.292	ANXA1,BDKRB2,CDKN2A,MYCN,NRP2,PTPRJ,RUNX2,TNC,VEGFA	9
Infectious Diseases,Organismal Injury and Abnormalities	Infection of epithelial cell lines	0.001		-0.288	BCL11A,CALCOCO1,CDC42EP3,CEACAM1,DBN1,DUSP16,FABP1,HMGCS1,ISG20,MT1X,MT2A,NDUFAF3,PSMD6,PTPRJ,SNRPC,UBE2H	16
Infectious Diseases,Organismal Injury and Abnormalities	Infection of embryonic cell lines	0.00155		-0.288	BCL11A,CALCOCO1,CDC42EP3,CEACAM1,DBN1,DUSP16,FABP1,HMGCS1,ISG20,MT1X,MT2A,NDUFAF3,PSMD6,PTPRJ,SNRPC,UBE2H	16
Cellular Growth and Proliferation	Cytostasis	2e-05		-0.286	ABCC3,ABCC5,ADA,BCL6,BIRC5,CBS/LOC102724560,CCND1,CDKN2A,CEACAM1,EGR1,GBP2,HAS2,HBP1,ID2,INO80B,JAG1,MADD,MYCN,PRKAR1A,PRMT1	20
Cancer,Gastrointestinal Disease,Organismal Injury and Abnormalities	Gastrointestinal tumor	1.2e-12		-0.282	ABCA12,ABCC2,ABCC3,ABCC5,ABCG1,ACAA2,ACP3,ACSL1,ACSL3,ACSL4,ACSS2,ACTB,ADA,ADISSP,AKR1B10,AKR1C1/AKR1C2,AKR1C3,ALAS1,ALDH1L1,ALDH3A1,AMACR,ANGEL2,ANKRD36C,ANXA1,ANXA3,AOAH,AP2B1,AREG,ARHGEF2,ARMC2,ARSD,ASS1,ATP6V0A4,B4GALNT3,BCAS1,BCL11A,BCL6,BCL7B,BDKRB2,BHLHE41,BIRC5,BTG1,C12orf43,CACNA1E,CAPN8,CARD6,CASP1,CBS/LOC102724560,CCDC126,CCDC92,CCL28,CCND1,CCNG2,CCPG1,CCSER2,CD244,CDC20,CDC37,CDC42EP3…	363
Cellular Movement,Hematological System Development and Function,Immune Cell Trafficking	Migration of antigen presenting cells	0.000641		-0.272	BCL6,CCND1,CEACAM1,CNN2,CXCR4,FGA,FHL2,FLNA,HMOX1,IL18,NRP2,RAC2,TNC,VEGFA	14
Cell Death and Survival	Cell death of gastrointestinal cells	0.00216		-0.271	CASP1,CEACAM1,HBEGF,HMOX1,PRAP1,SGPP2,TLR4	7
Hematological System Development and Function,Tissue Morphology	Quantity of myeloid cells	0.000314		-0.267	ADA,ANXA1,BCL6,BIRC5,CASP1,CBS/LOC102724560,CCL28,CCND1,CDKN2A,CFLAR,CNN2,CTSE,CXCR4,CYP1A1,DMTN,FABP1,FHL2,FLNA,GCNT1,GDF15,HBEGF,HMOX1,HOXA5,ID2,IL18,ITGB6,NEU1,NMU,PPARGC1A,PRMT1,PTPRJ,RAC2,RUNX2,SERPINB1,SLC29A1,TLR4,VEGFA	37
Cellular Development,Hematological System Development and Function,Lymphoid Tissue Structure and Development	Maturation of leukocytes	0.00176		-0.237	ABCG1,BIRC5,CDKN2A,CXCR4,DLL4,EGR1,HMOX1,ID2,IL18,NRP1,POU2AF1,RHOH,TLR4,VEGFA	14
Endocrine System Disorders,Gastrointestinal Disease,Organismal Injury and Abnormalities	Endocrine pancreatic dysfunction	9.2e-10		-0.218	ABCC2,ABCC3,ABCG1,ACAA2,ACSL1,AKR1B10,AKR1C3,ALAS1,ANXA1,BCL6,CASP1,CBS/LOC102724560,CCND1,CD244,CD55,CDC42EP3,CDH17,CDKN2A,CLEC2D,CPT1A,CPVL,CREB3L3,CREB5,CREBRF,CTSE,CXCR4,CYP24A1,CYP3A7,CYP4F2,CYP51A1,DCAKD,DHCR7,EGR1,ELOVL7,EPHX1,FABP1,FAH,FBP1,FDFT1,FGA,GABRE,GBP2,GDF15,GPAT3,H4C13,HAS2,HMGCS2,HYOU1,IL18,IL1R2,IRS2,ISG20,ITGAE,ITGB6,JAG1,KCNJ2,KCNV1,KYNU,LYRM4,ME1,MEIS2,MGAM2,MSMO1,MT1G,MT2A…	105
Endocrine System Disorders,Gastrointestinal Disease,Metabolic Disease,Organismal Injury and Abnormalities	Diabetes mellitus	1.76e-09		-0.218	ABCC2,ABCC3,ABCG1,ACAA2,ACSL1,AKR1B10,AKR1C3,ALAS1,ANXA1,BCL6,CASP1,CBS/LOC102724560,CCND1,CD244,CD55,CDC42EP3,CDH17,CDKN2A,CLEC2D,CPT1A,CPVL,CREB3L3,CREB5,CREBRF,CTSE,CXCR4,CYP24A1,CYP3A7,CYP4F2,CYP51A1,DCAKD,DHCR7,EGR1,ELOVL7,EPHX1,FABP1,FAH,FBP1,FDFT1,FGA,GABRE,GBP2,GDF15,GPAT3,H4C13,HAS2,HMGCS2,HYOU1,IL18,IL1R2,IRS2,ISG20,ITGAE,ITGB6,JAG1,KCNJ2,KCNV1,KYNU,LYRM4,ME1,MEIS2,MGAM2,MSMO1,MT1G,MT2A…	104
Cardiovascular Disease,Hematological Disease,Organismal Injury and Abnormalities	Anemia	0.000821		-0.205	ABCA12,ACSS2,ACTB,ANXA1,ARHGEF2,CCND1,CDA,CDC42EP3,CYP51A1,DMTN,EGR1,GPX1,HMOX1,MEIS2,MYCN,NFAT5,PINX1,POR,PTPRJ,RAC2,RUNX2,SERINC2,SLC29A1,SLC7A11,SPIRE2,SPTAN1,TBXAS1	27
Organismal Injury and Abnormalities	Mediastinal lesion	0.000636		-0.199	ACSL1,ADA,ARHGEF2,BCL6,CARD6,CASP1,CDKN2A,CXCR4,CYP2J2,EGR1,GPX1,HBEGF,HMOX1,ID2,KIF20A,POR,POU2AF1,PRKAR1A,RANGRF,RDH10,SPRR3,SPTAN1,TLR4,TNC,VEGFA	25
Cellular Movement,Immune Cell Trafficking	Leukocyte migration	7.5e-06		-0.188	ABCG1,ACSL4,ACTB,ADA,ANXA1,AREG,ARHGEF2,BCL6,CASP1,CCL28,CCND1,CD55,CDC20,CDCP1,CEACAM1,CENPJ,CNN2,CTSE,CXCR1,CXCR4,CYP1A1,CYP2J2,DNAH9,DOCK1,EGR1,FGA,FHL2,FLNA,GCNT1,GDF15,HBEGF,HMOX1,HSD3B7,IL18,IL1R2,ITGAE,MTUS1,NDRG2,NMU,NRP1,NRP2,PDK2,PDK4,PLA2G6,POU2AF1,PRAP1,PTPRJ,RAC2,RAP1GAP,SERPINB1,SERPINE2,SGPP2,SKP2,TLR4,TNC,VEGFA,YARS1	57
Cell-To-Cell Signaling and Interaction	Activation of cells	0.000631		-0.18	ADA,ANXA1,AREG,BCL6,CASP1,CBS/LOC102724560,CCND1,CD244,CD55,CDKN2A,CEACAM1,CEACAM3,CEACAM5,CEACAM6,CLEC2D,CXCR1,CXCR4,DLL4,FGA,GDF15,GPX1,HBEGF,HBP1,HLA-E,HMOX1,HYOU1,ID2,IL18,ITGB6,KCNJ2,MT-ND2,MYCN,MYO18A,NMU,NR1D1,PDK2,PDK4,PLA2G2F,POU2AF1,PPARGC1A,PRMT1,PTPRJ,RHOH,RUNX2,SERPINA4,SERPINE2,SERPINH1,SQSTM1,TLR4,TNC,TXNIP,VEGFA	52
Cancer,Gastrointestinal Disease,Organismal Injury and Abnormalities	Development of digestive organ tumor	0.000232		-0.179	ABCA12,ABCC3,ABCC5,ABCG1,ACP3,ACSL1,ACSL3,ACSL4,ADA,ADISSP,AKR1B10,AKR1C1/AKR1C2,ALDH1L1,ALDH3A1,AMACR,ANKRD36C,ANXA1,AOAH,AP2B1,AREG,ARHGEF2,ARMC2,ASS1,ATP6V0A4,B4GALNT3,BCL11A,BCL6,BCL7B,BDKRB2,BIRC5,CACNA1E,CAPN8,CARD6,CASP1,CBS/LOC102724560,CCND1,CCNG2,CCPG1,CCSER2,CD244,CDC42EP3,CDCA7,CDCP1,CDH17,CDHR2,CDKN2A,CEACAM1,CEACAM5,CEACAM6,CENPE,CENPJ,CEP72,CFLAR,CLDN2,CLIP2,COLGALT2,CPT1A,CPVL,CRE…	226
Cancer,Organismal Injury and Abnormalities,Respiratory Disease	Malignant neoplasm of respiratory system	9.53e-07		-0.176	ABCA12,ABCC2,ABCC3,ABCC5,ACP3,ACSL1,ACSL3,ACSS2,ACTB,ADA,ADISSP,AKR1B10,AKR1B15,AKR1C3,ALDH1L1,ALDH3A1,ALDOC,AMACR,ANKRD36C,ANXA1,ANXA3,AOAH,AREG,ARHGEF2,ARSD,ASS1,ATP5F1D,B4GALNT3,BCL11A,BCL2L15,BCL6,BDKRB2,BIRC5,CACNA1E,CAPN8,CARD6,CASP1,CCND1,CD244,CD55,CDA,CDC20,CDC42EP3,CDCA3,CDCA7,CDHR2,CDKN2A,CEACAM1,CEACAM5,CENPE,CENPJ,CEP72,CFLAR,CLDN2,CLIP2,CREB5,CSGALNACT2,CST7,CXCR4,CYP1A1,CYP24A1,CYP…	203
Cancer,Organismal Injury and Abnormalities,Respiratory Disease	Lung cancer	1.03e-06		-0.176	ABCA12,ABCC2,ABCC3,ABCC5,ACP3,ACSL1,ACSL3,ACTB,ADA,ADISSP,AKR1B10,AKR1B15,ALDH1L1,ALDH3A1,ALDOC,AMACR,ANKRD36C,ANXA1,ANXA3,AOAH,AREG,ARHGEF2,ARSD,ASS1,ATP5F1D,B4GALNT3,BCL11A,BCL2L15,BCL6,BDKRB2,BIRC5,CACNA1E,CARD6,CASP1,CCND1,CD244,CD55,CDA,CDC20,CDC42EP3,CDCA3,CDCA7,CDHR2,CDKN2A,CEACAM1,CEACAM5,CENPE,CENPJ,CEP72,CFLAR,CLDN2,CLIP2,CREB5,CSGALNACT2,CST7,CXCR4,CYP1A1,CYP24A1,CYP2B6,CYP2C18,CYP3A7,…	193
Organismal Injury and Abnormalities,Renal and Urological Disease	Damage of renal glomerulus	0.00247		-0.156	CXCR4,CYP2J2,IL18,PPARGC1A,TXNIP	5
Cancer,Organismal Injury and Abnormalities	Neoplasia of cancer cells	0.00222		-0.152	BIRC5,CDKN2A,CEACAM1,CXCR4,LAMA3,VEGFA	6
Cancer,Dermatological Diseases and Conditions,Organismal Injury and Abnormalities	Skin tumor	7.77e-09		-0.148	ABCA12,ABCC2,ABCC3,ABCC5,ABCG1,ACP3,ACSL3,ACSL4,ACTB,ADA,ADISSP,AKR1B10,AKR1B15,AKR1C1/AKR1C2,AKR1C3,ALAS1,ALDH1L1,ALDH3A1,AMACR,ANAPC15,ANKRD36C,ANXA1,ANXA3,AOAH,AP2B1,APRT,AREG,ARHGEF2,ARMC2,ARSD,ASS1,ATP6V0A4,B4GALNT3,BCAS1,BCL11A,BCL2L12,BCL2L15,BCL6,BDKRB2,BIRC5,C12orf43,C8orf33,CACNA1E,CALCOCO1,CAPN8,CARD6,CASP1,CCND1,CCNG2,CD244,CD55,CDA,CDC37,CDC42EP3,CDCA7,CDCP1,CDH17,CDHR2,CDK2AP2,CDKN2…	305
Cancer,Hematological Disease,Organismal Injury and Abnormalities	Myeloid or lymphoid neoplasm	0.000219		-0.144	ABCA12,ABCC2,ABCC3,ABCG1,ACSL1,ACSL3,ACSL4,ACTB,ADA,ALAS1,ALDH3A1,AMACR,ANXA1,ANXA3,ARSD,ASS1,ATP5F1D,ATP6V0A4,B4GALNT3,BCL11A,BCL6,BHLHE41,BIRC5,BTG1,CACNA1E,CASP1,CCDC198,CCND1,CCNG2,CCPG1,CD244,CDA,CDC20,CDC42EP3,CDCA3,CDCA7,CDCP1,CDKN2A,CEACAM1,CEACAM3,CEACAM5,CENPE,CFLAR,CHN1,CPT1A,CSGALNACT2,CXCR4,CYB561,CYP1A1,CYP3A5,CYP4F11,CYP4F2,CYP4F3,CYP51A1,DBN1,DCPS,DCTPP1,DLL4,DNAH9,DOCK1,DUSP16,EE…	167
Carbohydrate Metabolism,Molecular Transport,Small Molecule Biochemistry	Uptake of D-glucose	2.87e-05		-0.14	ACSL1,BDKRB2,CCND1,CDKN2A,CEACAM1,CYP2J2,EGR1,FBP1,FHL2,IL18,IRS2,NBR2,NMU,PDK2,PDK4,PPARGC1A,RUNX2,SKP2,SQSTM1,TRIB3,TXNIP	21
Cell Death and Survival	Cell viability of lymphoma cell lines	0.00224		-0.132	BCL6,BIRC5,CCND1,CFLAR,CXCR4,HBEGF,HMOX1,POU2AF1	8
Cell Death and Survival,Organismal Injury and Abnormalities	Cell death of heart cells	0.000568		-0.126	ACSL1,BIRC5,CASP1,CYP2J2,FOSL1,HMOX1,IL18,IL1R2,MAP2K5,MT1A,PPARGC1A,PRKAR1A,SPRR1A,TLR4,TXNIP,VEGFA	16
Cancer,Hematological Disease,Organismal Injury and Abnormalities	Neoplasia of blood cells	0.000102		-0.121	ABCA12,ABCC2,ABCC3,ABCG1,ACSL1,ACSL3,ACSL4,ACTB,ADA,ALAS1,ALDH3A1,AMACR,ANXA1,ANXA3,ARSD,ASS1,ATP5F1D,ATP6V0A4,B4GALNT3,BCL11A,BCL6,BHLHE41,BIRC5,BTG1,CACNA1E,CASP1,CCDC198,CCND1,CCNG2,CCPG1,CD244,CDA,CDC20,CDC42EP3,CDCA3,CDCA7,CDCP1,CDKN2A,CEACAM1,CEACAM3,CEACAM5,CENPE,CFLAR,CHN1,CPT1A,CSGALNACT2,CXCR4,CYB561,CYP1A1,CYP3A5,CYP4F11,CYP4F2,CYP4F3,CYP51A1,DBN1,DCPS,DCTPP1,DLL4,DNAH9,DOCK1,DUSP16,EE…	163
Cellular Movement,Hematological System Development and Function,Immune Cell Trafficking	Cell movement of antigen presenting cells	0.000418		-0.115	ANXA1,AREG,BCL6,CASP1,CCND1,CD55,CEACAM1,CNN2,CTSE,CXCR1,CXCR4,FGA,FHL2,FLNA,HMOX1,IL18,MTUS1,NRP1,NRP2,PDK2,PDK4,PTPRJ,RAC2,TLR4,TNC,VEGFA	26
Cell Death and Survival,Organismal Injury and Abnormalities,Renal and Urological Disease	Necrosis of renal tubule	0.000303		-0.109	APRT,BIRC5,CASP1,CYP24A1,HMOX1,IL18,STMN1,TLR4	8
Cancer,Organismal Injury and Abnormalities	Intrathoracic malignant tumor	8.58e-07		-0.105	ABCA12,ABCC2,ABCC3,ABCC5,ACP3,ACSL1,ACSL3,ACTB,ADA,ADISSP,AKR1B10,AKR1B15,ALDH1L1,ALDH3A1,ALDOC,AMACR,ANKRD36C,ANXA1,ANXA3,AOAH,AREG,ARHGEF2,ARSD,ASS1,ATP5F1D,B4GALNT3,BCL11A,BCL2L15,BCL6,BDKRB2,BIRC5,CACNA1E,CARD6,CASP1,CCND1,CD244,CD55,CDA,CDC20,CDC42EP3,CDCA3,CDCA7,CDHR2,CDKN2A,CEACAM1,CEACAM5,CENPE,CENPJ,CEP72,CFLAR,CLDN2,CLIP2,CREB5,CSGALNACT2,CST7,CXCR4,CYP1A1,CYP24A1,CYP2B6,CYP2C18,CYP3A7,…	194
Lipid Metabolism,Molecular Transport,Small Molecule Biochemistry	Concentration of cholesterol	9.56e-05		-0.103	ABCG1,AMACR,CASP1,CBS/LOC102724560,CYP3A5,DHCR7,EGR1,FABP1,FABP6,FDFT1,GPAT3,IRS2,LPCAT3,MSMO1,NEU1,NMU,PLA2G6,PLIN2,POR,PPARGC1A,SLCO1B3,TK2,TRIM31,TXNIP	24
Developmental Disorder,Organismal Injury and Abnormalities	Growth failure or short stature	0.000187		-0.098	AREG,BCL6,CBS/LOC102724560,CCND1,CD244,CDKN2A,CENPJ,CFLAR,DHCR7,DLL4,DYNLT2B,EGR1,FDFT1,FLNA,GPX1,HAS2,HMOX1,HOXA5,HSD17B2,HSD3B7,ID2,MEIS2,MTHFR,MYCN,NBAS,NFAT5,PLK2,POR,PRKAR1A,PTPRJ,RANBP1,RDH10,RUNX2,SH3RF2,SULF2,TFAP2C,TK2,TKT,TXNIP,VEGFA	40
Cell Death and Survival,Organismal Injury and Abnormalities	Cell death of fibroblast cell lines	0.00059		-0.086	ACTB,BCL6,BIRC5,CCND1,CDC20,CDKN2A,CFLAR,COMMD4,EGR1,EPHX1,ERG,FABP1,GLS,GNG2,GSTM5,HMOX1,ID2,PRKAR1A,PSMD6,SKP2,STMN1,SYCP2,TNC,TXNIP	24
Organismal Injury and Abnormalities	Acute disease	5.08e-08		-0.082	ABCC2,ABCC3,ACP3,ACSL1,ACSL3,ACSL4,ACSS2,ACTB,ADA,ALAS1,ANXA1,ANXA3,ARSD,ATP6V0A4,BCL11A,BCL6,BDKRB2,BHLHE41,BIRC5,BTG1,CACNA1E,CASP1,CCND1,CCSER2,CDA,CDC42EP3,CDKN2A,CEACAM1,CEACAM3,CEACAM5,CENPE,CHN1,CPT1A,CREB3L3,CXCR1,CXCR4,CYP1A1,CYP2B6,CYP3A5,CYP4F11,CYP4F3,CYP51A1,DBN1,DLL4,DNAH9,EGR1,EPHX1,ERG,ERMAP,FABP1,FAM169A,FLNA,GABRE,GBP2,GLS,GPX1,GSTM2,GSTM4,H2AC15,HBEGF,HMOX1,HSPBP1,IL18,IRS2,ITG…	131
Cellular Growth and Proliferation	Cytostasis of tumor cell lines	0.00111		-0.072	BCL6,BIRC5,CBS/LOC102724560,CCND1,CEACAM1,EGR1,INO80B,JAG1,MADD,PRKAR1A,PRMT1	11
Cancer,Gastrointestinal Disease,Organismal Injury and Abnormalities	Growth of digestive organ tumor	0.000273		-0.063	ACSL4,AKR1B10,AREG,BIRC5,CCND1,CDKN2A,CXCR4,NRP1,PLK2,PRKAR1A,RUVBL1,STMN1,TXNIP,VEGFA	14
Lipid Metabolism,Molecular Transport,Small Molecule Biochemistry	Transport of bile acid	9.24e-06		-0.06	ABCC2,ABCC3,AKR1C1/AKR1C2,EPHX1,FABP6,SLCO1B3	6
Cell-To-Cell Signaling and Interaction	Adhesion of myeloid cells	0.00179		-0.06	ANXA1,CCND1,CEACAM1,CXCR1,FGA,FLNA,GDF15,IL18,PLA2G6,RAC2,TLR4,VEGFA	12
Organismal Injury and Abnormalities	Benign lesion	1.83e-05		-0.059	ABCA12,ACSL1,AKR1B15,ALDOC,ANXA1,ANXA3,ARHGEF2,ASS1,BIRC5,CCND1,CDC42EP3,CDKN2A,CEACAM1,CEACAM6,CLDN2,CXCR4,CYP3A5,DBN1,DHCR7,EGR1,FAH,FDFT1,FGA,FLNA,GABRE,GBP2,GDF15,GNE,GSTM5,HMOX1,HOXA5,HSD3B7,IFRD1,IQGAP2,IRS2,JAG1,JPH1,LAMA3,MT-ND2,MYCN,NDRG2,NRP1,NRP2,PCK1,PCP4,PDK4,PINX1,PLA2G6,PPARGC1A,PRKAR1A,PSCA,PTGR1,PXMP2,RAC2,RUVBL1,S100A3,SERPINE2,SERPINH1,SLC29A1,SLC7A11,TFAP2C,TNC,TRAK1,TRIB3,TXN…	68
Cell Death and Survival,Organismal Injury and Abnormalities	Neuronal cell death	0.000284		-0.057	ADA,AP2B1,AREG,BIRC5,BTG1,CASP1,CCND1,CDKN2A,CFLAR,CXCR4,DCPS,EGR1,FOSL1,GCLM,GDF15,GPX1,GSTM5,HBEGF,HMGCS1,HMOX1,HYOU1,ID2,IL18,LSS,MADD,MAP2K5,MYCN,NDRG2,NR1D1,NRP1,PCP4,PLA2G6,PPARGC1A,SERPINE2,SKP2,SLC6A8,SQLE,TLR4,TRIB3,VEGFA,WFS1	41
Free Radical Scavenging	Production of reactive oxygen species	0.00025		-0.052	ACTB,ANXA1,CBS/LOC102724560,CXCR1,CYP1A1,CYTOR,FBP1,FLNA,GDF15,GPX1,HAS2,HMOX1,IL18,MT-ND2,MTUS1,PCK1,PDK4,PLA2G6,POR,PPARGC1A,RAC2,RUNX1-IT1,SLC6A6,SQSTM1,TLR4,TXNIP,VEGFA	27
Cancer,Organismal Injury and Abnormalities	Liquid tumor	0.000193		-0.051	ABCA12,ABCC2,ABCC3,ACSL1,ACSL3,ACSL4,ACTB,ADA,ALDH3A1,ANXA1,ANXA3,ARSD,ATP6V0A4,B4GALNT3,BCL11A,BCL6,BHLHE41,BIRC5,BTG1,CACNA1E,CCDC198,CCND1,CCPG1,CD244,CDA,CDC42EP3,CDCP1,CDKN2A,CEACAM1,CEACAM3,CEACAM5,CENPE,CHN1,CPT1A,CXCR4,CYP1A1,CYP3A5,CYP4F11,CYP4F3,CYP51A1,DBN1,DCPS,DCTPP1,DLL4,DNAH9,DUSP16,EGR1,EPHX1,ERG,ERMAP,FAM169A,FAXDC2,FBXO30,FHL2,FLNA,GABRE,GBP2,GLS,GNE,GSTM2,GSTM4,H2AC15,HSPBP1,ID…	125
Cell-To-Cell Signaling and Interaction	Adhesion of tumor cell lines	1.51e-05		-0.048	ACSL4,ANXA1,CCND1,CDCP1,CDH17,CEACAM1,CXCR4,CYP2J2,EGR1,ERG,ESRP2,FGA,FLNA,GDF15,IL18,LAMA3,NEU1,NEU3,NRP1,PRMT1,RAP1GAP,RHOU,SPTAN1,TNC,VEGFA	25
Carbohydrate Metabolism	Uptake of monosaccharide	2.34e-05		-0.044	ACSL1,BDKRB2,CCND1,CDKN2A,CEACAM1,CPT1A,CYP2J2,EGR1,FBP1,FHL2,HBEGF,IL18,IRS2,NBR2,NMU,PDK2,PDK4,PLA2G6,PPARGC1A,RUNX2,SKP2,SQSTM1,TRIB3,TXNIP	24
Carbohydrate Metabolism	Uptake of carbohydrate	8.01e-06		-0.042	ABCC2,ACSL1,BDKRB2,CCND1,CDKN2A,CEACAM1,CPT1A,CYP2J2,EGR1,FBP1,FHL2,HBEGF,IL18,IRS2,NBR2,NMU,PDK2,PDK4,PLA2G6,PPARGC1A,RUNX2,SKP2,SLCO1B3,SQSTM1,TRIB3,TXNIP	26
Cell Death and Survival,Organismal Injury and Abnormalities	Cell death of epithelial cells	7.21e-05		-0.042	ABCC3,ACSL4,ADA,ALDH3A1,AURKAIP1,BCL6,BIRC5,CASP1,CBS/LOC102724560,CCND1,CDC37,CDKN2A,CFLAR,CXCR4,EGR1,FAH,GDF15,HMOX1,ID2,IL18,IQGAP2,MEIS2,MRPL23,MYCN,NDRG2,OAS1,PPARGC1A,PRAP1,PRMT1,SGPP2,STMN1,TLR4,TRIB3,UGDH,VEGFA	35
Skeletal and Muscular System Development and Function	Function of muscle	0.00194		-0.04	DOCK1,FBXO32,GDF15,HBEGF,HMOX1,IFRD1,IL18,JPH1,KCNJ2,LPCAT3,MAP2K5,PLA2G6,PPARGC1A,RANGRF,SLC6A6,SPRR3,SULF2,TLR4,TXNIP,VEGFA	20
Cardiovascular Disease,Organismal Injury and Abnormalities	Abnormal morphology of heart ventricle	7.67e-06		-0.029	ADA,BCL6,BIRC5,CCND1,CFLAR,CPT1A,CXCR4,DOCK1,ERG,GPX1,HAS2,HBEGF,HMOX1,IL18,NFAT5,POR,PPARGC1A,PTPRJ,RANGRF,SLC6A6,TLR4,TXNIP,VEGFA	23
Cellular Development,Tissue Development	Differentiation of epithelial tissue	4.07e-05		-0.028	ABCA12,AKR1C1/AKR1C2,ANXA1,BHLHE41,BTG1,CBS/LOC102724560,CCND1,CDHR2,CDKN2A,CEACAM1,CTSE,CXCR4,ERG,HBP1,ID2,JAG1,NRP1,OSR1,PLA2G2F,RDH10,RUNX2,SLC9A2,SPRR1A,TFAP2C,TLR4,TXNIP,VEGFA	27
Cellular Development,Cellular Growth and Proliferation	Cell proliferation of hepatoma cell lines	5.35e-06		-0.026	AKR1B10,AKR1C3,ALDH1L1,ANXA1,AREG,ARHGEF2,BIRC5,CCND1,CEACAM1,CYP1A1,CYP2J2,FABP1,FHL2,GALNT10,MT2A,NAA10,PC,PPARGC1A,RNF125,SLC7A11,SNRPB,SQLE,SQSTM1,TRIB3,TXNIP,UBE2S,VEGFA	27
Cancer,Organismal Injury and Abnormalities	Papillary neoplasm	6e-07		-0.025	ABCC3,ADA,AMACR,ANXA1,AREG,ARHGEF2,BIRC5,CARD16,CCND1,CDC20,CDC42EP3,CDKN2A,CREBRF,CST7,CXCR4,EGR1,FABP6,FAM171A1,GBP2,GPX1,GSTM5,KRT80,MT-ND2,MYCN,NDRG2,NRP1,PDK4,RAP1GAP,RUNX2,S100A3,SERINC2,SLC7A11,SNRPB,SNRPD2,TESC,TLR4,TM4SF19,TMT1A,TRA2A,TXNIP,VEGFA,WFS1	42
Cancer,Dermatological Diseases and Conditions,Organismal Injury and Abnormalities	Papilloma	0.000954		-0.025	ANXA1,BIRC5,CCND1,CDKN2A,EGR1,MYCN,NDRG2,NRP1,S100A3,VEGFA	10
Cardiovascular Disease,Neurological Disease,Organismal Injury and Abnormalities,Skeletal and Muscular Disorders	Cardiomyopathy	5.28e-06		-0.024	ACSL1,ADA,AKR1C1/AKR1C2,AKR1C3,ANXA1,BANF1,BIRC5,CARD6,CASP1,CD55,CDC42EP3,CFLAR,CPT1A,CXCR4,CYP2J2,DBN1,EPHX1,FBXO32,FHL2,FOSL1,GABRE,GBP2,GCLM,GCOM1,GDF15,GNG2,GPX1,GSTM2,HMOX1,IL1R2,IRS2,KCNJ2,KIF20A,KLHL24,LPCAT1,MAP2K5,MT1A,MYCN,POR,PPARGC1A,PRKAR1A,PTPRJ,RAC2,RUNX2,SERINC2,SERPINA4,SLC29A1,SLC2A12,SLC6A6,SLC6A8,SLC7A11,SLCO2B1,SNRPD2,SPRR1A,SQSTM1,TBXAS1,TLR4,TNC,TXNIP,VEGFA,WDR18,ZDHHC3	62
Cell-To-Cell Signaling and Interaction,Hematological System Development and Function,Immune Cell Trafficking	Adhesion of granulocytes	0.00214		-0.021	ANXA1,CEACAM1,CXCR1,FGA,FLNA,GDF15,IL18,TLR4,VEGFA	9
Organismal Injury and Abnormalities,Renal and Urological Disease	Damage of kidney	2.92e-05		-0.017	BDKRB2,CCND1,CD55,CLDN2,CXCR4,CYP2J2,EGR1,FABP1,FAH,HBEGF,HMOX1,IL18,ITGB6,PPARGC1A,SLC6A6,SLC7A11,TLR4,TXNIP	18
Free Radical Scavenging,Molecular Transport	Quantity of reactive oxygen species	0.000129		-0.013	ADA,AKR1B10,AKR1C1/AKR1C2,BIRC5,CDKN2A,CYP1A1,EPHX1,FHL2,GPX1,HMOX1,IL18,MT1A,NBAS,OSGIN1,PCK1,PPARGC1A,SLC7A11,TOMM22,TXNIP,VEGFA	20
Cell-To-Cell Signaling and Interaction	Binding of myeloid cells	0.00252		-0.01	ANXA1,CCND1,CEACAM1,CXCR1,ERG,FGA,FLNA,GDF15,IL18,PLA2G6,RAC2,RAP1GAP,TLR4,VEGFA	14
Inflammatory Disease,Inflammatory Response,Organismal Injury and Abnormalities,Respiratory Disease	Inflammation of lung	1e-05		-0.009	ABCG1,ACTB,ADA,ANXA1,ANXA3,BCL6,BIRC5,CASP1,CDKN2A,CXCR1,CYP51A1,EGR1,FDFT1,GABRE,GPX1,HBEGF,HMOX1,HOXA5,ITGB6,NMU,PRMT1,PTPRJ,SERPINB1,SLC7A11,SQSTM1,TKT,TLR4,VEGFA	28
Gastrointestinal Disease,Hepatic System Disease,Organismal Injury and Abnormalities	Liver lesion	7.26e-14		-0.008	ABCA12,ABCC2,ABCC3,ABCC5,ABCG1,ACAA2,ACP3,ACSL1,ACSL3,ACSL4,ACSS2,ACTB,ADA,AKR1B10,AKR1B15,AKR1C1/AKR1C2,AKR1C3,ALDH1L1,AMACR,ANAPC15,ANKRD36C,ANXA1,ANXA3,AOAH,AREG,ARHGEF2,ARSD,ASS1,ATP6V0A4,B4GALNT3,BCL11A,BCL2L12,BCL6,BIRC5,C12orf43,CACNA1E,CAPN8,CARD6,CASP1,CBS/LOC102724560,CCDC92,CCL28,CCND1,CD55,CDA,CDC20,CDC42EP3,CDCA3,CDCP1,CDH17,CDHR2,CDKN2A,CEACAM1,CEACAM5,CENPE,CENPJ,CFLAR,CLDN2,CLEC2D…	252
Cancer,Organismal Injury and Abnormalities,Renal and Urological Disease	Renal cancer	2e-06		0	ABCG1,ACSL3,ACTB,ADA,ALAS1,AMACR,ARSD,ATP6V0A4,BIRC5,CCND1,CDC20,CDC42EP3,CDCP1,CDKN2A,CENPE,CFLAR,CREBRF,CXCR4,CYP1A1,CYP3A5,CYP4F3,CYP51A1,DLL4,DMTN,DNAH9,EPHX1,FABP6,FAH,FAM169A,FDFT1,FLNA,GABRE,GBP2,GLS,GNE,GPX1,GSTM2,HBP1,HMOX1,IL18,IRS2,KRT80,LHFPL2,LPCAT1,MAP2K5,MCTP1,MT1A,MYCN,NAV2,NDUFA7,NDUFB7,NFAT5,OSR1,PDK2,PDK4,PLIN2,POR,PRR11,PSCA,RAP1GAP,RIPOR1,RSRP1,RUNX2,SAMD9L,SERINC2,SIPA1L2,SL…	83
Cancer,Organismal Injury and Abnormalities,Renal and Urological Disease	Urinary tract cancer	3.68e-05		0	ABCA12,ABCC3,ABCC5,ABCG1,ACP3,ACSL3,ACTB,ADA,AKR1B10,ALAS1,AMACR,ARHGEF2,ARSD,ATP6V0A4,BCL6,BIRC5,C12orf43,CARD6,CASP1,CCDC198,CCND1,CDC20,CDC37,CDC42EP3,CDCP1,CDKN2A,CENPE,CFLAR,CLIP2,CREBRF,CTSE,CXCR4,CYP1A1,CYP2B6,CYP3A5,CYP4F3,CYP51A1,CYTH4,DLL4,DMTN,DNAH9,DOCK1,ENGASE,EPHX1,ESRP2,FABP6,FAH,FAM169A,FDFT1,FGA,FLNA,FOSL1,GABRE,GBP2,GLS,GNE,GPAT3,GPX1,GSTM2,HBP1,HMOX1,IL18,IRS2,KHDC4,KIF20A,KRT8…	127
Lipid Metabolism,Small Molecule Biochemistry	Catabolism of lipid	4.22e-05		0	ACSL1,ACSL3,ACSL4,AKR1C3,AMACR,AOAH,CPT1A,CYP24A1,CYP4F2,HMGCS2,HSD3B7,NEU3,PLA2G6,PLAAT3,PTGR1	15
Cancer,Organismal Injury and Abnormalities,Renal and Urological Disease	Urinary tract tumor	4.59e-05		0	ABCA12,ABCC3,ABCC5,ABCG1,ACP3,ACSL3,ACTB,ADA,AKR1B10,ALAS1,AMACR,ARHGEF2,ARSD,ATP6V0A4,BCL6,BIRC5,C12orf43,CARD6,CASP1,CCDC198,CCND1,CDC20,CDC37,CDC42EP3,CDCP1,CDKN2A,CENPE,CFLAR,CLIP2,CREBRF,CTSE,CXCR4,CYP1A1,CYP2B6,CYP3A5,CYP4F3,CYP51A1,CYTH4,DLL4,DMTN,DNAH9,DOCK1,ENGASE,EPHX1,ESRP2,FABP6,FAH,FAM169A,FDFT1,FGA,FLNA,FOSL1,GABRE,GBP2,GLS,GNE,GPAT3,GPX1,GSTM2,HBP1,HMOX1,ID2,IL18,IRS2,KHDC4,KIF20A,…	128
Lipid Metabolism,Molecular Transport,Small Molecule Biochemistry	Absorption of lipid	0.000292		0	AKR1C1/AKR1C2,CASP1,FABP6,HSD3B7,LPCAT3,NR1D1,SLCO2B1	7
Cardiovascular System Development and Function,Embryonic Development,Organismal Development,Tissue Development	Vascularization of extraembryonic tissue	0.000477		0	CEACAM1,NRP1,NRP2,VEGFA	4
Organismal Injury and Abnormalities	Abnormal morphology of gland	0.00183		0	ACP3,AREG,BDKRB2,CBS/LOC102724560,CDKN2A,GDF15,GPX1,HOXA5,IRS2,LAMA3,PCP4,RUNX2,SERPINE2,SGPP2,SKP2,SLC26A9,SLC9A2,TLR4,VEGFA	19
Cellular Development,Embryonic Development,Hair and Skin Development and Function,Organ Development,Organismal Development,Tissue Development	Differentiation of keratinocytes	0.00201		0	ABCA12,ANXA1,CBS/LOC102724560,CCND1,CDKN2A,CTSE,HBP1,PLA2G2F,RDH10,SPRR1A,TXNIP	11
Cancer,Organismal Injury and Abnormalities	Growth of carcinoma	0.00218		0	ACSL4,AKR1B10,AREG,CCND1,CDKN2A,ID2,ITGB6,LAMA3,PLK2,RUVBL1,SKP2,SLC7A11,VEGFA	13
Nutritional Disease,Organismal Injury and Abnormalities	Weight loss	6.36e-05		0.005	AMACR,APRT,AREG,BCL6,CASP1,CD55,CPT1A,CREB3L3,CYP1A1,CYP24A1,FAH,GDF15,HMOX1,ID2,IL18,IRS2,PLA2G6,PPARGC1A,SQSTM1,TRIM6-TRIM34	20
Cellular Movement,Hematological System Development and Function,Immune Cell Trafficking,Inflammatory Response	Cell movement of macrophages	0.000159		0.018	ANXA1,AREG,BCL6,CASP1,CCND1,CD55,CNN2,CTSE,CXCR4,FGA,FHL2,FLNA,HMOX1,IL18,MTUS1,NRP1,PDK2,PDK4,PTPRJ,RAC2,TLR4,TNC,VEGFA	23
Cell Cycle,Cellular Development,Connective Tissue Development and Function	Senescence of fibroblast cell lines	0.00173		0.024	BCL11A,BCL2L12,BCL6,CBS/LOC102724560,CDC20,CDKN2A,EGR1,EPHX1,ERG,ME1,YPEL3	11
Lipid Metabolism,Molecular Transport,Small Molecule Biochemistry	Secretion of lipid	0.000424		0.035	ABCA12,ABCC2,ABCG1,ACSL4,ANXA1,BDKRB2,EGR1,FABP1,HMOX1,HSD17B2,LPCAT3,PLIN2,PPARGC1A,WFS1	14
Cellular Development,Cellular Growth and Proliferation,Hematological System Development and Function,Hematopoiesis	Proliferation of hematopoietic cells	0.00149		0.052	ABCG1,BCL11A,BTG1,CCND1,CDKN2A,CEACAM1,DLL4,EGR1,ERG,GDF15,HOXA5,JAG1,RAC2,SAMD9L,TLR4,TXNIP,VEGFA	17
Carbohydrate Metabolism	Gluconeogenesis	0.000181		0.053	ALDOC,CREB3L3,CYP2J2,FBP1,IRS2,PC,PCK1,PDK2,PPARGC1A,PRMT1,TXNIP	11
Cancer,Organismal Injury and Abnormalities,Reproductive System Disease	Mammary tumor	7.19e-11		0.054	ABCC2,ABCC3,ABCC5,ACP3,ACSL1,ACSL4,ACSS2,AKR1C1/AKR1C2,AKR1C3,ALDH1L1,ALDH3A1,ALDOC,ANKRD36C,ANXA1,ANXA3,AREG,ARHGEF2,ATP5F1D,AURKAIP1,BCL11A,BCL6,BDKRB2,BIRC5,CACNA1E,CBS/LOC102724560,CCND1,CCNG2,CDC20,CDC37,CDC42EP3,CDCA7,CDCP1,CDH17,CDK15,CDK2AP2,CDKN2A,CEACAM3,CEACAM5,CEACAM6,CENPE,CEP72,CFLAR,CLDN2,CNN2,CPT1A,CREB5,CXCR4,CYP1A1,CYP2B6,CYP3A5,CYTH4,DCTPP1,DHCR7,DNAH9,DUSP16,EGR1,ELOVL7,ERG,FA…	176
Molecular Transport,Small Molecule Biochemistry	Quantity of bilirubin	0.0013		0.063	ABCC2,ABCC3,FAH,HMOX1,MTHFR,SLCO1B3	6
Lipid Metabolism,Molecular Transport,Small Molecule Biochemistry	Accumulation of lipid	1.37e-05		0.066	ABCG1,ACSL1,ALDH1L1,CCDC92,CDKN2A,CEACAM1,CPT1A,FABP1,FDFT1,GPAT3,GRINA,HMOX1,IFRD1,NEU3,NFAT5,NR1D1,PCK1,PDK4,PLA2G6,PLIN2,PPARGC1A,PRMT1,SQLE,TLR4,TMEM135,TRIB3,TRIM31	27
Infectious Diseases,Organismal Injury and Abnormalities	Infection of kidney cell lines	0.00138		0.068	BCL11A,CALCOCO1,CDC42EP3,CEACAM1,DBN1,DUSP16,FABP1,HMGCS1,ISG20,MT1X,MT2A,NDUFAF3,PSMD6,PTPRJ,SNRPC,UBE2H	16
Cellular Development,Cellular Growth and Proliferation	Proliferation of progenitor cells	0.0017		0.069	ABCG1,BCL11A,BTG1,CCND1,CDKN2A,CEACAM1,DHCR7,DLL4,EGR1,ERG,GDF15,GPX1,HOXA5,JAG1,MYCN,NDRG2,NEU1,SAMD9L,TLR4,TXNIP,VEGFA	21
Cancer,Gastrointestinal Disease,Organismal Injury and Abnormalities	Digestive system cancer	1.35e-17		0.074	ABCA12,ABCC2,ABCC3,ABCC5,ABCG1,ACAA2,ACP3,ACSL1,ACSL3,ACSL4,ACSS2,ACTB,ADA,ADISSP,AKR1B10,AKR1B15,AKR1C1/AKR1C2,AKR1C3,ALAS1,ALDH1L1,ALDH3A1,AMACR,ANAPC15,ANGEL2,ANKRD36C,ANXA1,ANXA3,AOAH,AP2B1,AREG,ARHGEF2,ARMC2,ARSD,ASS1,ATP6V0A4,B4GALNT3,BCAS1,BCL11A,BCL2L12,BCL6,BCL7B,BDKRB2,BHLHE41,BIRC5,BTG1,C12orf43,C8orf33,CACNA1E,CAPN8,CARD6,CASP1,CBS/LOC102724560,CCDC126,CCDC92,CCL28,CCND1,CCNG2,CCPG1,C…	396
Cancer,Gastrointestinal Disease,Hepatic System Disease,Organismal Injury and Abnormalities	Liver cancer	1.29e-12		0.074	ABCA12,ABCC2,ABCC3,ABCC5,ABCG1,ACAA2,ACP3,ACSL1,ACSL3,ACSL4,ACSS2,ACTB,ADA,AKR1B10,AKR1B15,AKR1C1/AKR1C2,AKR1C3,AMACR,ANAPC15,ANXA1,ANXA3,AOAH,AREG,ARHGEF2,ARSD,ASS1,ATP6V0A4,B4GALNT3,BCL11A,BCL2L12,BCL6,BIRC5,C12orf43,CACNA1E,CAPN8,CARD6,CBS/LOC102724560,CCDC92,CCND1,CDA,CDC20,CDC42EP3,CDCA3,CDCP1,CDH17,CDHR2,CDKN2A,CEACAM1,CEACAM5,CENPE,CFLAR,CLDN2,CLEC2D,COLGALT2,COTL1,CPT1A,CREB3L3,CREB5,CSGA…	218
Cancer,Gastrointestinal Disease,Hepatic System Disease,Organismal Injury and Abnormalities	Hepatobiliary system cancer	6.88e-12		0.074	ABCA12,ABCC2,ABCC3,ABCC5,ABCG1,ACAA2,ACP3,ACSL1,ACSL3,ACSL4,ACSS2,ACTB,ADA,AKR1B10,AKR1B15,AKR1C1/AKR1C2,AKR1C3,AMACR,ANAPC15,ANXA1,ANXA3,AOAH,AREG,ARHGEF2,ARSD,ASS1,ATP6V0A4,B4GALNT3,BCL11A,BCL2L12,BCL6,BIRC5,C12orf43,C8orf33,CACNA1E,CAPN8,CARD6,CBS/LOC102724560,CCDC92,CCND1,CDA,CDC20,CDC42EP3,CDCA3,CDCP1,CDH17,CDHR2,CDKN2A,CEACAM1,CEACAM5,CENPE,CFLAR,CHN1,CLDN2,CLEC2D,CLIP2,COLGALT2,COTL1,CPT1A…	228
Tissue Development	Growth of epithelial tissue	3.97e-05		0.097	AREG,CASP1,CCND1,CCNG2,CDC37,CDKN2A,CEACAM1,CFLAR,CREB3L3,CXCR4,CYP4F2,DLL4,EGR1,ESRP2,FAH,FHL2,FOSL1,GDF15,HAS2,HBEGF,HMOX1,HOXA5,ID2,IL18,JAG1,KCNJ2,LAMA3,MAP2K5,MYCN,NDRG2,NRP1,NRP2,OSR1,OSR2,PC,PDK4,PTPRJ,RUNX2,SKP2,SLC7A11,STMN1,SULF2,TLR4,VEGFA	44
Cell Death and Survival,Organismal Injury and Abnormalities	Apoptosis of connective tissue cells	0.00157		0.098	BIRC5,CASP1,CCND1,CDKN2A,CFLAR,FGA,HAS2,HBEGF,IL18,MTHFR,NEU3,NFAT5,POR,RUNX2,SERPINH1,SKP2,TXNIP,VEGFA	18
Cell-To-Cell Signaling and Interaction,Hematological System Development and Function,Immune Cell Trafficking	Binding of granulocytes	0.00187		0.098	ANXA1,CEACAM1,CXCR1,ERG,FGA,FLNA,GDF15,IL18,TLR4,VEGFA	10
Organismal Injury and Abnormalities,Respiratory Disease	Atelectasis	0.000159		0.103	ABCA12,ADA,CXCR4,DHCR7,DOCK1,HOXA5,MADD,VEGFA	8
Cell Death and Survival,Organismal Injury and Abnormalities	Cell death of endocrine cells	0.000711		0.104	ABCA12,CFLAR,HBEGF,IRS2,NDRG2,PLA2G6,SKP2,TRIB3,TXNIP,VEGFA	10
Developmental Disorder,Organismal Injury and Abnormalities	Midline defect	1.97e-05		0.124	ACSS2,CACNA1E,CBS/LOC102724560,CYP51A1,DHCR7,ESRP2,FLNA,H2AC4,H2AC8,HSD17B2,JAG1,KCNJ2,MEIS2,MTHFR,NRP1,OSR2,POR,PRKAR1A,RDH10,RUNX2,SERPINE2,TCTN2,VEGFA	23
Cell Death and Survival	Apoptosis of renal tubule	0.00207		0.128	BIRC5,CASP1,CYP24A1,HMOX1,STMN1,TLR4	6
Cardiovascular Disease,Organismal Injury and Abnormalities	Vascular lesion	1.31e-05		0.132	ABCG1,ACSL4,CBS/LOC102724560,EGR1,FDFT1,FLNA,GPX1,H4C13,HAS2,HMOX1,IL18,LDAH,MT1G,MT1M,MTHFR,NEU1,NFAT5,PLA2G6,PLIN2,PPARGC1A,RANBP1,RUVBL1,RUVBL2,SLC29A1,TLR4,VEGFA	26
Developmental Disorder,Organismal Injury and Abnormalities,Skeletal and Muscular Disorders	Congenital anomaly of digit	0.00115		0.137	CBS/LOC102724560,CYP51A1,DYNLT2B,FDFT1,KCNJ2,LRP4,MYCN,POR,PORCN,RDH10,RUNX2,TCTN2	12
Cellular Movement,Hematological System Development and Function,Immune Cell Trafficking,Inflammatory Response	Migration of macrophages	8.32e-05		0.14	BCL6,CCND1,CNN2,CXCR4,FGA,FHL2,FLNA,HMOX1,RAC2,TNC,VEGFA	11
Hematological Disease,Immunological Disease,Organismal Injury and Abnormalities	Abnormal neutrophil count	0.00158		0.14	ADA,CDA,CFLAR,CXCR4,CYP51A1,IL18,MTHFR,POR,RAC2,SERPINB1	10
Cancer,Organismal Injury and Abnormalities	Upper abdominal cancer	8.34e-10		0.141	ABCA12,ABCC2,ABCC3,ABCC5,ABCG1,ACAA2,ACP3,ACSL1,ACSL3,ACSL4,ACSS2,ACTB,ADA,AKR1B10,AKR1B15,AKR1C1/AKR1C2,AKR1C3,ALAS1,ALDH3A1,AMACR,ANAPC15,ANKRD36C,ANXA1,ANXA3,AOAH,AREG,ARHGEF2,ARMC2,ARSD,ASS1,ATP6V0A4,B4GALNT3,BCL11A,BCL2L12,BCL6,BIRC5,BTG1,C12orf43,C8orf33,CACNA1E,CAPN8,CARD6,CASP1,CBS/LOC102724560,CCDC92,CCND1,CCPG1,CDA,CDC20,CDC42EP3,CDCA3,CDCP1,CDH17,CDHR2,CDKN2A,CEACAM1,CEACAM5,CEACAM6,CE…	303
Inflammatory Response	Immune response of cells	0.0024		0.147	ANXA1,ANXA3,BCL6,BIRC5,CASP1,CD244,CDKN2A,CEACAM1,CEACAM3,CEACAM6,CHN1,CNN2,DOCK1,FBP1,FBXO32,FLNA,GNE,GSTM4,HBEGF,HMOX1,IL18,NAPRT,NRP2,PLA2G6,PSCA,PTPRJ,RAB31,RAC2,RAP1GAP,SLC7A11,TLR4,VEGFA	32
Lipid Metabolism,Molecular Transport,Small Molecule Biochemistry	Transport of bile salt	7.82e-05		0.148	ABCC2,ABCC3,FABP6,SLCO1B3	4
Cellular Development,Tissue Development	Differentiation of epithelial cells	0.000459		0.152	ABCA12,AKR1C1/AKR1C2,ANXA1,CBS/LOC102724560,CCND1,CDHR2,CDKN2A,CTSE,ERG,HBP1,ID2,JAG1,OSR1,PLA2G2F,RDH10,RUNX2,SLC9A2,SPRR1A,TFAP2C,TLR4,TXNIP,VEGFA	22
Immunological Disease,Organismal Injury and Abnormalities	Allergy	0.000694		0.152	ACTB,ANXA1,ANXA3,CASP1,CPVL,CXCR4,CYP51A1,DBN1,EGR1,EIF5A2,FDFT1,FLNA,HLA-E,HMGCS1,HMGCS2,IL18,PDK4,PPARGC1A,PRMT1,RUVBL1,SQLE,SQSTM1,TKT,TLR4,VEGFA	25
Digestive System Development and Function,Hepatic System Development and Function,Organ Morphology,Tissue Development	Liver Regeneration	0.000705		0.152	AREG,BIRC5,CCND1,EGR1,FAH,HMOX1,SULF2,TLR4	8
Cancer,Organismal Injury and Abnormalities,Reproductive System Disease	Growth of prostatic tumor	0.000985		0.152	AKR1C3,CXCR4,ITGB6,VEGFA	4
Cell Death and Survival	Cell viability of breast cancer cell lines	0.000187		0.163	BCL6,BIRC5,CCND1,CDKN2A,GDF15,GPX1,HOXA5,ID2,IRS2,MTHFR,NR1D1,NRP1,PRMT1,RUVBL1,SQSTM1,TFAP2C,TRIM31,VEGFA,YPEL3	19
Organismal Injury and Abnormalities,Respiratory Disease	Lung lesion	1.16e-07		0.166	ABCA12,ABCC2,ABCC3,ABCC5,ABCG1,ACP3,ACSL1,ACSL3,ACSS2,ACTB,ADA,ADISSP,AKR1B10,AKR1B15,ALDH1L1,ALDH3A1,ALDOC,AMACR,ANKRD36C,ANXA1,ANXA3,AOAH,AREG,ARHGEF2,ARSD,ASS1,ATP5F1D,B4GALNT3,BCL11A,BCL2L15,BCL6,BDKRB2,BIRC5,CACNA1E,CARD6,CASP1,CCND1,CD244,CD55,CDA,CDC20,CDC42EP3,CDCA3,CDCA7,CDHR2,CDKN2A,CEACAM1,CEACAM5,CENPE,CENPJ,CEP72,CFLAR,CLDN2,CLIP2,CREB5,CSGALNACT2,CST7,CXCR1,CXCR4,CYP1A1,CYP24A1,CYP2…	209
Cellular Development,Cellular Growth and Proliferation,Hematological System Development and Function,Hematopoiesis	Proliferation of hematopoietic progenitor cells	0.00233		0.166	ABCG1,BCL11A,BTG1,CCND1,CDKN2A,CEACAM1,DLL4,EGR1,ERG,GDF15,HOXA5,JAG1,SAMD9L,TLR4,TXNIP,VEGFA	16
Cellular Development,Cellular Growth and Proliferation	Proliferation of leukemia cell lines	4.59e-06		0.169	ACSL1,AKR1C3,BCL11A,BCL6,BIRC5,CDCP1,CXCR4,CYP51A1,EGR1,ERG,FBP1,GLS,HMGCS1,HMOX1,MSMO1,PRKAR1A,RUNX2,SKP2,SLC7A11,SLCO2B1,SQSTM1,STMN1,TXNIP,VEGFA	24
Cancer,Organismal Injury and Abnormalities,Reproductive System Disease	Male genital neoplasm	3.19e-06		0.172	ABCA12,ABCC5,ACP3,ACSL3,ACSL4,ACSS2,AKR1C3,ALDH1L1,AMACR,ANKRD36C,ANXA1,ANXA3,AOAH,ARHGEF2,ARSD,ASS1,B4GALNT3,BCL11A,BCL6,BDKRB2,BIRC5,CACNA1E,CAPN8,CASP1,CBS/LOC102724560,CCND1,CCSER2,CD244,CDC20,CDH17,CDK2AP2,CDKN2A,CEACAM1,CEACAM5,CPT1A,CREB5,CTSE,CXCR4,CYP24A1,CYP3A5,CYP3A7,CYP51A1,DLL4,DNAH9,DUSP16,EGR1,ELOVL7,ERG,FBXO30,FDFT1,FGA,FHL2,FLNA,GALNT10,GBP2,GCNT1,GDF15,GPX1,GRINA,GSTM2,H2AC8,HGD…	161
Cellular Development,Cellular Growth and Proliferation	Development of progenitor cells	0.00196		0.176	BCL6,BIRC5,CCND1,CDA,CDKN2A,CXCR4,DHCR7,DLL4,EGR1,ERG,FAXDC2,H4C13,HOXA5,JAG1,NMU,PRMT1,TESC,VEGFA	18
Cellular Growth and Proliferation	Expansion of cells	0.00178		0.196	AREG,BIRC5,CCND1,CD244,CD55,CEACAM1,CXCR4,DLL4,EGR1,ERG,HMOX1,IL18,PORCN,PRMT1,RAC2,RUNX2,RUVBL2,TLR4,VEGFA	19
Cell Death and Survival,Organismal Injury and Abnormalities	Cell death of connective tissue cells	6.76e-07		0.206	ACTB,BCL6,BIRC5,CASP1,CCND1,CDC20,CDKN2A,CENPE,CFLAR,COMMD4,EGR1,EPHX1,ERG,FABP1,FGA,FLNA,GLS,GNG2,GPX1,GSTM5,HAS2,HBEGF,HMOX1,ID2,IL18,MTHFR,NEU3,NFAT5,POR,PRKAR1A,PSMD6,RUNX2,SERPINH1,SKP2,SLC7A11,STMN1,SYCP2,TNC,TXNIP,VEGFA	40
Inflammatory Response,Organismal Injury and Abnormalities,Respiratory Disease	Inflammation of respiratory system component	2e-06		0.207	ABCG1,ACTB,ADA,ANXA1,ANXA3,BCL6,BIRC5,CASP1,CDKN2A,CFLAR,CXCR1,CYP51A1,EGR1,FDFT1,FGA,FLNA,GABRE,GPX1,HAS2,HBEGF,HMOX1,HOXA5,IL18,ITGB6,NMU,PPARGC1A,PRMT1,PTPRJ,RDH10,RUVBL2,SERINC2,SERPINB1,SKP2,SLC7A11,SLCO2B1,SPTAN1,SQSTM1,TKT,TLR4,VAT1,VEGFA	41
Organismal Injury and Abnormalities	Abnormal abdomen morphology	2.45e-05		0.214	ABCC2,ABCC3,ACAA2,ACSL1,AKR1C1/AKR1C2,ANXA1,APRT,BCL6,CAPN8,CCND1,CDKN2A,CYP1A1,DNAH9,EGR1,FAH,FDFT1,FGA,FLNA,GABRE,HMOX1,HSD17B2,ID2,IL18,JAG1,KYNU,LRP4,MAN2A2,MEIS2,MGAM2,NAA10,NAV2,NFAT5,NRP2,POR,POU2AF1,PSCA,RDH10,RHOH,RHOU,RPS6KA4,RUVBL1,TCTN2,VEGFA	43
Cell Death and Survival,Cell Morphology,Immunological Disease,Organismal Injury and Abnormalities	Loss of leukocytes	0.00225		0.219	BIRC5,CASP1,CYP1A1,IL18,TLR4	5
Cardiovascular Disease,Cell Death and Survival,Neurological Disease,Organismal Injury and Abnormalities,Skeletal and Muscular Disorders	Cell death of cardiomyocytes	0.0011		0.224	ACSL1,BIRC5,CASP1,CYP2J2,FOSL1,HMOX1,IL1R2,MAP2K5,MT1A,PPARGC1A,PRKAR1A,SPRR1A,TLR4,TXNIP,VEGFA	15
Organismal Development	Size of body	0.00106		0.232	ADA,APRT,AREG,BCL6,CBS/LOC102724560,CCND1,CDKN2A,CHN1,CSGALNACT2,CXCR4,CYP24A1,DOCK1,FUOM,GDF15,GPX1,HBEGF,HMOX1,HSD17B2,ID2,IFRD1,IRS2,LAMA3,MTHFR,MYCN,PCK1,PLIN2,PLK2,POU2AF1,PPARGC1A,PTPRJ,RANBP1,RUNX2,SKP2,SLC29A1,SLC6A6,SLC6A8,SULF2,TFAP2C,TKT,VEGFA,ZDHHC3	41
Lipid Metabolism,Small Molecule Biochemistry	Metabolism of arachidonic acid	5.23e-05		0.237	CYP1A1,CYP2C18,CYP2J2,CYP4F2,EPHX1,GPX1,PLA2G2F	7
Cancer,Organismal Injury and Abnormalities	Pelvic cancer	7.36e-09		0.239	ABCA12,ABCC2,ABCC3,ABCC5,ABCG1,ACP3,ACSL1,ACSL3,ACSL4,ACSS2,ACTB,ADA,AKR1B10,AKR1C1/AKR1C2,AKR1C3,ALAS1,ALDH1L1,ALDH3A1,AMACR,ANKRD36C,ANXA1,ANXA3,AOAH,AP2B1,ARHGEF2,ARMC2,ARSD,ASS1,ATP6V0A4,B4GALNT3,BCAS1,BCL11A,BCL6,BDKRB2,BIRC5,C12orf43,CACNA1E,CALCOCO1,CAPN8,CARD16,CARD6,CASP1,CBS/LOC102724560,CCDC198,CCND1,CCPG1,CCSER2,CD244,CD55,CDA,CDC20,CDC37,CDH17,CDK15,CDK2AP2,CDKN2A,CEACAM1,CEACAM5,CEA…	297
Cancer,Organismal Injury and Abnormalities	Anogenital cancer	8.11e-09		0.239	ABCA12,ABCC2,ABCC3,ABCC5,ABCG1,ACP3,ACSL1,ACSL3,ACSL4,ACSS2,ACTB,ADA,AKR1C1/AKR1C2,AKR1C3,ALAS1,ALDH1L1,ALDH3A1,AMACR,ANKRD36C,ANXA1,ANXA3,AOAH,AP2B1,ARHGEF2,ARMC2,ARSD,ASS1,ATP6V0A4,B4GALNT3,BCAS1,BCL11A,BCL6,BDKRB2,BIRC5,C12orf43,CACNA1E,CALCOCO1,CAPN8,CARD16,CASP1,CBS/LOC102724560,CCDC198,CCND1,CCPG1,CCSER2,CD244,CD55,CDA,CDC20,CDH17,CDK15,CDK2AP2,CDKN2A,CEACAM1,CEACAM5,CEACAM6,CENPE,CENPJ,CFL…	276
Cancer,Organismal Injury and Abnormalities,Reproductive System Disease	Genital tract cancer	1.05e-08		0.239	ABCA12,ABCC2,ABCC3,ABCC5,ABCG1,ACP3,ACSL1,ACSL3,ACSL4,ACSS2,ACTB,ADA,AKR1C1/AKR1C2,AKR1C3,ALAS1,ALDH1L1,ALDH3A1,AMACR,ANKRD36C,ANXA1,ANXA3,AOAH,AP2B1,ARHGEF2,ARMC2,ARSD,ASS1,ATP6V0A4,B4GALNT3,BCAS1,BCL11A,BCL6,BDKRB2,BIRC5,C12orf43,CACNA1E,CALCOCO1,CAPN8,CARD16,CASP1,CBS/LOC102724560,CCDC198,CCND1,CCPG1,CCSER2,CD244,CD55,CDA,CDC20,CDH17,CDK15,CDK2AP2,CDKN2A,CEACAM1,CEACAM5,CEACAM6,CENPE,CENPJ,CFL…	275
Cancer,Organismal Injury and Abnormalities,Reproductive System Disease	Prostate cancer	1.25e-06		0.239	ABCA12,ABCC5,ACP3,ACSL3,ACSL4,ACSS2,AKR1C3,ALDH1L1,AMACR,ANKRD36C,ANXA1,ANXA3,AOAH,ARHGEF2,ARSD,ASS1,B4GALNT3,BCL11A,BDKRB2,BIRC5,CACNA1E,CAPN8,CASP1,CBS/LOC102724560,CCND1,CCSER2,CD244,CDC20,CDH17,CDK2AP2,CDKN2A,CEACAM1,CEACAM5,CPT1A,CREB5,CTSE,CXCR4,CYP24A1,CYP3A5,CYP3A7,CYP51A1,DLL4,DNAH9,DUSP16,EGR1,ELOVL7,ERG,FBXO30,FDFT1,FGA,FHL2,FLNA,GALNT10,GBP2,GCNT1,GDF15,GPX1,GRINA,GSTM2,H2AC8,HGD,HMOX…	159
Cancer,Organismal Injury and Abnormalities,Reproductive System Disease	Malignant neoplasm of male genital organ	2.24e-06		0.239	ABCA12,ABCC5,ACP3,ACSL3,ACSL4,ACSS2,AKR1C3,ALDH1L1,AMACR,ANKRD36C,ANXA1,ANXA3,AOAH,ARHGEF2,ARSD,ASS1,B4GALNT3,BCL11A,BCL6,BDKRB2,BIRC5,CACNA1E,CAPN8,CASP1,CBS/LOC102724560,CCND1,CCSER2,CD244,CDC20,CDH17,CDK2AP2,CDKN2A,CEACAM1,CEACAM5,CPT1A,CREB5,CTSE,CXCR4,CYP24A1,CYP3A5,CYP3A7,CYP51A1,DLL4,DNAH9,DUSP16,EGR1,ELOVL7,ERG,FBXO30,FDFT1,FGA,FHL2,FLNA,GALNT10,GBP2,GCNT1,GDF15,GPX1,GRINA,GSTM2,H2AC8,HGD…	160
Cancer,Organismal Injury and Abnormalities	Benign solid tumor	0.000128		0.247	ACSL1,AKR1B15,ALDOC,ANXA1,ANXA3,ARHGEF2,ASS1,BIRC5,CCND1,CDC42EP3,CDKN2A,CEACAM1,CEACAM6,CLDN2,CXCR4,CYP3A5,DBN1,EGR1,FAH,FDFT1,FLNA,GBP2,GDF15,GNE,GSTM5,HMOX1,HOXA5,IFRD1,IQGAP2,JAG1,MT-ND2,MYCN,NDRG2,NRP1,NRP2,PCK1,PCP4,PDK4,PINX1,PLA2G6,PPARGC1A,PRKAR1A,PTGR1,PXMP2,RAC2,RUVBL1,S100A3,SERPINE2,SERPINH1,SLC29A1,SLC7A11,TFAP2C,TNC,TRAK1,TRIB3,TXNIP,UBE2S,VEGFA,ZBTB7C	59
Cancer,Organismal Injury and Abnormalities,Respiratory Disease	Lung tumor	3.2e-07		0.25	ABCA12,ABCC2,ABCC3,ABCC5,ACP3,ACSL1,ACSL3,ACSS2,ACTB,ADA,ADISSP,AKR1B10,AKR1B15,ALDH1L1,ALDH3A1,ALDOC,AMACR,ANKRD36C,ANXA1,ANXA3,AOAH,AREG,ARHGEF2,ARSD,ASS1,ATP5F1D,B4GALNT3,BCL11A,BCL2L15,BCL6,BDKRB2,BIRC5,CACNA1E,CARD6,CASP1,CCND1,CD244,CD55,CDA,CDC20,CDC42EP3,CDCA3,CDCA7,CDHR2,CDKN2A,CEACAM1,CEACAM5,CENPE,CENPJ,CEP72,CFLAR,CLDN2,CLIP2,CREB5,CSGALNACT2,CST7,CXCR4,CYP1A1,CYP24A1,CYP2B6,CYP2C18,C…	197
Cancer,Organismal Injury and Abnormalities,Respiratory Disease	Respiratory system tumor	5e-07		0.25	ABCA12,ABCC2,ABCC3,ABCC5,ACP3,ACSL1,ACSL3,ACSS2,ACTB,ADA,ADISSP,AKR1B10,AKR1B15,AKR1C3,ALDH1L1,ALDH3A1,ALDOC,AMACR,ANKRD36C,ANXA1,ANXA3,AOAH,AREG,ARHGEF2,ARSD,ASS1,ATP5F1D,B4GALNT3,BCL11A,BCL2L15,BCL6,BDKRB2,BIRC5,CACNA1E,CAPN8,CARD6,CASP1,CCND1,CD244,CD55,CDA,CDC20,CDC42EP3,CDCA3,CDCA7,CDHR2,CDKN2A,CEACAM1,CEACAM5,CENPE,CENPJ,CEP72,CFLAR,CLDN2,CLIP2,CREB5,CSGALNACT2,CST7,CXCR4,CYP1A1,CYP24A1,CYP…	206
Cardiovascular System Development and Function,Organ Development,Skeletal and Muscular System Development and Function	Function of cardiac muscle	0.00186		0.251	FBXO32,GDF15,HBEGF,HMOX1,IL18,MAP2K5,PLA2G6,PPARGC1A,RANGRF,SLC6A6,TLR4,TXNIP,VEGFA	13
Inflammatory Response,Organismal Injury and Abnormalities	Inflammation of body cavity	3.78e-08		0.259	ABCA12,ABCC2,ABCG1,ACSL1,ACTB,ADA,AKR1B10,ANXA1,ANXA3,APRT,AREG,BCL2L12,BCL2L15,BCL6,BIRC5,CASP1,CBS/LOC102724560,CCL28,CD55,CDC42EP3,CDKN2A,CEACAM1,CEACAM5,CEACAM6,COTL1,CXCR1,CYP1A1,CYP2B6,CYP51A1,DLL4,EGR1,FABP1,FAH,FBXO32,FDFT1,FGA,FOSL1,GABRE,GBP2,GPX1,HBEGF,HMGCS2,HMOX1,HOXA5,ID2,IL18,IRS2,ISG20,ITGB6,MCTP1,MT1G,MTHFR,NEU1,NFAT5,NMU,PCK1,POR,PRMT1,PRPS1,PTPRJ,RAC2,SAMD9L,SERINC2,SERPINB1,SG…	74
Cell Cycle	Senescence of cells	0.000354		0.265	ABCC3,ACSL1,BCL11A,BCL2L12,BCL6,CBS/LOC102724560,CCND1,CDC20,CDKN2A,CYP24A1,EGR1,EIF5A2,EPHX1,ERG,FBP1,FOSL1,HMOX1,ID2,KIF20A,ME1,SERPINE2,VEGFA,YPEL3	23
Cancer,Organismal Injury and Abnormalities,Respiratory Disease	Lung carcinoma	2.55e-06		0.272	ABCA12,ABCC2,ABCC3,ABCC5,ACP3,ACSL3,ACTB,ADA,ADISSP,AKR1B10,AKR1B15,ALDH1L1,ALDH3A1,ALDOC,AMACR,ANKRD36C,ANXA3,AOAH,AREG,ARHGEF2,ARSD,ASS1,ATP5F1D,B4GALNT3,BCL11A,BCL2L15,BCL6,BDKRB2,BIRC5,CACNA1E,CARD6,CASP1,CCND1,CD244,CD55,CDA,CDC20,CDC42EP3,CDCA3,CDCA7,CDHR2,CDKN2A,CEACAM1,CEACAM5,CENPE,CENPJ,CEP72,CFLAR,CLDN2,CLIP2,CREB5,CSGALNACT2,CST7,CXCR4,CYP24A1,CYP2B6,CYP2C18,CYP3A7,CYP4F11,CYTH4,CYTOR…	184
Cancer,Organismal Injury and Abnormalities,Reproductive System Disease	Breast cancer	3.51e-11		0.277	ABCC2,ABCC3,ABCC5,ACP3,ACSL1,ACSL4,ACSS2,AKR1C1/AKR1C2,AKR1C3,ALDH1L1,ALDH3A1,ALDOC,ANKRD36C,ANXA1,ANXA3,AREG,ARHGEF2,ATP5F1D,AURKAIP1,BCL11A,BCL6,BDKRB2,BIRC5,CACNA1E,CBS/LOC102724560,CCND1,CCNG2,CDC20,CDC42EP3,CDCA7,CDCP1,CDH17,CDK15,CDK2AP2,CDKN2A,CEACAM3,CEACAM5,CEACAM6,CENPE,CEP72,CFLAR,CLDN2,CNN2,CPT1A,CREB5,CXCR4,CYP1A1,CYP2B6,CYP3A5,CYTH4,DCTPP1,DHCR7,DNAH9,DUSP16,EGR1,ELOVL7,ERG,FAH,FAU,…	173
Cancer,Organismal Injury and Abnormalities,Reproductive System Disease	Breast or ovarian cancer	4.84e-11		0.277	ABCA12,ABCC2,ABCC3,ABCC5,ABCG1,ACP3,ACSL1,ACSL4,ACSS2,ADA,AKR1C1/AKR1C2,AKR1C3,ALDH1L1,ALDH3A1,ALDOC,ANKRD36C,ANXA1,ANXA3,AREG,ARHGEF2,ATP5F1D,AURKAIP1,BCL11A,BCL6,BDKRB2,BIRC5,CACNA1E,CARD16,CBS/LOC102724560,CCND1,CCNG2,CDC20,CDC42EP3,CDCA7,CDCP1,CDH17,CDK15,CDK2AP2,CDKN2A,CEACAM3,CEACAM5,CEACAM6,CENPE,CEP72,CFLAR,CLDN2,CLEC2D,CNN2,CPT1A,CREB5,CREBRF,CXCR4,CYP1A1,CYP24A1,CYP2B6,CYP3A5,CYP4F3,CYP…	206
Cancer,Organismal Injury and Abnormalities	Multiple cancers	1.49e-10		0.277	ABCA12,ABCC2,ABCC3,ABCC5,ABCG1,ACP3,ACSL1,ACSL4,ACSS2,ADA,AKR1C1/AKR1C2,AKR1C3,ALDH1L1,ALDH3A1,ALDOC,ANKRD36C,ANXA1,ANXA3,AREG,ARHGEF2,ATP5F1D,AURKAIP1,BCL11A,BCL6,BDKRB2,BIRC5,CACNA1E,CARD16,CBS/LOC102724560,CCND1,CCNG2,CDC20,CDC42EP3,CDCA7,CDCP1,CDH17,CDK15,CDK2AP2,CDKN2A,CEACAM3,CEACAM5,CEACAM6,CENPE,CEP72,CFLAR,CLDN2,CLEC2D,CNN2,CPT1A,CREB5,CREBRF,CSGALNACT2,CXCR4,CYP1A1,CYP24A1,CYP2B6,CYP3A5…	208
Cancer,Organismal Injury and Abnormalities,Reproductive System Disease	Breast or gynecological cancer	1.68e-10		0.277	ABCA12,ABCC2,ABCC3,ABCC5,ABCG1,ACP3,ACSL1,ACSL3,ACSL4,ACSS2,ACTB,ADA,AKR1C1/AKR1C2,AKR1C3,ALAS1,ALDH1L1,ALDH3A1,ALDOC,AMACR,ANKRD36C,ANXA1,ANXA3,AOAH,AP2B1,AREG,ARHGEF2,ARMC2,ARSD,ATP5F1D,ATP6V0A4,AURKAIP1,BCAS1,BCL11A,BCL6,BDKRB2,BIRC5,C12orf43,CACNA1E,CALCOCO1,CARD16,CBS/LOC102724560,CCDC198,CCND1,CCNG2,CCPG1,CD55,CDA,CDC20,CDC42EP3,CDCA7,CDCP1,CDH17,CDK15,CDK2AP2,CDKN2A,CEACAM3,CEACAM5,CEACAM6…	281
Cancer,Organismal Injury and Abnormalities	Breast or gastric cancer	5.85e-07		0.277	ABCA12,ABCC2,ABCC3,ABCC5,ABCG1,ACP3,ACSL1,ACSL3,ACSL4,ACSS2,ADA,AKR1C1/AKR1C2,AKR1C3,ALDH1L1,ALDH3A1,ALDOC,ANKRD36C,ANXA1,ANXA3,AREG,ARHGEF2,ARMC2,ATP5F1D,ATP6V0A4,AURKAIP1,BCL11A,BCL6,BDKRB2,BIRC5,CACNA1E,CAPN8,CARD16,CASP1,CBS/LOC102724560,CCND1,CCNG2,CCPG1,CDC20,CDC42EP3,CDCA7,CDCP1,CDH17,CDHR2,CDK15,CDK2AP2,CDKN2A,CEACAM3,CEACAM5,CEACAM6,CENPE,CENPJ,CEP72,CFLAR,CLDN2,CLEC2D,CNN2,COLGALT2,CPT1…	250
Cell Death and Survival,Organismal Injury and Abnormalities	Apoptosis of peritoneal macrophages	0.000191		0.277	ABCG1,CDKN2A,CFLAR,PLA2G6,TLR4	5
Cardiovascular Disease,Developmental Disorder,Hereditary Disorder,Organismal Injury and Abnormalities,Respiratory Disease	Persistent truncus arteriosus	0.000476		0.277	FLNA,MEIS2,NRP1,RDH10,VEGFA	5
Lipid Metabolism,Small Molecule Biochemistry	Metabolism of acylglycerol	0.000151		0.298	ACSL1,ACSL4,BDKRB2,CPT1A,CREB3L3,EPHX1,FABP1,GPAT3,GPX1,PLAAT3,PLIN2,PPARGC1A,TLR4	13
Cell-To-Cell Signaling and Interaction,Hematological System Development and Function,Immune Cell Trafficking,Inflammatory Response	Adhesion of phagocytes	0.00147		0.298	ANXA1,CCND1,CEACAM1,CXCR1,FGA,FLNA,GDF15,PLA2G6,RAC2,TLR4,VEGFA	11
Gastrointestinal Disease,Organismal Injury and Abnormalities	Benign oral disorder	1.29e-06		0.306	ABCA12,ACSS2,ACTB,ANXA1,AREG,ARHGEF2,CACNA1E,CBS/LOC102724560,CCND1,CXCR4,CYP3A5,CYP51A1,DHCR7,EGR1,ESRP2,FDFT1,GABRE,GBP2,H2AC4,H2AC8,HMGCS1,IL18,IL1R2,ITGB6,KCNJ2,LRP4,MADD,MEIS2,OSR2,PRKAR1A,RDH10,RUNX2,SERPINB1,SERPINE2,SNRPF,SPRR1A,SPRR3,SQSTM1,TCTN2,TLR4,VEGFA	41
Cancer,Organismal Injury and Abnormalities	Lymphoreticular neoplasm	0.000778		0.32	ABCA12,ABCC2,ABCC3,ABCG1,ACSL1,ACSL3,ACSL4,ACTB,ADA,ALAS1,AMACR,ANXA1,ANXA3,ARHGEF2,ARSD,ASS1,ATP5F1D,ATP6V0A4,B4GALNT3,BCL11A,BCL6,BIRC5,BTG1,CACNA1E,CASP1,CCND1,CDA,CDC20,CDC42EP3,CDCA3,CDCA7,CDCP1,CDKN2A,CEACAM1,CEACAM3,CFLAR,CHN1,CPT1A,CXCR4,CYB561,CYP4F11,CYP4F2,CYP4F3,CYP51A1,DBN1,DCTPP1,DLL4,DNAH9,DOCK1,EEIG1,EGR1,EPHX1,ERG,ERMAP,FAM169A,FDFT1,FHL2,FLNA,GABRE,GBP2,GLS,H2AC15,HMOX1,HSPBP1,I…	125
Cancer,Organismal Injury and Abnormalities	Development of malignant tumor	1.24e-10		0.327	ABCA12,ABCC2,ABCC3,ABCC5,ABCG1,ACP3,ACSL1,ACSL3,ACSL4,ACSS2,ADA,ADISSP,AKR1B10,AKR1B15,AKR1C1/AKR1C2,ALAS1,ALDH1L1,ALDH3A1,ALDOC,AMACR,ANKRD36C,ANXA1,ANXA3,AOAH,AP2B1,AREG,ARHGEF2,ARMC2,ARSD,ASS1,ATP5F1D,ATP6V0A4,B4GALNT3,BCL11A,BCL2L15,BCL6,BDKRB2,BIRC5,CACNA1E,CALCOCO1,CAPN8,CARD16,CARD6,CASP1,CBS/LOC102724560,CCDC198,CCND1,CCNG2,CCPG1,CCSER2,CD244,CD55,CDC20,CDC42EP3,CDCA7,CDCP1,CDH17,CDHR2,CD…	327
Developmental Disorder,Gastrointestinal Disease,Organismal Injury and Abnormalities	Congenital anomaly of gastrointestinal tract	0.000288		0.329	ABCA12,ACSS2,ACTB,CACNA1E,CBS/LOC102724560,CYP51A1,DHCR7,ESRP2,FDFT1,FLNA,H2AC4,H2AC8,ITGB6,KCNJ2,MADD,MEIS2,OSR2,PRKAR1A,RDH10,RUNX2,SERPINE2,TCTN2,VEGFA	23
Developmental Disorder,Gastrointestinal Disease,Organismal Injury and Abnormalities	Congenital anomaly of mouth	0.000327		0.329	ABCA12,ACSS2,ACTB,CACNA1E,CBS/LOC102724560,CYP51A1,DHCR7,ESRP2,FDFT1,H2AC4,H2AC8,ITGB6,KCNJ2,MADD,MEIS2,OSR2,PRKAR1A,RDH10,RUNX2,SERPINE2,TCTN2,VEGFA	22
Cancer,Organismal Injury and Abnormalities	Abdominal cancer	2.45e-24		0.33	ABCA12,ABCC2,ABCC3,ABCC5,ABCG1,ACAA2,ACP3,ACSL1,ACSL3,ACSL4,ACSS2,ACTB,ADA,ADISSP,AKR1B10,AKR1B15,AKR1C1/AKR1C2,AKR1C3,ALAS1,ALDH1L1,ALDH3A1,AMACR,ANAPC15,ANGEL2,ANKRD36C,ANXA1,ANXA3,AOAH,AP2B1,AREG,ARHGEF2,ARMC2,ARSD,ASS1,ATP6V0A4,B4GALNT3,BCAS1,BCL11A,BCL2L12,BCL6,BCL7B,BDKRB2,BHLHE41,BIRC5,BTG1,C12orf43,C8orf33,CACNA1E,CALCOCO1,CAPN8,CARD16,CARD6,CASP1,CBS/LOC102724560,CCDC198,CCDC92,CCL28,CCN…	423
Cellular Movement	Cell movement of myeloid cells	3.1e-05		0.334	ACSL4,ANXA1,AREG,ARHGEF2,BCL6,CASP1,CCL28,CCND1,CD55,CEACAM1,CNN2,CTSE,CXCR1,CXCR4,CYP2J2,DNAH9,FGA,FHL2,FLNA,GCNT1,GDF15,HMOX1,IL18,IL1R2,MTUS1,NMU,NRP1,PDK2,PDK4,PLA2G6,PRAP1,PTPRJ,RAC2,SERPINB1,SGPP2,TLR4,TNC,VEGFA,YARS1	39
Cell Death and Survival,Gastrointestinal Disease,Hepatic System Disease,Organismal Injury and Abnormalities	Cell death of liver cells	0.00165		0.341	ACSL4,CBS/LOC102724560,CCND1,CFLAR,FAH,HBEGF,HMOX1,IQGAP2,MEIS2,MYCN,PPARGC1A,SERPINH1,TLR4,UGDH	14
Neurological Disease,Organismal Injury and Abnormalities	Epilepsy or neurodevelopmental disorder	0.00174		0.343	ABCC2,ABCC5,ACTB,ARHGEF2,BCL11A,CACNA1E,CCPG1,CRYM,CXCR4,CYTOR,DLL4,EGR1,EPHX1,FLNA,GABRE,GLS,HBP1,HMOX1,ID2,IFRD1,IGSF9B,KANK1,KCNV1,MADD,MAN2A2,MGAM2,NAA10,NAV2,NBAS,NRP2,PLK2,POR,SECTM1,SERPINE2,SLC1A4,SLC29A1,SLC2A14,SLC6A8,SPTAN1,SVBP,TLR4,TRAK1,UGDH,WFS1	44
Cardiovascular System Development and Function,Cellular Movement	Chemotaxis of endothelial cells	0.00169		0.353	CEACAM1,CXCR1,CXCR4,MAP2K5,NRP1,OSR1,VEGFA	7
Cellular Development,Cellular Growth and Proliferation	Cell proliferation of colorectal cancer cell lines	0.0018		0.363	AREG,BIRC5,CCND1,CDC37,CDCP1,CDH17,CLDN2,CNN2,ID2,JAG1,KRT80,ME1,MT1A,NBR2,PCK1,PDK4,POR,PPARGC1A,PRPS1,RANBP1,RPS6KA4,SLC7A11,SPRR3,STMN1,TLR4,VEGFA	26
Cell-To-Cell Signaling and Interaction,Hematological System Development and Function,Immune Cell Trafficking,Inflammatory Response	Adhesion of neutrophils	0.00191		0.372	ANXA1,CEACAM1,CXCR1,FGA,FLNA,GDF15,TLR4,VEGFA	8
Cell-To-Cell Signaling and Interaction	Binding of tumor cell lines	5.29e-08		0.374	ACSL4,ANXA1,CCND1,CDCP1,CDH17,CEACAM1,CEACAM5,CLDN2,CXCR1,CXCR4,CYP2J2,EGR1,ERG,ESRP2,FGA,FLNA,GDF15,HAS2,IL18,IL1R2,ITGB6,LAMA3,NEU1,NEU3,NRP1,PRMT1,RAP1GAP,RHOH,RHOU,SERPINH1,SPTAN1,TLR4,TNC,UGDH,VEGFA	35
Cell Death and Survival,Organismal Injury and Abnormalities	Apoptosis of lung cancer cell lines	2.06e-06		0.386	AKR1B10,ALDH1L1,AREG,BIRC5,CASP1,CCND1,CDC20,CDCP1,CDKN2A,CFLAR,FBP1,FOSL1,GPX1,JAG1,MADD,MAP2K5,NBR2,PORCN,PRPS1,SKP2,SNRPB,SNRPD2,SNRPF,TLR4,TXNIP,VEGFA	26
Cellular Movement,Hematological System Development and Function,Immune Cell Trafficking,Inflammatory Response	Cell movement of phagocytes	8.8e-05		0.389	ACSL4,ANXA1,AREG,ARHGEF2,BCL6,CASP1,CCND1,CD55,CEACAM1,CNN2,CTSE,CXCR1,CXCR4,CYP2J2,DNAH9,FGA,FHL2,FLNA,GCNT1,GDF15,HMOX1,IL18,IL1R2,MTUS1,NMU,NRP1,NRP2,PDK2,PDK4,PLA2G6,PRAP1,PTPRJ,RAC2,SERPINB1,SGPP2,TLR4,TNC,VEGFA	38
Developmental Disorder,Hereditary Disorder,Organismal Injury and Abnormalities	Familial midline defect	0.000825		0.391	CACNA1E,FLNA,JAG1,MEIS2,MTHFR,NRP1,RDH10,RUNX2,VEGFA	9
Cardiovascular Disease,Hereditary Disorder,Organismal Injury and Abnormalities	Familial vascular disease	0.00106		0.391	CBS/LOC102724560,CD55,CYB561,FGA,FLNA,HMOX1,JAG1,MEIS2,MRPL18,MTHFR,NRP1,RDH10,SNRPB,STMN1,UGDH,VEGFA	16
Cardiovascular Disease,Hereditary Disorder,Organismal Injury and Abnormalities	Familial cardiovascular disease	0.00132		0.391	CACNA1E,CBS/LOC102724560,CCND1,CD55,CREB3L3,CYB561,DNAH9,FGA,FHL2,FLNA,HMOX1,JAG1,KCNJ2,KIF20A,KLHL24,KYNU,MEIS2,MRPL18,MTHFR,NAA10,NRP1,PRKAR1A,RANGRF,RDH10,SNRPB,STMN1,TKT,UGDH,VEGFA	29
Cancer,Hematological Disease,Organismal Injury and Abnormalities	Myelodysplastic syndrome or leukemia	0.0003		0.393	ABCA12,ABCC2,ABCC3,ACSL1,ACSL3,ACSL4,ACTB,ADA,ALDH3A1,ANXA1,ANXA3,ARSD,ATP6V0A4,B4GALNT3,BCL11A,BCL6,BHLHE41,BIRC5,BTG1,CACNA1E,CCDC198,CCND1,CCPG1,CD244,CDA,CDC42EP3,CDCP1,CDKN2A,CEACAM1,CEACAM3,CEACAM5,CENPE,CHN1,CPT1A,CXCR4,CYP1A1,CYP3A5,CYP4F11,CYP4F3,CYP51A1,DBN1,DCPS,DCTPP1,DLL4,DNAH9,DUSP16,EPHX1,ERG,ERMAP,FAM169A,FAXDC2,FBXO30,FLNA,GABRE,GBP2,GLS,GNE,GSTM2,GSTM4,H2AC15,HSPBP1,ITGAE,JAG1,K…	122
Cancer,Hematological Disease,Immunological Disease,Organismal Injury and Abnormalities	Leukemia	0.000517		0.393	ABCC2,ABCC3,ACSL1,ACSL3,ACSL4,ACTB,ADA,ALDH3A1,ANXA1,ANXA3,ARSD,ATP6V0A4,BCL11A,BCL6,BHLHE41,BIRC5,BTG1,CACNA1E,CCDC198,CCND1,CCPG1,CD244,CDA,CDC42EP3,CDCP1,CDKN2A,CEACAM1,CEACAM3,CEACAM5,CENPE,CHN1,CPT1A,CXCR4,CYP1A1,CYP3A5,CYP4F11,CYP4F3,CYP51A1,DBN1,DCPS,DCTPP1,DLL4,DNAH9,DUSP16,EPHX1,ERG,ERMAP,FAM169A,FAXDC2,FBXO30,FLNA,GABRE,GBP2,GLS,GNE,GSTM2,GSTM4,H2AC15,HSPBP1,ITGAE,JAG1,KCNV1,KIF20A,KIF2…	118
Connective Tissue Development and Function,Tissue Morphology	Quantity of connective tissue	0.00105		0.393	AMACR,BIRC5,CCND1,CDKN2A,CEACAM1,CREB5,DNAJB4,EGR1,GDF15,GPAT3,GPX1,HMOX1,HOXA5,ID2,IL18,IRS2,NAA10,NRP1,PCK1,PDK4,PLA2G6,PLIN2,PPARGC1A,PRMT1,RUNX2,SKP2,SQSTM1,TKT,TLR4,UBL5,VEGFA	31
Organismal Injury and Abnormalities	Damage of genitourinary system	7.69e-06		0.394	AREG,BDKRB2,CCND1,CD55,CLDN2,CXCR4,CYP2J2,EGR1,FABP1,FAH,HBEGF,HMOX1,HSD17B2,IL18,ITGB6,PPARGC1A,SLC6A6,SLC7A11,TLR4,TXNIP	20
Cardiovascular System Development and Function,Organismal Development	Angiogenesis	0.00132		0.411	ADA,ANXA1,ANXA3,AREG,BDKRB2,BIRC5,BTG1,CARD6,CASP1,CBS/LOC102724560,CCL28,CCND1,CDKN2A,CEACAM1,CXCR4,CYP2J2,CYP4F2,CYP51A1,DHCR7,DLL4,EGR1,ERG,FHL2,FLNA,FOSL1,GPX1,HAS2,HBEGF,HMOX1,HOXA5,IL18,JAG1,KCNJ2,MAP2K5,MTHFR,NEU1,NFAT5,NRP1,NRP2,POR,PPARGC1A,PRAP1,PTPRJ,RAC2,RUNX2,SERPINH1,SKP2,SULF2,TKT,TLR4,TNC,VEGFA,YARS1	53
Cancer,Organismal Injury and Abnormalities	Melanoma	2.23e-10		0.418	ABCA12,ABCC2,ABCC3,ABCC5,ABCG1,ACAA2,ACP3,ACSL3,ACSL4,ACSS2,ACTB,ADA,ADISSP,AKR1B10,AKR1B15,AKR1C1/AKR1C2,AKR1C3,ALAS1,ALDH1L1,ALDH3A1,AMACR,ANAPC15,ANKRD36C,ANXA1,ANXA3,AOAH,AP2B1,APRT,AREG,ARHGEF2,ARMC2,ARSD,ASS1,ATP6V0A4,B4GALNT3,BCAS1,BCL11A,BCL2L12,BCL2L15,BCL6,BDKRB2,BIRC5,C12orf43,C8orf33,CACNA1E,CALCOCO1,CAPN8,CARD6,CASP1,CCDC126,CCND1,CD244,CD55,CDA,CDC37,CDC42EP3,CDCA7,CDCP1,CDH17,CDHR2…	315
Cancer,Gastrointestinal Disease,Organismal Injury and Abnormalities	Hepato-pancreato-biliary cancer	3.69e-13		0.419	ABCA12,ABCC2,ABCC3,ABCC5,ABCG1,ACAA2,ACP3,ACSL1,ACSL3,ACSL4,ACSS2,ACTB,ADA,AKR1B10,AKR1B15,AKR1C1/AKR1C2,AKR1C3,AMACR,ANAPC15,ANXA1,ANXA3,AOAH,AREG,ARHGEF2,ARMC2,ARSD,ASS1,ATP6V0A4,B4GALNT3,BCL11A,BCL2L12,BCL6,BIRC5,C12orf43,C8orf33,CACNA1E,CAPN8,CARD6,CASP1,CBS/LOC102724560,CCDC92,CCND1,CDA,CDC20,CDC42EP3,CDCA3,CDCP1,CDH17,CDHR2,CDKN2A,CEACAM1,CEACAM5,CEACAM6,CENPE,CENPJ,CFLAR,CHN1,CLDN2,CLEC2D,…	266
Cancer,Organismal Injury and Abnormalities	Frequency of tumor	1.52e-11		0.425	ABCA12,ABCC2,ABCC3,ABCC5,ABCG1,ACP3,ACSL1,ACSL3,ACSL4,ACSS2,ADA,ADISSP,AKR1B10,AKR1B15,AKR1C1/AKR1C2,ALAS1,ALDH1L1,ALDH3A1,ALDOC,AMACR,ANKRD36C,ANXA1,ANXA3,AOAH,AP2B1,AREG,ARHGEF2,ARMC2,ARSD,ASS1,ATP5F1D,ATP6V0A4,B4GALNT3,BCL11A,BCL2L15,BCL6,BCL7B,BDKRB2,BIRC5,CACNA1E,CALCOCO1,CAPN8,CARD16,CARD6,CASP1,CBS/LOC102724560,CCDC198,CCND1,CCNG2,CCPG1,CCSER2,CD244,CD55,CDC20,CDC42EP3,CDCA7,CDCP1,CDH17,CD…	334
Connective Tissue Disorders,Developmental Disorder,Gastrointestinal Disease,Organismal Injury and Abnormalities,Skeletal and Muscular Disorders	Orofacial dysmorphism	0.000263		0.437	ABCA12,ACSS2,ACTB,CACNA1E,CBS/LOC102724560,CYP51A1,DHCR7,ESRP2,FDFT1,H2AC4,H2AC8,KCNJ2,MADD,MEIS2,OSR2,RDH10,RUNX2,SERPINE2,TCTN2,VEGFA	20
Connective Tissue Disorders,Developmental Disorder,Gastrointestinal Disease,Organismal Injury and Abnormalities,Skeletal and Muscular Disorders	Congenital malformation of face	0.00103		0.437	ABCA12,ACSS2,ACTB,CBS/LOC102724560,CYP51A1,DHCR7,FDFT1,H2AC4,H2AC8,KCNJ2,MADD,MEIS2,OSR2,RDH10,RUNX2,SERPINE2,TCTN2,VEGFA	18
Cellular Development,Cellular Growth and Proliferation	Cell proliferation of sarcoma cell lines	4.4e-05		0.443	ASS1,BCL6,BIRC5,CCND1,CDKN2A,CENPE,DOCK1,EGR1,FLNA,FOSL1,GSTM4,HAS2,HMGCS1,IL18,ME1,PORCN,PPARGC1A,PRMT1,VEGFA	19
Cancer,Organismal Injury and Abnormalities,Renal and Urological Disease	Upper urinary tract tumor	1.19e-06		0.447	ABCG1,ACSL3,ACTB,ADA,ALAS1,AMACR,ARSD,ATP6V0A4,BIRC5,CCND1,CDC20,CDC42EP3,CDCP1,CDKN2A,CENPE,CFLAR,CREBRF,CXCR4,CYP1A1,CYP3A5,CYP4F3,CYP51A1,DLL4,DMTN,DNAH9,EPHX1,FABP6,FAH,FAM169A,FDFT1,FLNA,GABRE,GBP2,GLS,GNE,GPX1,GSTM2,HBP1,HMOX1,ID2,IL18,IRS2,KRT80,LHFPL2,LPCAT1,MAP2K5,MCTP1,MT1A,MYCN,NAV2,NDUFA7,NDUFB7,NFAT5,OSR1,PDK2,PDK4,PLIN2,PLK2,POR,PRR11,PSCA,RAP1GAP,RIPOR1,RSRP1,RUNX2,SAMD9L,SERINC2,S…	85
Cancer,Organismal Injury and Abnormalities,Renal and Urological Disease	Renal tumor	1.99e-06		0.447	ABCG1,ACSL3,ACTB,ADA,ALAS1,AMACR,ARSD,ATP6V0A4,BIRC5,CCND1,CDC20,CDC42EP3,CDCP1,CDKN2A,CENPE,CFLAR,CREBRF,CXCR4,CYP1A1,CYP3A5,CYP4F3,CYP51A1,DLL4,DMTN,DNAH9,EPHX1,FABP6,FAH,FAM169A,FDFT1,FLNA,GABRE,GBP2,GLS,GNE,GPX1,GSTM2,HBP1,HMOX1,ID2,IL18,IRS2,KRT80,LHFPL2,LPCAT1,MAP2K5,MCTP1,MT1A,MYCN,NAV2,NDUFA7,NDUFB7,NFAT5,OSR1,PDK2,PDK4,PLIN2,POR,PRR11,PSCA,RAP1GAP,RIPOR1,RSRP1,RUNX2,SAMD9L,SERINC2,SIPA1L…	84
Cancer,Cellular Development,Cellular Growth and Proliferation,Neurological Disease,Organismal Injury and Abnormalities,Tumor Morphology	Proliferation of glioma cells	0.000845		0.447	CDKN2A,CXCR4,GDF15,IL18,JAG1,NRP1	6
Cancer,Organismal Injury and Abnormalities	Growth of tumor	1.1e-09		0.458	ACSL4,ACSS2,AKR1B10,AKR1C3,ANXA1,AREG,ARHGEF2,ASS1,BCL6,BDKRB2,BIRC5,CASP1,CBS/LOC102724560,CCND1,CDA,CDC20,CDC42EP3,CDCP1,CDH17,CDKN2A,CEACAM1,CEACAM5,CFLAR,CPT1A,CXCR4,CYP24A1,CYP3A5,CYTOR,DLL4,EGR1,EIF5A2,FBP1,FGA,FHL2,FLNA,FOSL1,GBP2,GDF15,GLS,HBEGF,HMOX1,HOXA5,HYOU1,ID2,IL18,IQGAP2,ITGB6,JAG1,KIF20A,LAMA3,MAP2K5,MTHFR,MYCN,NAPRT,NDRG2,NDUFAF3,NRP1,NRP2,PCK1,PDK4,PLA2G2F,PLK2,PPARGC1A,PRKAR1A…	90
Cancer,Gastrointestinal Disease,Hepatic System Disease,Organismal Injury and Abnormalities	Liver tumor	7.24e-13		0.461	ABCA12,ABCC2,ABCC3,ABCC5,ABCG1,ACAA2,ACP3,ACSL1,ACSL3,ACSL4,ACSS2,ACTB,ADA,AKR1B10,AKR1B15,AKR1C1/AKR1C2,AKR1C3,ALDH1L1,AMACR,ANAPC15,ANKRD36C,ANXA1,ANXA3,AOAH,AREG,ARHGEF2,ARSD,ASS1,ATP6V0A4,B4GALNT3,BCL11A,BCL2L12,BCL6,BIRC5,C12orf43,CACNA1E,CAPN8,CARD6,CBS/LOC102724560,CCDC92,CCND1,CDA,CDC20,CDC42EP3,CDCA3,CDCP1,CDH17,CDHR2,CDKN2A,CEACAM1,CEACAM5,CENPE,CENPJ,CFLAR,CLDN2,CLEC2D,CLIP2,COLGALT2,C…	241
Cancer,Gastrointestinal Disease,Organismal Injury and Abnormalities	Hepatobiliary neoplasm	5.51e-12		0.461	ABCA12,ABCC2,ABCC3,ABCC5,ABCG1,ACAA2,ACP3,ACSL1,ACSL3,ACSL4,ACSS2,ACTB,ADA,AKR1B10,AKR1B15,AKR1C1/AKR1C2,AKR1C3,ALDH1L1,AMACR,ANAPC15,ANKRD36C,ANXA1,ANXA3,AOAH,AREG,ARHGEF2,ARSD,ASS1,ATP6V0A4,B4GALNT3,BCL11A,BCL2L12,BCL6,BIRC5,C12orf43,C8orf33,CACNA1E,CAPN8,CARD6,CBS/LOC102724560,CCDC92,CCND1,CDA,CDC20,CDC42EP3,CDCA3,CDCP1,CDH17,CDHR2,CDKN2A,CEACAM1,CEACAM5,CENPE,CENPJ,CFLAR,CHN1,CLDN2,CLEC2D,CLI…	248
Cell Death and Survival,Organismal Injury and Abnormalities	Apoptosis of heart cells	0.00101		0.463	ACSL1,BIRC5,CASP1,CYP2J2,FOSL1,HMOX1,IL18,IL1R2,MAP2K5,MT1A,PPARGC1A,TLR4,TXNIP,VEGFA	14
Cancer,Organismal Injury and Abnormalities	Lymphohematopoietic cancer	0.00019		0.464	ABCA12,ABCC2,ABCC3,ABCG1,ACSL1,ACSL3,ACSL4,ACTB,ADA,ALAS1,ALDH3A1,AMACR,ANXA1,ANXA3,ARHGEF2,ARSD,ASS1,ATP5F1D,ATP6V0A4,B4GALNT3,BCL11A,BCL6,BHLHE41,BIRC5,BTG1,CACNA1E,CCDC198,CCND1,CCNG2,CCPG1,CD244,CDA,CDC20,CDC42EP3,CDCA3,CDCA7,CDCP1,CDKN2A,CEACAM1,CEACAM3,CEACAM5,CENPE,CFLAR,CHN1,CPT1A,CSGALNACT2,CXCR4,CYB561,CYP1A1,CYP3A5,CYP4F11,CYP4F2,CYP4F3,CYP51A1,DBN1,DCPS,DCTPP1,DLL4,DNAH9,DOCK1,DUSP16,…	167
Cancer,Hematological Disease,Organismal Injury and Abnormalities	Hematologic cancer	0.000324		0.464	ABCA12,ABCC2,ABCC3,ABCG1,ACSL1,ACSL3,ACSL4,ACTB,ADA,ALAS1,ALDH3A1,AMACR,ANXA1,ANXA3,ARSD,ASS1,ATP5F1D,ATP6V0A4,B4GALNT3,BCL11A,BCL6,BHLHE41,BIRC5,BTG1,CACNA1E,CCDC198,CCND1,CCNG2,CCPG1,CD244,CDA,CDC20,CDC42EP3,CDCA3,CDCA7,CDCP1,CDKN2A,CEACAM1,CEACAM3,CEACAM5,CENPE,CFLAR,CHN1,CPT1A,CSGALNACT2,CXCR4,CYB561,CYP1A1,CYP3A5,CYP4F11,CYP4F2,CYP4F3,CYP51A1,DBN1,DCPS,DCTPP1,DLL4,DNAH9,DOCK1,DUSP16,EEIG1,EG…	165
Cell-To-Cell Signaling and Interaction,Hematological System Development and Function,Immune Cell Trafficking,Inflammatory Response	Binding of neutrophils	0.00126		0.464	ANXA1,CEACAM1,CXCR1,ERG,FGA,FLNA,GDF15,TLR4,VEGFA	9
Cell Death and Survival,Organismal Injury and Abnormalities	Apoptosis of epithelial cells	1.99e-06		0.47	ADA,BIRC5,CASP1,CBS/LOC102724560,CCND1,CDC37,CDKN2A,CFLAR,CXCR4,EGR1,FAH,GDF15,HMOX1,ID2,IL18,IQGAP2,MEIS2,MYCN,NDRG2,PPARGC1A,PRAP1,SGPP2,STMN1,TLR4,UGDH,VEGFA	26
Cancer,Organismal Injury and Abnormalities	Malignant genitourinary solid tumor	4.12e-12		0.476	ABCA12,ABCC2,ABCC3,ABCC5,ABCG1,ACP3,ACSL1,ACSL3,ACSL4,ACSS2,ACTB,ADA,AKR1B10,AKR1C1/AKR1C2,AKR1C3,ALAS1,ALDH1L1,ALDH3A1,ALDOC,AMACR,ANKRD36C,ANXA1,ANXA3,AOAH,AP2B1,AREG,ARHGEF2,ARMC2,ARSD,ASS1,ATP5F1D,ATP6V0A4,AURKAIP1,B4GALNT3,BCAS1,BCL11A,BCL6,BDKRB2,BIRC5,C12orf43,CACNA1E,CALCOCO1,CAPN8,CARD16,CARD6,CASP1,CBS/LOC102724560,CCDC198,CCND1,CCNG2,CCPG1,CCSER2,CD244,CD55,CDA,CDC20,CDC37,CDC42EP3,CDC…	334
Connective Tissue Disorders,Developmental Disorder,Gastrointestinal Disease,Organismal Injury and Abnormalities,Skeletal and Muscular Disorders	Orofacial cleft	8.57e-05		0.478	ACSS2,CACNA1E,CYP51A1,DHCR7,ESRP2,H2AC4,H2AC8,KCNJ2,MEIS2,OSR2,RUNX2,SERPINE2,TCTN2,VEGFA	14
Connective Tissue Disorders,Developmental Disorder,Gastrointestinal Disease,Organismal Injury and Abnormalities,Skeletal and Muscular Disorders	Cleft palate	0.00153		0.478	ACSS2,CYP51A1,DHCR7,H2AC4,H2AC8,KCNJ2,MEIS2,OSR2,SERPINE2,TCTN2,VEGFA	11
Cancer,Organismal Injury and Abnormalities	Thoracic neoplasm	1.81e-07		0.482	ABCA12,ABCC2,ABCC3,ABCC5,ACP3,ACSL1,ACSL3,ACSS2,ACTB,ADA,ADISSP,AKR1B10,AKR1B15,ALDH1L1,ALDH3A1,ALDOC,AMACR,ANKRD36C,ANXA1,ANXA3,AOAH,AREG,ARHGEF2,ARSD,ASS1,ATP5F1D,B4GALNT3,BCL11A,BCL2L15,BCL6,BDKRB2,BIRC5,CACNA1E,CARD6,CASP1,CCND1,CD244,CD55,CDA,CDC20,CDC42EP3,CDCA3,CDCA7,CDHR2,CDKN2A,CEACAM1,CEACAM5,CENPE,CENPJ,CEP72,CFLAR,CLDN2,CLIP2,CREB5,CSGALNACT2,CST7,CXCR4,CYP1A1,CYP24A1,CYP2B6,CYP2C18,C…	199
Cancer,Organismal Injury and Abnormalities	Intrathoracic organ tumor	2.37e-07		0.482	ABCA12,ABCC2,ABCC3,ABCC5,ACP3,ACSL1,ACSL3,ACSS2,ACTB,ADA,ADISSP,AKR1B10,AKR1B15,ALDH1L1,ALDH3A1,ALDOC,AMACR,ANKRD36C,ANXA1,ANXA3,AOAH,AREG,ARHGEF2,ARSD,ASS1,ATP5F1D,B4GALNT3,BCL11A,BCL2L15,BCL6,BDKRB2,BIRC5,CACNA1E,CARD6,CASP1,CCND1,CD244,CD55,CDA,CDC20,CDC42EP3,CDCA3,CDCA7,CDHR2,CDKN2A,CEACAM1,CEACAM5,CENPE,CENPJ,CEP72,CFLAR,CLDN2,CLIP2,CREB5,CSGALNACT2,CST7,CXCR4,CYP1A1,CYP24A1,CYP2B6,CYP2C18,C…	198
Cancer,Organismal Injury and Abnormalities	Malignant solid tumor	2.13e-29		0.486	ABCA12,ABCC2,ABCC3,ABCC5,ABCG1,ACAA2,ACP3,ACSL1,ACSL3,ACSL4,ACSS2,ACTB,ADA,ADISSP,AKR1B10,AKR1B15,AKR1C1/AKR1C2,AKR1C3,ALAS1,ALDH1L1,ALDH3A1,ALDOC,AMACR,ANAPC15,ANGEL2,ANKRD36C,ANXA1,ANXA3,AOAH,AP2B1,APRT,AREG,ARHGEF2,ARMC2,ARSD,ASS1,ATP5F1D,ATP6V0A4,AURKAIP1,B4GALNT3,BCAS1,BCL11A,BCL2L12,BCL2L15,BCL6,BCL7B,BDKRB2,BHLHE41,BIRC5,BTG1,C12orf43,C8orf33,CACNA1E,CALCOCO1,CAPN8,CARD16,CARD6,CASP1,CBS/L…	449
Cancer,Organismal Injury and Abnormalities	Pelvic tumor	3.58e-09		0.487	ABCA12,ABCC2,ABCC3,ABCC5,ABCG1,ACP3,ACSL1,ACSL3,ACSL4,ACSS2,ACTB,ADA,AKR1B10,AKR1C1/AKR1C2,AKR1C3,ALAS1,ALDH1L1,ALDH3A1,AMACR,ANKRD36C,ANXA1,ANXA3,AOAH,AP2B1,ARHGEF2,ARMC2,ARSD,ASS1,ATP6V0A4,B4GALNT3,BCAS1,BCL11A,BCL6,BDKRB2,BIRC5,C12orf43,CACNA1E,CALCOCO1,CAPN8,CARD16,CARD6,CASP1,CBS/LOC102724560,CCDC198,CCND1,CCPG1,CCSER2,CD244,CD55,CDA,CDC20,CDC37,CDC42EP3,CDH17,CDK15,CDK2AP2,CDKN2A,CEACAM1,CE…	301
Cancer,Organismal Injury and Abnormalities,Reproductive System Disease	Genital tumor	3.94e-09		0.487	ABCA12,ABCC2,ABCC3,ABCC5,ABCG1,ACP3,ACSL1,ACSL3,ACSL4,ACSS2,ACTB,ADA,AKR1C1/AKR1C2,AKR1C3,ALAS1,ALDH1L1,ALDH3A1,AMACR,ANKRD36C,ANXA1,ANXA3,AOAH,AP2B1,ARHGEF2,ARMC2,ARSD,ASS1,ATP6V0A4,B4GALNT3,BCAS1,BCL11A,BCL6,BDKRB2,BIRC5,C12orf43,CACNA1E,CALCOCO1,CAPN8,CARD16,CASP1,CBS/LOC102724560,CCDC198,CCND1,CCPG1,CCSER2,CD244,CD55,CDA,CDC20,CDC42EP3,CDH17,CDK15,CDK2AP2,CDKN2A,CEACAM1,CEACAM5,CEACAM6,CENPE,…	280
Cancer,Organismal Injury and Abnormalities	Development of benign tumor	0.000997		0.49	ACSL1,AKR1B15,ALDOC,ANXA3,ARHGEF2,ASS1,CCND1,CDKN2A,CEACAM1,CEACAM6,CLDN2,CXCR4,CYP3A5,EGR1,FAH,FDFT1,GBP2,GDF15,GNE,GSTM5,HMOX1,IFRD1,IQGAP2,JAG1,MT-ND2,NRP2,PCK1,PCP4,PDK4,PINX1,PPARGC1A,PRKAR1A,PXMP2,RAC2,RUVBL1,SLC29A1,TRAK1,TRIB3,TXNIP,UBE2S,VEGFA,ZBTB7C	42
Cancer,Organismal Injury and Abnormalities	Breast or ovarian neoplasm	4.26e-11		0.492	ABCA12,ABCC2,ABCC3,ABCC5,ABCG1,ACP3,ACSL1,ACSL4,ACSS2,ADA,AKR1C1/AKR1C2,AKR1C3,ALDH1L1,ALDH3A1,ALDOC,ANKRD36C,ANXA1,ANXA3,AREG,ARHGEF2,ATP5F1D,AURKAIP1,BCL11A,BCL6,BDKRB2,BIRC5,CACNA1E,CARD16,CBS/LOC102724560,CCND1,CCNG2,CDC20,CDC37,CDC42EP3,CDCA7,CDCP1,CDH17,CDK15,CDK2AP2,CDKN2A,CEACAM3,CEACAM5,CEACAM6,CENPE,CEP72,CFLAR,CLDN2,CLEC2D,CNN2,CPT1A,CREB5,CREBRF,CXCR4,CYP1A1,CYP24A1,CYP2B6,CYP3A5,CYP4…	210
Carbohydrate Metabolism	Conversion of carbohydrate	0.00135		0.492	FABP1,NAPRT,PCK1,UGDH	4
Cardiovascular Disease,Organismal Injury and Abnormalities	Atherosclerosis	4.79e-05		0.499	ABCG1,ADA,BIRC5,CACNA1E,CBS/LOC102724560,CCDC92,CD55,CDCP1,EGR1,FOSL1,GCLM,GDF15,GPX1,HMOX1,IL18,KCNJ2,LDAH,NEU1,PLA2G6,PLIN2,PPARGC1A,RUNX2,SLC29A1,SLC7A11,SNRPD2,SPRR3,SQSTM1,TKT,TLR4,VEGFA,VEPH1	31
Cardiovascular Disease,Organismal Injury and Abnormalities	Occlusion of artery	0.000367		0.499	ABCG1,ADA,BIRC5,CACNA1E,CBS/LOC102724560,CCDC92,CD55,CDCP1,EGR1,FOSL1,GCLM,GDF15,GPX1,HMOX1,IL18,JAG1,KCNJ2,LDAH,NEU1,PLA2G6,PLIN2,PPARGC1A,RUNX2,SLC29A1,SLC7A11,SNRPD2,SPRR3,SQSTM1,TKT,TLR4,VEGFA,VEPH1	32
Nucleic Acid Metabolism	Metabolism of nucleic acid component or derivative	0.00023		0.509	ACAA2,ACP3,ADA,APRT,CDA,CPT1A,CXCR4,CYP1A1,CYP3A5,DCTPP1,ERG,FBP1,HAS2,HMGCS2,HMOX1,IRS2,KYNU,ME1,MTHFR,NAPRT,OAS1,PC,POR,PPARGC1A,PRPS1,SLC29A1,TK2,TLR4,TXNIP,UGDH,UQCC2	31
Cancer,Gastrointestinal Disease,Hepatic System Disease,Organismal Injury and Abnormalities	Hepatocellular carcinoma	2.06e-15		0.513	ABCA12,ABCC2,ACAA2,ACP3,ACSL1,ACSL3,ACSL4,ACSS2,ADA,AKR1B10,AKR1C1/AKR1C2,AKR1C3,AMACR,ANAPC15,ANXA1,ANXA3,AREG,ARHGEF2,ASS1,B4GALNT3,BIRC5,CACNA1E,CCND1,CDA,CDC20,CDC42EP3,CDCP1,CDH17,CDHR2,CDKN2A,CEACAM1,CEACAM5,CLDN2,CLEC2D,CPT1A,CREB3L3,CYP1A1,CYP2B6,CYP2C18,CYP4F3,CYTOR,DBN1,DHCR7,DLL4,DNAH9,EGR1,ENGASE,FAH,FBP1,FDFT1,FGA,GABRE,GBP2,GLS,GNE,GPX1,HAUS1,HGSNAT,HMGCS1,HMGCS2,IL18,IQGAP2,IRS2,JA…	112
Lipid Metabolism,Molecular Transport,Small Molecule Biochemistry	Uptake of lipid	3.46e-05		0.517	ABCC3,ACSL1,AKR1C1/AKR1C2,CASP1,FABP1,FABP6,HSD3B7,LPCAT3,NR1D1,PLIN2,PPARGC1A,SLC38A2,SLCO1B3,SLCO2B1,TLR4	15
Cancer,Organismal Injury and Abnormalities	Development of neuroepithelial tumor	1.02e-06		0.531	ABCA12,ABCC2,ABCC3,ABCC5,ACSL1,ACSS2,ACTB,ADA,AKR1B10,AKR1C1/AKR1C2,ALAS1,ALDH3A1,ALDOC,AMACR,ANKRD36C,ANXA1,AOAH,AP2B1,APRT,ARHGEF2,ARMC2,ARSD,ASS1,ATP6V0A4,B4GALNT3,BCAS1,BCL11A,BCL2L12,BCL6,BDKRB2,BIRC5,C8orf33,CACNA1E,CALCOCO1,CAPN8,CARD6,CASP1,CBS/LOC102724560,CCDC126,CCDC92,CCL28,CCND1,CCNG2,CCPG1,CCSER2,CD244,CDA,CDC37,CDC42EP3,CDCA3,CDCA7,CDCP1,CDH17,CDHR2,CDK15,CDK2AP2,CDKN2A,CEACAM1,CEA…	255
Cancer,Neurological Disease,Organismal Injury and Abnormalities	Glioma	1.59e-06		0.531	ABCA12,ABCC2,ABCC3,ABCC5,ACSL1,ACSS2,ACTB,ADA,AKR1B10,AKR1C1/AKR1C2,ALAS1,ALDH3A1,ALDOC,AMACR,ANKRD36C,ANXA1,AOAH,AP2B1,APRT,ARHGEF2,ARMC2,ARSD,ASS1,ATP6V0A4,B4GALNT3,BCAS1,BCL11A,BCL2L12,BCL6,BDKRB2,BIRC5,C8orf33,CACNA1E,CALCOCO1,CAPN8,CARD6,CASP1,CBS/LOC102724560,CCDC126,CCDC92,CCL28,CCND1,CCNG2,CCPG1,CCSER2,CD244,CDA,CDC37,CDC42EP3,CDCA3,CDCA7,CDCP1,CDH17,CDHR2,CDK15,CDK2AP2,CDKN2A,CEACAM1,CEA…	254
Cancer,Organismal Injury and Abnormalities	Development of carcinoma	8.41e-11		0.535	ABCA12,ABCC2,ABCC3,ABCC5,ABCG1,ACP3,ACSL1,ACSL3,ACSL4,ACSS2,ADA,ADISSP,AKR1B10,AKR1B15,AKR1C1/AKR1C2,ALAS1,ALDH1L1,ALDH3A1,ALDOC,AMACR,ANKRD36C,ANXA1,ANXA3,AOAH,AP2B1,AREG,ARHGEF2,ARMC2,ARSD,ASS1,ATP5F1D,ATP6V0A4,B4GALNT3,BCL11A,BCL2L15,BCL6,BDKRB2,BIRC5,CACNA1E,CALCOCO1,CAPN8,CARD16,CARD6,CASP1,CBS/LOC102724560,CCDC198,CCND1,CCNG2,CCPG1,CCSER2,CD244,CD55,CDC20,CDC42EP3,CDCA7,CDCP1,CDH17,CDHR2,CD…	325
Cell-To-Cell Signaling and Interaction,Hematological System Development and Function,Inflammatory Response	Binding of professional phagocytic cells	0.00248		0.536	ANXA1,CCND1,CEACAM1,CXCR1,CXCR4,ERG,FGA,FLNA,GDF15,PLA2G6,RAC2,TLR4,VEGFA	13
Cancer,Organismal Injury and Abnormalities	Incidence of tumor	4.06e-12		0.552	ABCA12,ABCC2,ABCC3,ABCC5,ABCG1,ACP3,ACSL1,ACSL3,ACSL4,ACSS2,ACTB,ADA,ADISSP,AKR1B10,AKR1B15,AKR1C1/AKR1C2,ALAS1,ALDH1L1,ALDH3A1,ALDOC,AMACR,ANKRD36C,ANXA1,ANXA3,AOAH,AP2B1,AREG,ARHGEF2,ARMC2,ARSD,ASS1,ATP5F1D,ATP6V0A4,B4GALNT3,BCAS1,BCL11A,BCL2L15,BCL6,BCL7B,BDKRB2,BIRC5,C12orf43,CACNA1E,CALCOCO1,CAPN8,CARD16,CARD6,CASP1,CBS/LOC102724560,CCDC198,CCND1,CCNG2,CCPG1,CCSER2,CD244,CD55,CDA,CDC20,CDC42…	343
Cancer,Organismal Injury and Abnormalities	Malignant neoplasm of retroperitoneum	1.52e-05		0.555	ABCA12,ABCG1,ACSL3,ACTB,ADA,AKR1C1/AKR1C2,ALAS1,AMACR,ANXA1,AREG,ARHGEF2,ARMC2,ARSD,ATP6V0A4,BIRC5,C8orf33,CACNA1E,CASP1,CBS/LOC102724560,CCND1,CDC20,CDC42EP3,CDCP1,CDHR2,CDKN2A,CEACAM5,CEACAM6,CENPE,CENPJ,CFLAR,COLGALT2,CREBRF,CRYM,CXCR4,CYP1A1,CYP3A5,CYP4F3,CYP51A1,CYTH4,DCPS,DLL4,DMTN,DNAH9,DPCD,DUSP16,EGR1,ENGASE,EPHX1,FABP1,FABP6,FAH,FAM169A,FBXO32,FDFT1,FGA,FLNA,FXYD3,GABRE,GBP2,GDF15,GLS,G…	148
Cellular Development	Immortalization of embryonic cell lines	0.000134		0.555	BCL6,CCND1,CDKN2A,PRKAR1A,VEGFA	5
Cell Cycle,Hair and Skin Development and Function	Mitosis of epithelial cell lines	0.000845		0.555	ANXA1,AREG,CENPJ,RUVBL1,RUVBL2,STMN1	6
Cell Death and Survival,Organismal Injury and Abnormalities	Apoptosis of macrophages	0.00126		0.555	ABCG1,BIRC5,BTG1,CASP1,CDKN2A,CFLAR,IL18,PLA2G6,TLR4	9
Cell Death and Survival,Organismal Injury and Abnormalities,Skeletal and Muscular Disorders	Cell death of muscle cells	1.19e-05		0.557	ACSL1,BCL6,BIRC5,CASP1,CDC42EP3,CYP2J2,FOSL1,GPX1,HBEGF,HMOX1,ID2,IL18,IL1R2,MAP2K5,MT1A,NEU3,NRP1,PPARGC1A,PRKAR1A,PRMT1,RBM3,SLC6A6,SPRR1A,TLR4,TXNIP,VEGFA	26
Organismal Injury and Abnormalities,Organismal Survival	Organismal death	7.59e-10		0.558	ABCA12,ABCG1,ACP3,ACSL4,ACTB,ADA,AKR1B10,AKR1C3,ALDOC,AMACR,ANXA1,APRT,AREG,ARHGEF2,ASS1,ATP6V0A4,BCL11A,BCL6,BDKRB2,BIRC5,CASP1,CBS/LOC102724560,CCND1,CD244,CD55,CDA,CDC20,CDCP1,CDH17,CDKN2A,CEACAM1,CEACAM5,CENPE,CENPJ,CFLAR,CPT1A,CREB5,CSGALNACT2,CXCR4,CYP1A1,CYP24A1,CYP51A1,CYTOR,DHCR7,DLL4,DNAJB4,DOCK1,ERG,FAH,FAU,FBL,FBP1,FDFT1,FGA,FLNA,FOSL1,GCLM,GDF15,GNE,GPX1,HAS2,HBEGF,HMGCS1,HMOX1,HOXA5…	149
Cellular Development,Cellular Growth and Proliferation,Nervous System Development and Function,Tissue Development	Proliferation of Schwann cells	0.00187		0.562	ANXA1,CCND1,FOSL1,PRKAR1A,SERPINE2	5
Cellular Development,Cellular Growth and Proliferation	Colony formation of tumor cell lines	0.00113		0.578	AKR1C3,ANXA1,BCL6,BIRC5,CCND1,CCNG2,CDKN2A,CEACAM1,CEACAM5,CYP2J2,EGR1,GLS,HAS2,MT1X,PDK4,PLAAT3,PPARGC1A,PRKAR1A,PRR11,RUNX2,RUVBL1,SKP2,SNRPB,SQSTM1,TMT1A,VEGFA	26
Cell Death and Survival,Organismal Injury and Abnormalities	Cell death of fibroblasts	0.00104		0.595	BIRC5,CASP1,CCND1,CDKN2A,CENPE,CFLAR,EPHX1,FGA,FLNA,GPX1,HAS2,HMOX1,IL18,NEU3,SKP2,SLC7A11,VEGFA	17
Lipid Metabolism,Molecular Transport,Small Molecule Biochemistry	Concentration of sterol	1.13e-05		0.596	ABCG1,ACSL4,AMACR,CASP1,CBS/LOC102724560,CYP24A1,CYP3A5,DHCR7,EGR1,FABP1,FABP6,FDFT1,GPAT3,IRS2,LPCAT3,ME1,MSMO1,NEU1,NMU,PLA2G6,PLIN2,POR,PPARGC1A,SLCO1B3,TK2,TRIM31,TXNIP	27
Cell Death and Survival,Organismal Injury and Abnormalities	Cell death of lung cancer cell lines	3.58e-06		0.6	AKR1B10,ALDH1L1,AREG,BIRC5,CASP1,CCND1,CDC20,CDCP1,CDKN2A,CFLAR,FBP1,FOSL1,GPX1,JAG1,MADD,MAP2K5,NBR2,PORCN,PRPS1,RUNX2,SKP2,SLC7A11,SNRPB,SNRPD2,SNRPF,TLR4,TXNIP,VEGFA	28
Carbohydrate Metabolism	Glycolysis	0.000677		0.6	ANXA1,ATP5F1D,CCND1,CREBRF,FABP1,FBP1,HAS2,IL18,IRS2,ME1,PDK4,PPARGC1A,RUNX2,SKP2,SLC2A12,SLC7A11,TLR4,TRIB3	18
Inflammatory Disease,Inflammatory Response,Organismal Injury and Abnormalities,Respiratory Disease	Inflammation of airway	0.00172		0.6	ACTB,ANXA1,ANXA3,CDKN2A,CFLAR,FGA,FLNA,HAS2,HMOX1,IL18,NMU,PPARGC1A,PRMT1,RDH10,RUVBL2,SERINC2,SKP2,SLC7A11,SLCO2B1,SPTAN1,TKT,TLR4,VAT1	23
Developmental Disorder,Organismal Injury and Abnormalities,Skeletal and Muscular Disorders	Congenital anomaly of limb	0.000758		0.606	CBS/LOC102724560,CYP51A1,DYNLT2B,FDFT1,FLNA,HOXA5,KCNJ2,KYNU,LRP4,MYCN,POR,PORCN,PPARGC1A,RDH10,RUNX2,TCTN2	16
Gastrointestinal Disease,Inflammatory Response,Organismal Injury and Abnormalities	Inflammation of gastrointestinal tract	1.64e-05		0.61	ACSL1,AKR1B10,ANXA1,AREG,BCL2L12,CASP1,CCL28,CDA,CDC42EP3,CDKN2A,CEACAM1,CEACAM5,CEACAM6,CXCR1,FGA,FOSL1,GABRE,GBP2,GPX1,HBEGF,HMGCS2,HMOX1,HOXA5,ID2,IL18,ISG20,MT1G,NMU,PCK1,POR,PRPS1,SAMD9L,SERINC2,SGPP2,SLC7A11,SLC9A2,SPRR1A,SRM,TLR4,TRIM31,VEGFA	41
Gastrointestinal Disease,Inflammatory Disease,Organismal Injury and Abnormalities	Gastroenteritis	1.92e-05		0.61	ACSL1,AKR1B10,ANXA1,AREG,BCL2L12,CASP1,CCL28,CDC42EP3,CEACAM1,CEACAM5,CEACAM6,CXCR1,FGA,FOSL1,GABRE,GBP2,GPX1,HBEGF,HMGCS2,HMOX1,HOXA5,ID2,IL18,ISG20,MT1G,NMU,PCK1,POR,PRPS1,SAMD9L,SERINC2,SGPP2,SLC7A11,SLC9A2,SPRR1A,SRM,TLR4,TRIM31,VEGFA	39
Cancer,Organismal Injury and Abnormalities	Connective or soft tissue tumor	0.00187		0.616	ABCA12,ABCC2,ABCC3,ABCC5,ACAA2,ACSS2,ADA,AKR1B10,AKR1C3,ALDH3A1,AMACR,ANKRD36C,ANXA1,AOAH,ARHGEF2,ARMC2,ARSD,ASS1,ATP6V0A4,B4GALNT3,BCAS1,BCL11A,BCL6,BHLHE41,BIRC5,C12orf43,CACNA1E,CARD16,CCND1,CCSER2,CDC42EP3,CDCP1,CDH17,CDHR2,CDKN2A,CEACAM5,CENPE,CHID1,CLEC2D,CLIP2,CNN2,CPVL,CXCR4,CYP3A7,CYP4F11,CYP4F2,CYP4F3,DBN1,DNAH9,DOCK1,EGR1,EPHX1,EXOSC5,FBP1,FBXO30,FDFT1,FLNA,FXYD3,GABRE,GBP2,GDF15,GLS,G…	164
Cancer,Organismal Injury and Abnormalities	Extrapancreatic malignant tumor	2.38e-25		0.617	ABCA12,ABCC2,ABCC3,ABCC5,ABCG1,ACAA2,ACP3,ACSL1,ACSL3,ACSL4,ACSS2,ACTB,ADA,ADISSP,AKR1B10,AKR1B15,AKR1C1/AKR1C2,AKR1C3,ALAS1,ALDH1L1,ALDH3A1,ALDOC,AMACR,ANAPC15,ANGEL2,ANKRD36C,ANXA1,ANXA3,AOAH,AP2B1,APRT,AREG,ARHGEF2,ARMC2,ARSD,ASS1,ATP5F1D,ATP6V0A4,AURKAIP1,B4GALNT3,BCAS1,BCL11A,BCL2L12,BCL6,BCL7B,BDKRB2,BHLHE41,BIRC5,BTG1,C12orf43,C8orf33,CACNA1E,CALCOCO1,CAPN8,CARD16,CARD6,CASP1,CBS/LOC102724…	437
Organismal Injury and Abnormalities	Non-malignant disorder	3.38e-09		0.62	ABCA12,ABCC5,ABCG1,ACSL1,ACSS2,ACTB,AKR1B15,ALDOC,ANXA1,ANXA3,AREG,ARHGEF2,ASS1,BCL6,BIRC5,CACNA1E,CASP1,CBS/LOC102724560,CCL28,CCND1,CDC42EP3,CDKN2A,CEACAM1,CEACAM6,CLDN2,CPVL,CXCR4,CYP3A5,CYP51A1,DBN1,DHCR7,EGR1,ERG,ESRP2,FAH,FDFT1,FLNA,GABRE,GBP2,GDF15,GNE,GSTM5,H2AC4,H2AC8,HAS2,HMGCS1,HMOX1,HOXA5,HSD17B2,IFRD1,IL18,IL1R2,IQGAP2,IRS2,ISG20,ITGB6,JAG1,JPH1,KCNJ2,KIF20A,LRP4,MADD,MAN2A2,MEIS2,MT…	117
Cardiovascular System Development and Function,Organismal Development,Tissue Morphology	Density of blood vessel	0.0012		0.621	ANXA1,BDKRB2,BIRC5,CXCR4,DLL4,JAG1,NRP1,PPARGC1A,VEGFA	9
Lipid Metabolism,Molecular Transport,Small Molecule Biochemistry	Concentration of acylglycerol	7.58e-07		0.635	ACSL1,AKR1B10,ALDH1L1,AMACR,CASP1,CBS/LOC102724560,CEACAM1,CREB3L3,EGR1,FABP1,FABP6,HSD3B7,IFRD1,IRS2,LPCAT3,MAP2K5,NEU1,NMU,PC,PCK1,PDK2,PDK4,PLA2G6,PLAAT3,PLIN2,POR,PPARGC1A,PRMT1,TLR4,TRIM31,TXNIP,VEGFA	32
Cell Death and Survival,Organismal Injury and Abnormalities	Cell death of neuroendocrine cells	0.00191		0.639	ABCA12,IRS2,NDRG2,PLA2G6,SKP2,TRIB3,TXNIP,VEGFA	8
Cancer,Organismal Injury and Abnormalities	Generation of tumor	7.71e-11		0.64	ABCA12,ABCC2,ABCC3,ABCC5,ABCG1,ACP3,ACSL1,ACSL3,ACSL4,ACSS2,ACTB,ADA,ADISSP,AKR1B10,AKR1B15,AKR1C1/AKR1C2,ALAS1,ALDH1L1,ALDH3A1,ALDOC,AMACR,ANKRD36C,ANXA1,ANXA3,AOAH,AP2B1,APRT,AREG,ARHGEF2,ARMC2,ARSD,ASS1,ATP5F1D,ATP6V0A4,B4GALNT3,BCAS1,BCL11A,BCL2L12,BCL2L15,BCL6,BDKRB2,BIRC5,C8orf33,CACNA1E,CALCOCO1,CAPN8,CARD16,CARD6,CASP1,CBS/LOC102724560,CCDC126,CCDC198,CCDC92,CCL28,CCND1,CCNG2,CCPG1,CCSER2…	364
Cell Death and Survival	Cell death of liver	0.000102		0.641	ACSL4,ADA,AMACR,CBS/LOC102724560,CCND1,CFLAR,FAH,FGA,FLNA,HBEGF,HMOX1,IQGAP2,MEIS2,MYCN,PPARGC1A,SERPINH1,TKT,TLR4,UGDH	19
Cancer,Organismal Injury and Abnormalities	Volume of tumor	0.000405		0.65	ANXA1,AREG,CDKN2A,CENPJ,CNN2,EGR1,GCLM,HMGCS1,MAP2K5,ME1,PRMT1,VEGFA	12
Lipid Metabolism,Molecular Transport,Small Molecule Biochemistry	Concentration of prostaglandin	2.16e-05		0.651	ACSL3,ACSL4,EGR1,GPX1,HMOX1,IL18,IL1R2,LPCAT3,POR,TLR4	10
Cancer,Neurological Disease,Organismal Injury and Abnormalities	Growth of glioma	0.00079		0.655	BIRC5,CDKN2A,CXCR4,GDF15,IL18,JAG1,NRP1	7
Cellular Development,Cellular Growth and Proliferation	Cell proliferation of bone cancer cell lines	0.00142		0.672	ASS1,BCL6,BIRC5,CDKN2A,DOCK1,FLNA,FOSL1,GSTM4,HMGCS1,ME1,PORCN,PPARGC1A,PRMT1	13
Connective Tissue Development and Function,Tissue Morphology	Quantity of adipose tissue	0.000121		0.676	AMACR,CDKN2A,CEACAM1,CREB5,DNAJB4,GDF15,GPAT3,ID2,IL18,IRS2,NAA10,PCK1,PLA2G6,PLIN2,PPARGC1A,PRMT1,SKP2,SQSTM1,TKT,UBL5	20
Connective Tissue Development and Function,Tissue Morphology	Quantity of white adipose tissue	0.00138		0.707	CREB5,DNAJB4,GDF15,ID2,IL18,IRS2,PCK1,TKT	8
Organismal Injury and Abnormalities	Damage of mice	0.000173		0.711	BIRC5,CAPN8,CASP1,CD55,COLGALT2,FAH,ITGB6,NDRG2,SLC29A1,TLR4	10
Cardiovascular Disease,Organismal Injury and Abnormalities	Occlusion of blood vessel	4.76e-05		0.715	ABCG1,ADA,BIRC5,CACNA1E,CBS/LOC102724560,CCDC92,CD55,CDCP1,EGR1,ERG,FGA,FOSL1,GCLM,GDF15,GPX1,HMOX1,IL18,JAG1,KCNJ2,LDAH,MTHFR,NEU1,PLA2G6,PLIN2,PPARGC1A,RUNX2,SLC29A1,SLC7A11,SNRPD2,SPRR3,SQSTM1,TKT,TLR4,VEGFA,VEPH1	35
Cardiovascular Disease,Organismal Injury and Abnormalities	Vaso-occlusion	6.07e-05		0.715	ABCG1,ADA,BIRC5,CACNA1E,CBS/LOC102724560,CCDC92,CD55,CDCP1,EGR1,ERG,FGA,FOSL1,GCLM,GDF15,GPX1,HMOX1,IL18,JAG1,KCNJ2,LDAH,MTHFR,NEU1,PLA2G6,PLIN2,PPARGC1A,RUNX2,SLC29A1,SLC7A11,SNRPD2,SPRR3,SQSTM1,TKT,TLR4,VEGFA,VEPH1	35
Organismal Development	Mass of organism	4.95e-05		0.727	ABCA12,ACSS2,ADISSP,AMACR,CCND1,CDHR2,CEACAM5,CEACAM6,CENPJ,CFLAR,CREB3L3,CXCR4,FAH,GDF15,GPX1,HAS2,IFRD1,IL18,IRS2,LPCAT3,ME1,NMU,PCK1,PLK2,PPARGC1A,TKT,TLR4	27
Cellular Development,Connective Tissue Development and Function,Embryonic Development,Organismal Development,Skeletal and Muscular System Development and Function,Tissue Development	Differentiation of osteoclasts	0.000618		0.728	AREG,BCL6,CEACAM1,EEIG1,FOSL1,IL18,JAG1,NRP1,PDK4,RUNX2,SQSTM1,TLR4,TNC,VEGFA	14
Cancer,Gastrointestinal Disease,Organismal Injury and Abnormalities	Digestive organ tumor	1.03e-17		0.741	ABCA12,ABCC2,ABCC3,ABCC5,ABCG1,ACAA2,ACP3,ACSL1,ACSL3,ACSL4,ACSS2,ACTB,ADA,ADISSP,AKR1B10,AKR1B15,AKR1C1/AKR1C2,AKR1C3,ALAS1,ALDH1L1,ALDH3A1,AMACR,ANAPC15,ANGEL2,ANKRD36C,ANXA1,ANXA3,AOAH,AP2B1,AREG,ARHGEF2,ARMC2,ARSD,ASS1,ATP6V0A4,B4GALNT3,BCAS1,BCL11A,BCL2L12,BCL6,BCL7B,BDKRB2,BHLHE41,BIRC5,BTG1,C12orf43,C8orf33,CACNA1E,CAPN8,CARD6,CASP1,CBS/LOC102724560,CCDC126,CCDC92,CCL28,CCND1,CCNG2,CCPG1,C…	400
Cell-To-Cell Signaling and Interaction,Hematological System Development and Function	Interaction of phagocytes	0.00136		0.744	ANXA1,CCND1,CEACAM1,CXCR1,CXCR4,ERG,FGA,FLNA,GDF15,NEU1,PLA2G6,RAC2,TLR4,VEGFA	14
Cancer,Organismal Injury and Abnormalities	Extraadrenal retroperitoneal tumor	3.7e-06		0.745	ABCA12,ABCC3,ABCG1,ACSL3,ACTB,ADA,AKR1C1/AKR1C2,ALAS1,ALDH3A1,AMACR,ANXA1,AREG,ARHGEF2,ARMC2,ARSD,ATP6V0A4,BIRC5,C8orf33,CACNA1E,CASP1,CBS/LOC102724560,CCND1,CDC20,CDC42EP3,CDCP1,CDHR2,CDKN2A,CEACAM5,CEACAM6,CENPE,CENPJ,CFLAR,COLGALT2,CREBRF,CRYM,CST7,CXCR4,CYP1A1,CYP3A5,CYP4F11,CYP4F2,CYP4F3,CYP51A1,CYTH4,DCPS,DLL4,DMTN,DNAH9,DPCD,DUSP16,EGR1,ENGASE,EPHX1,FABP1,FABP6,FAH,FAM169A,FBXO32,FDFT1,FGA…	162
Cancer,Organismal Injury and Abnormalities	Genitourinary tumor	5.63e-12		0.762	ABCA12,ABCC2,ABCC3,ABCC5,ABCG1,ACP3,ACSL1,ACSL3,ACSL4,ACSS2,ACTB,ADA,AKR1B10,AKR1C1/AKR1C2,AKR1C3,ALAS1,ALDH1L1,ALDH3A1,ALDOC,AMACR,ANKRD36C,ANXA1,ANXA3,AOAH,AP2B1,AREG,ARHGEF2,ARMC2,ARSD,ASS1,ATP5F1D,ATP6V0A4,AURKAIP1,B4GALNT3,BCAS1,BCL11A,BCL6,BDKRB2,BIRC5,C12orf43,CACNA1E,CALCOCO1,CAPN8,CARD16,CARD6,CASP1,CBS/LOC102724560,CCDC198,CCND1,CCNG2,CCPG1,CCSER2,CD244,CD55,CDA,CDC20,CDC37,CDC42EP3,CDC…	337
Cancer,Gastrointestinal Disease,Hepatic System Disease,Organismal Injury and Abnormalities	Liver carcinoma	1.27e-11		0.766	ABCA12,ABCC2,ABCC3,ABCC5,ABCG1,ACAA2,ACP3,ACSL1,ACSL3,ACSL4,ACSS2,ACTB,ADA,AKR1B10,AKR1B15,AKR1C1/AKR1C2,AKR1C3,AMACR,ANAPC15,ANXA1,ANXA3,AOAH,AREG,ARHGEF2,ARSD,ASS1,ATP6V0A4,B4GALNT3,BCL11A,BCL2L12,BIRC5,C12orf43,CACNA1E,CAPN8,CARD6,CCDC92,CCND1,CDA,CDC20,CDC42EP3,CDCA3,CDCP1,CDH17,CDHR2,CDKN2A,CEACAM1,CEACAM5,CENPE,CFLAR,CLDN2,CLEC2D,COLGALT2,COTL1,CPT1A,CREB3L3,CREB5,CSGALNACT2,CXCR4,CYB561,CY…	209
Cancer,Gastrointestinal Disease,Hepatic System Disease,Organismal Injury and Abnormalities	Hepatobiliary carcinoma	4.17e-11		0.766	ABCA12,ABCC2,ABCC3,ABCC5,ABCG1,ACAA2,ACP3,ACSL1,ACSL3,ACSL4,ACSS2,ACTB,ADA,AKR1B10,AKR1B15,AKR1C1/AKR1C2,AKR1C3,AMACR,ANAPC15,ANXA1,ANXA3,AOAH,AREG,ARHGEF2,ARSD,ASS1,ATP6V0A4,B4GALNT3,BCL11A,BCL2L12,BIRC5,C12orf43,C8orf33,CACNA1E,CAPN8,CARD6,CCDC92,CCND1,CDA,CDC20,CDC42EP3,CDCA3,CDCP1,CDH17,CDHR2,CDKN2A,CEACAM1,CEACAM5,CENPE,CFLAR,CHN1,CLDN2,CLEC2D,CLIP2,COLGALT2,COTL1,CPT1A,CREB3L3,CREB5,CSGALNA…	220
Cancer,Organismal Injury and Abnormalities	Intraabdominal organ tumor	1.62e-20		0.769	ABCA12,ABCC2,ABCC3,ABCC5,ABCG1,ACAA2,ACP3,ACSL1,ACSL3,ACSL4,ACSS2,ACTB,ADA,ADISSP,AKR1B10,AKR1B15,AKR1C1/AKR1C2,AKR1C3,ALAS1,ALDH1L1,ALDH3A1,AMACR,ANAPC15,ANGEL2,ANKRD36C,ANXA1,ANXA3,AOAH,AP2B1,AREG,ARHGEF2,ARMC2,ARSD,ASS1,ATP6V0A4,B4GALNT3,BCAS1,BCL11A,BCL2L12,BCL6,BCL7B,BDKRB2,BHLHE41,BIRC5,BTG1,C12orf43,C8orf33,CACNA1E,CALCOCO1,CAPN8,CARD16,CARD6,CASP1,CBS/LOC102724560,CCDC198,CCDC92,CCL28,CCN…	415
Cancer,Organismal Injury and Abnormalities	Mesenchymal tumor	0.000767		0.771	ARHGEF2,CCND1,CDKN2A,EGR1,FLNA,HYOU1,IL18,NRP1,POR,PRKAR1A,RUNX2,SLC7A11,USP43,VEGFA	14
Cellular Assembly and Organization,Lipid Metabolism,Small Molecule Biochemistry	Formation of lipid droplets	0.0013		0.772	ACSL3,FABP1,PLIN2,PRMT1,SQLE,VEGFA	6
Cellular Development,Cellular Growth and Proliferation	Development of tumor cell lines	0.000361		0.783	AKR1C3,ANXA1,BCL6,BIRC5,CCND1,CCNG2,CDKN2A,CEACAM1,CEACAM5,CYP2J2,DLL4,EGR1,FLNA,GLS,HAS2,JAG1,MT1X,PDK4,PLA2G6,PLAAT3,PPARGC1A,PRKAR1A,PRR11,RUNX2,RUVBL1,SERPINE2,SKP2,SNRPB,SQSTM1,TMT1A,VEGFA	31
Cardiovascular System Development and Function,Organ Development,Organ Morphology,Skeletal and Muscular System Development and Function	Contractility of cardiac muscle	0.00111		0.788	FBXO32,HBEGF,HMOX1,IL18,PLA2G6,PPARGC1A,RANGRF,SLC6A6,TLR4,TXNIP,VEGFA	11
Cell Death and Survival,Organismal Injury and Abnormalities	Cell death of stomach cancer cell lines	0.00169		0.793	BIRC5,CEACAM5,KRT80,MT1X,RAB31,SKP2,SLC2A12,TLR4,VEGFA	9
Lipid Metabolism,Molecular Transport,Small Molecule Biochemistry	Transport of steroid	8.57e-05		0.798	ABCA12,ABCC2,ABCC3,ABCG1,ACSL1,AKR1C1/AKR1C2,EPHX1,FABP1,FABP6,GDF15,LPCAT3,LSS,PPARGC1A,SLCO1B3	14
Cardiovascular Disease,Organismal Injury and Abnormalities	Atherosclerotic lesion	0.000997		0.802	ABCG1,CBS/LOC102724560,EGR1,GPX1,HMOX1,IL18,LDAH,NEU1,PLA2G6,PLIN2,PPARGC1A,TLR4,VEGFA	13
Cellular Development,Connective Tissue Development and Function,Tissue Development	Differentiation of connective tissue cells	0.00137		0.807	AREG,BCL6,CCND1,CDKN2A,CEACAM1,CREB5,EEIG1,EPHX1,FHL2,FOSL1,GPX1,HAS2,HMOX1,ID2,IL18,IRS2,JAG1,LRP4,NAA10,NR1D1,NRP1,OSR1,OSR2,PDK4,POR,PPARGC1A,RUNX2,SQSTM1,STMN1,TLR4,TMT1A,TNC,TRIB3,VEGFA,ZBTB7C	35
Cancer,Organismal Injury and Abnormalities	Non-central nervous system malignant neoplasm	1.8e-30		0.809	ABCA12,ABCC2,ABCC3,ABCC5,ABCG1,ACAA2,ACP3,ACSL1,ACSL3,ACSL4,ACSS2,ACTB,ADA,ADISSP,AKR1B10,AKR1B15,AKR1C1/AKR1C2,AKR1C3,ALAS1,ALDH1L1,ALDH3A1,ALDOC,AMACR,ANAPC15,ANGEL2,ANKRD36C,ANXA1,ANXA3,AOAH,AP2B1,APRT,AREG,ARHGEF2,ARMC2,ARSD,ASS1,ATP5F1D,ATP6V0A4,AURKAIP1,B4GALNT3,BCAS1,BCL11A,BCL2L12,BCL2L15,BCL6,BCL7B,BDKRB2,BHLHE41,BIRC5,BTG1,C12orf43,C8orf33,CACNA1E,CALCOCO1,CAPN8,CARD16,CARD6,CASP1,CBS/L…	449
Cellular Function and Maintenance	Ion homeostasis of cells	0.00173		0.82	ABCC2,ABCC3,ADA,ANXA1,BDKRB2,CASP1,CCL28,CD244,CD55,CEACAM3,CLDN2,CXCR4,CYB561,EGR1,ERG,FLNA,GRINA,HMOX1,IL18,KCNJ2,MT2A,NMU,NR1D1,PLA2G6,RAC2,SLCO1B3,TBXAS1,TESC,TLR4,VEGFA,WFS1	31
Cancer,Organismal Injury and Abnormalities	Neoplasia of epithelial cells	5.92e-11		0.832	ABCA12,ABCC3,ABCC5,ABCG1,ACP3,ACSL3,ACSL4,ACSS2,ACTB,ADA,ALDH1L1,ALDH3A1,ANKRD36C,ANXA1,AOAH,AP2B1,ARHGEF2,ARSD,ASS1,B4GALNT3,BCAS1,BCL11A,BCL2L12,BCL6,BDKRB2,BIRC5,C12orf43,CACNA1E,CAPN8,CARD6,CCDC126,CCDC92,CCND1,CCSER2,CD55,CDC20,CDC37,CDC42EP3,CDCA7,CDH17,CDHR2,CDK15,CDK2AP2,CDKN2A,CENPJ,CEP72,CFLAR,CLIP2,CNN2,COLGALT2,COTL1,CPT1A,CREB5,CXCR4,CYB561,CYP1A1,CYP24A1,CYP2B6,CYP2C18,CYP4F11,CYP4F…	191
Cancer,Organismal Injury and Abnormalities	Tumorigenesis of epithelial neoplasm	3.39e-11		0.847	ABCA12,ABCC2,ABCC3,ABCC5,ABCG1,ACP3,ACSL1,ACSL3,ACSL4,ACSS2,ADA,ADISSP,AKR1B10,AKR1B15,AKR1C1/AKR1C2,ALAS1,ALDH1L1,ALDH3A1,ALDOC,AMACR,ANKRD36C,ANXA1,ANXA3,AOAH,AP2B1,AREG,ARHGEF2,ARMC2,ARSD,ASS1,ATP5F1D,ATP6V0A4,B4GALNT3,BCL11A,BCL2L15,BCL6,BDKRB2,BIRC5,CACNA1E,CALCOCO1,CAPN8,CARD16,CARD6,CASP1,CBS/LOC102724560,CCDC198,CCND1,CCNG2,CCPG1,CCSER2,CD244,CD55,CDC20,CDC42EP3,CDCA7,CDCP1,CDH17,CDHR2,CD…	330
Molecular Transport	Transport of nitrogenous base	0.001		0.849	ABCC2,ABCC5,SLC29A1,SLCO1B3,SLCO2B1	5
Cellular Compromise,Lipid Metabolism,Small Molecule Biochemistry	Peroxidation of lipid	0.00103		0.855	ACSL4,BCL6,BTG1,GPX1,HMOX1,NEU1,POR,SLC7A11	8
Immunological Disease,Organismal Injury and Abnormalities	Abnormal morphology of immune system	0.000481		0.867	BCL11A,BCL6,BIRC5,CASP1,CCL28,CNN2,COLGALT2,CYP1A1,EGR1,GCNT1,HOXA5,ID2,IL18,ITGB6,POU2AF1,PTPRJ,RHOH,TLR4,TXNIP	19
Cell Morphology,Immunological Disease,Organismal Injury and Abnormalities	Abnormal morphology of leukocytes	0.000738		0.867	BCL11A,BIRC5,CASP1,CCL28,CNN2,COLGALT2,CYP1A1,EGR1,GCNT1,HOXA5,ID2,IL18,ITGB6,POU2AF1,PTPRJ,RHOH,TLR4,TXNIP	18
Cell Death and Survival,Gastrointestinal Disease,Hepatic System Disease,Organismal Injury and Abnormalities	Necrosis of liver	0.000215		0.875	ACSL4,ADA,AMACR,CBS/LOC102724560,CCND1,CFLAR,FAH,FGA,FLNA,HBEGF,HMOX1,IQGAP2,MEIS2,MYCN,PPARGC1A,SERPINH1,TLR4,UGDH	18
Carbohydrate Metabolism	Metabolism of polysaccharide	0.000418		0.88	ABCC5,AOAH,CSGALNACT2,GYG2,HAS2,HGSNAT,IL18,IL1R2,IRS2,NEU1,NR1D1,PDK4,PLIN2,PPARGC1A,PPP1R3B,SULF2,UGDH	17
Molecular Transport,Small Molecule Biochemistry	Transport of alkyl sulfonic acid	0.00156		0.882	ABCC3,EPHX1,SLC6A6,SLCO1B3	4
Lipid Metabolism,Molecular Transport,Small Molecule Biochemistry	Concentration of triacylglycerol	3.22e-06		0.886	ACSL1,AKR1B10,AMACR,CASP1,CBS/LOC102724560,CEACAM1,CREB3L3,EGR1,FABP1,FABP6,HSD3B7,IFRD1,IRS2,LPCAT3,NEU1,NMU,PC,PCK1,PDK2,PDK4,PLAAT3,PLIN2,POR,PPARGC1A,PRMT1,TLR4,TRIM31,TXNIP,VEGFA	29
Cardiovascular Disease,Cell Death and Survival,Neurological Disease,Organismal Injury and Abnormalities,Skeletal and Muscular Disorders	Apoptosis of cardiomyocytes	0.00205		0.892	ACSL1,BIRC5,CASP1,CYP2J2,FOSL1,HMOX1,IL1R2,MAP2K5,MT1A,PPARGC1A,TLR4,TXNIP,VEGFA	13
Cancer,Organismal Injury and Abnormalities	Formation of solid tumor	5.43e-14		0.896	ABCA12,ABCC2,ABCC3,ABCC5,ABCG1,ACP3,ACSL1,ACSL3,ACSL4,ACSS2,ACTB,ADA,ADISSP,AKR1B10,AKR1B15,AKR1C1/AKR1C2,AKR1C3,ALAS1,ALDH1L1,ALDH3A1,ALDOC,AMACR,ANKRD36C,ANXA1,ANXA3,AOAH,AP2B1,APRT,AREG,ARHGEF2,ARMC2,ARSD,ASS1,ATP5F1D,ATP6V0A4,B4GALNT3,BCAS1,BCL11A,BCL2L12,BCL2L15,BCL6,BCL7B,BDKRB2,BHLHE41,BIRC5,C12orf43,C8orf33,CACNA1E,CALCOCO1,CAPN8,CARD16,CARD6,CASP1,CBS/LOC102724560,CCDC126,CCDC198,CCDC92,…	387
Endocrine System Development and Function,Lipid Metabolism,Small Molecule Biochemistry,Vitamin and Mineral Metabolism	Steroidogenesis of hormone	0.00024		0.91	ACSL4,AKR1C3,AREG,CYP1A1,EGR1,ELOVL7,HBEGF,POR,PPARGC1A,RUNX2,TBXAS1,TOMM22	12
Cancer,Organismal Injury and Abnormalities	Cancer of secretory structure	1.11e-12		0.928	ABCA12,ABCC2,ABCC3,ABCC5,ABCG1,ACAA2,ACP3,ACSL1,ACSL3,ACSL4,ACSS2,ADA,ADISSP,AKR1B15,AKR1C1/AKR1C2,AKR1C3,ALAS1,ALDH1L1,ALDH3A1,ALDOC,AMACR,ANGEL2,ANKRD36C,ANXA1,ANXA3,AOAH,AP2B1,APRT,AREG,ARHGEF2,ARMC2,ARSD,ASS1,ATP5F1D,ATP6V0A4,AURKAIP1,B4GALNT3,BCAS1,BCL11A,BCL2L12,BCL2L15,BCL6,BDKRB2,BHLHE41,BIRC5,BTG1,C8orf33,CACNA1E,CAPN8,CASP1,CBS/LOC102724560,CCDC198,CCND1,CCPG1,CCSER2,CD244,CD55,CDA,CDC2…	364
Cancer,Organismal Injury and Abnormalities	Abdominal neoplasm	4.97e-24		0.929	ABCA12,ABCC2,ABCC3,ABCC5,ABCG1,ACAA2,ACP3,ACSL1,ACSL3,ACSL4,ACSS2,ACTB,ADA,ADISSP,AKR1B10,AKR1B15,AKR1C1/AKR1C2,AKR1C3,ALAS1,ALDH1L1,ALDH3A1,AMACR,ANAPC15,ANGEL2,ANKRD36C,ANXA1,ANXA3,AOAH,AP2B1,AREG,ARHGEF2,ARMC2,ARSD,ASS1,ATP6V0A4,B4GALNT3,BCAS1,BCL11A,BCL2L12,BCL6,BCL7B,BDKRB2,BHLHE41,BIRC5,BTG1,C12orf43,C8orf33,CACNA1E,CALCOCO1,CAPN8,CARD16,CARD6,CASP1,CBS/LOC102724560,CCDC198,CCDC92,CCL28,CCN…	425
Lipid Metabolism,Small Molecule Biochemistry	Metabolism of polyunsaturated fatty acids	1.73e-08		0.936	ACSL3,ACSL4,ADA,AKR1C1/AKR1C2,AKR1C3,ANXA1,AREG,CASP1,COTL1,CYP1A1,CYP2C18,CYP2J2,CYP4F2,CYP4F3,EPHX1,GPX1,GSTM2,HMOX1,IL18,IL1R2,PLA2G2F,PLA2G6,PTGR1,TBXAS1,TLR4,VEGFA	26
Organismal Injury and Abnormalities	Abdominal lesion	3.56e-24		0.941	ABCA12,ABCC2,ABCC3,ABCC5,ABCG1,ACAA2,ACP3,ACSL1,ACSL3,ACSL4,ACSS2,ACTB,ADA,ADISSP,AKR1B10,AKR1B15,AKR1C1/AKR1C2,AKR1C3,ALAS1,ALDH1L1,ALDH3A1,AMACR,ANAPC15,ANGEL2,ANKRD36C,ANXA1,ANXA3,AOAH,AP2B1,APRT,AREG,ARHGEF2,ARMC2,ARSD,ASS1,ATP6V0A4,B4GALNT3,BCAS1,BCL11A,BCL2L12,BCL6,BCL7B,BDKRB2,BHLHE41,BIRC5,BTG1,C12orf43,C8orf33,CACNA1E,CALCOCO1,CAPN8,CARD16,CARD6,CASP1,CBS/LOC102724560,CCDC198,CCDC92,CCL2…	426
Cancer,Organismal Injury and Abnormalities	Breast or pancreatic cancer	1.48e-10		0.956	ABCA12,ABCC2,ABCC3,ABCC5,ABCG1,ACP3,ACSL1,ACSL4,ACSS2,ADA,AKR1C1/AKR1C2,AKR1C3,ALDH1L1,ALDH3A1,ALDOC,ANKRD36C,ANXA1,ANXA3,AREG,ARHGEF2,ARMC2,ATP5F1D,AURKAIP1,BCL11A,BCL6,BDKRB2,BIRC5,C8orf33,CACNA1E,CARD16,CASP1,CBS/LOC102724560,CCND1,CCNG2,CDC20,CDC42EP3,CDCA7,CDCP1,CDH17,CDHR2,CDK15,CDK2AP2,CDKN2A,CEACAM3,CEACAM5,CEACAM6,CENPE,CENPJ,CEP72,CFLAR,CLDN2,CLEC2D,CNN2,COLGALT2,CPT1A,CREB5,CREBRF,CRYM…	241
Cell Death and Survival,Organismal Injury and Abnormalities	Apoptosis of carcinoma cell lines	8.08e-08		0.958	AKR1B10,ALDH1L1,AREG,AURKAIP1,BIRC5,CASP1,CCND1,CDC20,CDCP1,CDKN2A,CFLAR,CREB5,CYP2J2,FBP1,FGA,FOSL1,GPX1,HMOX1,JAG1,MADD,MAP2K5,MTUS1,MYCN,NBR2,NEU3,PLAAT3,PORCN,PRKAR1A,SERPINH1,SKP2,SNRPB,SNRPD2,SNRPF,SQSTM1,TESC,TLR4,TXNIP	37
Cardiovascular System Development and Function,Embryonic Development,Organ Development,Organismal Development,Tissue Development	Cardiogenesis	0.00181		0.958	ANXA1,CARD6,CBS/LOC102724560,CCND1,CFLAR,CXCR4,CYP51A1,DLL4,FLNA,GDF15,HAS2,HBEGF,HMOX1,ID2,JAG1,MAP2K5,MYCN,NFAT5,NRP1,NRP2,OSR1,POR,PPARGC1A,PRKAR1A,PRMT1,PTPRJ,RDH10,TLR4,VEGFA	29
Amino Acid Metabolism	Quantity of amino acids	0.00145		0.98	ALDH1L1,ASS1,CBS/LOC102724560,CRYM,FAH,GLS,MTHFR,NDRG2,PCK1,PDK4,RUNX2,SLC6A8,SLC7A11,SLCO1B3,VEGFA	15
Lipid Metabolism,Molecular Transport,Small Molecule Biochemistry	Concentration of eicosanoid	4.26e-06		0.983	ACSL3,ACSL4,CYP1A1,CYP2J2,CYP4F2,EGR1,FABP1,GPX1,HMOX1,IL18,IL1R2,LPCAT3,POR,TLR4	14
Gastrointestinal Disease,Inflammatory Disease,Inflammatory Response,Organismal Injury and Abnormalities	Colitis	3.89e-05		0.993	ACSL1,AKR1B10,ANXA1,AREG,BCL2L12,CASP1,CCL28,CDC42EP3,CEACAM1,CEACAM5,CEACAM6,CXCR1,FGA,FOSL1,GABRE,GBP2,GPX1,HMGCS2,HOXA5,ID2,IL18,ISG20,MT1G,NMU,PCK1,PRPS1,SAMD9L,SERINC2,SGPP2,SLC7A11,SPRR1A,SRM,TLR4,TRIM31,VEGFA	35
Lipid Metabolism,Small Molecule Biochemistry	Modification of prostaglandin	0.000245		1	AKR1C3,CYP2B6,PTGR1,TBXAS1	4
Lipid Metabolism,Small Molecule Biochemistry	Metabolism of eicosanoid	4.87e-08		1.006	ACSL3,ACSL4,ADA,AKR1C1/AKR1C2,AKR1C3,ANXA1,AREG,CASP1,COTL1,CYP1A1,CYP2C18,CYP2J2,CYP4F2,CYP4F3,EPHX1,GPX1,HMOX1,IL18,IL1R2,PLA2G2F,PLA2G6,PTGR1,TBXAS1,TLR4,VEGFA	25
Gastrointestinal Disease,Organismal Injury and Abnormalities	Abnormality of large intestine	0.00011		1.045	ACSL1,AKR1B10,ANXA1,AREG,BCL2L12,CASP1,CCL28,CDC42EP3,CEACAM1,CEACAM5,CEACAM6,CXCR1,FGA,FOSL1,GABRE,GBP2,GPX1,HMGCS2,HOXA5,ID2,IL18,ISG20,MT1G,MYCN,NMU,PCK1,PRPS1,SAMD9L,SERINC2,SGPP2,SLC7A11,SPRR1A,SRM,TLR4,TRIM31,VEGFA	36
Lipid Metabolism,Small Molecule Biochemistry	Synthesis of eicosanoid	0.00117		1.046	ACSL3,ACSL4,ADA,ANXA1,AREG,CASP1,COTL1,CYP4F2,HMOX1,IL18,IL1R2,PLA2G6,TBXAS1,TLR4,VEGFA	15
Cell-To-Cell Signaling and Interaction,Cellular Assembly and Organization,Embryonic Development,Organ Development,Organismal Development,Skeletal and Muscular System Development and Function,Tissue Development	Fusion of myoblasts	0.000851		1.06	ANXA1,CASP1,CFLAR,DOCK1,GDF15,ID2,NEU3	7
Organismal Injury and Abnormalities	Injury of mice	0.000435		1.066	BIRC5,CAPN8,CD55,COLGALT2,FAH,ITGB6,NDRG2,SLC29A1,TLR4	9
Cellular Compromise,Organismal Injury and Abnormalities	Damage of epithelial cells	0.00204		1.067	CD55,EGR1,JAG1,TLR4	4
Drug Metabolism,Endocrine System Development and Function,Lipid Metabolism,Small Molecule Biochemistry,Vitamin and Mineral Metabolism	Metabolism of progesterone	0.000872		1.082	ACSL4,AKR1C1/AKR1C2,AKR1C3,AREG,EGR1,HBEGF,PPARGC1A,TBXAS1,TOMM22	9
Lipid Metabolism,Small Molecule Biochemistry	Metabolism of membrane lipid derivative	1.47e-06		1.093	ABCA12,ABCG1,ACSL1,ACSL3,ACSL4,ANXA1,BDKRB2,CYP24A1,CYP51A1,DHCR7,FDFT1,FOSL1,GPAT3,HMGCS1,HMOX1,HSD17B2,HSD3B7,LPCAT1,LPCAT3,LSS,MSMO1,NEU3,PC,PLA2G2F,PLA2G6,PLAAT3,POR,SERINC2,SGPP2,SLC44A4,SLC6A6,SQLE,VEGFA	33
Cancer,Organismal Injury and Abnormalities	Nonhematologic malignant neoplasm	1.47e-31		1.109	ABCA12,ABCC2,ABCC3,ABCC5,ABCG1,ACAA2,ACP3,ACSL1,ACSL3,ACSL4,ACSS2,ACTB,ADA,ADISSP,AKR1B10,AKR1B15,AKR1C1/AKR1C2,AKR1C3,ALAS1,ALDH1L1,ALDH3A1,ALDOC,AMACR,ANAPC15,ANGEL2,ANKRD36C,ANXA1,ANXA3,AOAH,AP2B1,APRT,AREG,ARHGEF2,ARMC2,ARSD,ASS1,ATP5F1D,ATP6V0A4,AURKAIP1,B4GALNT3,BCAS1,BCL11A,BCL2L12,BCL2L15,BCL6,BCL7B,BDKRB2,BHLHE41,BIRC5,BTG1,C12orf43,C8orf33,CACNA1E,CALCOCO1,CAPN8,CARD16,CARD6,CASP1,CBS/L…	447
Lipid Metabolism,Small Molecule Biochemistry	Synthesis of fatty acid	7.15e-06		1.122	ACSL1,ACSL3,ACSL4,ACSS2,ADA,ANXA1,AREG,CASP1,CEACAM1,COTL1,CYP1A1,CYP4F2,EGR1,ELOVL7,GSTM4,HMOX1,IL18,IL1R2,PDK4,PLA2G6,PPARGC1A,TBXAS1,TLR4,TRIB3,VEGFA	25
Drug Metabolism,Small Molecule Biochemistry	Metabolism of tamoxifen	2.4e-05		1.131	CYP2B6,CYP2J2,CYP3A5,POR	4
Lipid Metabolism,Molecular Transport,Small Molecule Biochemistry	Flux of lipid	0.00239		1.131	ABCA12,ABCC3,ABCG1,ACSL1,FABP1,GDF15,LPCAT3,LSS,PLA2G6,PPARGC1A	10
Gastrointestinal Disease,Inflammatory Disease,Inflammatory Response,Organismal Injury and Abnormalities	Enteritis	9.75e-05		1.139	ACSL1,AKR1B10,ANXA1,AREG,BCL2L12,CASP1,CCL28,CDC42EP3,CEACAM1,CEACAM5,CEACAM6,CXCR1,FGA,FOSL1,GABRE,GBP2,GPX1,HBEGF,HMGCS2,HOXA5,ID2,IL18,ISG20,MT1G,NMU,PCK1,PRPS1,SAMD9L,SERINC2,SGPP2,SLC7A11,SPRR1A,SRM,TLR4,TRIM31,VEGFA	36
Cancer,Organismal Injury and Abnormalities	Growth of solid tumor	1.45e-07		1.14	ACSL4,AKR1B10,AKR1C3,ANXA1,AREG,ARHGEF2,ASS1,BIRC5,CBS/LOC102724560,CCND1,CDKN2A,CEACAM5,CPT1A,CXCR4,CYTOR,EGR1,FHL2,FOSL1,GDF15,GLS,HMOX1,ID2,IL18,ITGB6,JAG1,LAMA3,NDRG2,NRP1,PLA2G2F,PLK2,PPARGC1A,PRKAR1A,RAC2,RUNX2,RUVBL1,SKP2,SLC2A12,SLC7A11,SNRPB,SQLE,SQSTM1,STMN1,TLR4,TNC,TXNIP,VEGFA	46
Endocrine System Development and Function,Small Molecule Biochemistry	Synthesis of hormone	0.000586		1.145	ACSL4,AKR1C3,AREG,CYP1A1,EGR1,ELOVL7,HBEGF,HSD17B2,POR,PPARGC1A,RUNX2,TBXAS1,TOMM22	13
Cellular Assembly and Organization,Cellular Function and Maintenance	Organization of cytoskeleton	3.47e-05		1.147	ABCG1,ACSL4,ACTB,ANXA1,AREG,ARHGEF2,BCL11A,BCL6,BIRC5,CDC20,CDCP1,CDK2AP2,CDKN2A,CEACAM1,CENPE,CENPJ,CEP72,CFLAR,CHN1,CNN2,CXCR1,CXCR4,DBN1,DLL4,DMTN,DOCK1,DYNLT2B,EGR1,ERG,FHL2,FLNA,GDF15,HAS2,HBEGF,HBP1,ID2,IFRD1,IL18,IQGAP2,KANK1,KCNJ2,KIF27,KLHL24,LRP4,MAP2K5,MT2A,MTUS1,NEU1,NEU3,NFAT5,NRP1,NRP2,PCP4,PLK2,PRMT1,PRSS12,PTPRJ,RAB31,RAC2,RANBP1,RAP1GAP,RHOU,SERPINE2,SKP2,SPIRE2,SPTAN1,SQSTM1,STM…	79
Organismal Injury and Abnormalities	Size of lesion	0.000295		1.152	ALDH1L1,ANXA1,AREG,ASS1,CASP1,CBS/LOC102724560,CDH17,CDKN2A,CENPJ,CNN2,CXCR4,CYP2J2,EGR1,GCLM,GDF15,GPX1,HMGCS1,HMOX1,IL18,IL1R2,IQGAP2,MAP2K5,ME1,NRP1,PPARGC1A,PRMT1,SULF2,TLR4,VEGFA	29
Inflammatory Response	Anti-inflammatory response	0.00232		1.165	ANXA1,HMOX1,IL1R2,TLR4	4
Cell Death and Survival,Organismal Injury and Abnormalities	Cell death of carcinoma cell lines	1.4e-07		1.206	ACSL4,AKR1B10,ALDH1L1,AREG,AURKAIP1,BIRC5,CASP1,CCND1,CDC20,CDCP1,CDKN2A,CFLAR,CREB5,CYP2J2,FBP1,FGA,FOSL1,GPX1,HMOX1,JAG1,MADD,MAP2K5,MTUS1,MYCN,NBR2,NEU3,PLAAT3,PORCN,PRKAR1A,RUNX2,SERPINH1,SKP2,SLC7A11,SNRPB,SNRPD2,SNRPF,SQSTM1,TESC,TLR4,TXNIP	40
Organismal Injury and Abnormalities	Fibrosis	1.23e-06		1.207	ABCC3,ABCC5,ACSL1,ACSL4,ADA,ANXA3,APRT,BCL6,BDKRB2,CARD6,CASP1,CBS/LOC102724560,CCL28,CD55,CDC37,CDC42EP3,CDKN2A,CFLAR,CXCR4,CYP3A5,DLL4,EGR1,ERG,FHL2,GBP2,GCLM,GCOM1,GDF15,GPX1,HAS2,HBEGF,HMGCS1,HMGCS2,HMOX1,IL1R2,ITGB6,JAG1,KCNJ2,LAMA3,MT1A,PCP4,POU2AF1,PPARGC1A,PRMT1,RANGRF,RDH10,RUNX2,SERINC2,SERPINB1,SKP2,SLC7A11,SLCO4A1,SPRR1A,SPRR3,SPTAN1,STMN1,TLR4,TNC,TRIB3,VEGFA	60
Cancer,Organismal Injury and Abnormalities	Epithelial neoplasm	7.5e-32		1.236	ABCA12,ABCC2,ABCC3,ABCC5,ABCG1,ACAA2,ACP3,ACSL1,ACSL3,ACSL4,ACSS2,ACTB,ADA,ADISSP,AKR1B10,AKR1B15,AKR1C1/AKR1C2,AKR1C3,ALAS1,ALDH1L1,ALDH3A1,ALDOC,AMACR,ANAPC15,ANGEL2,ANKRD36C,ANXA1,ANXA3,AOAH,AP2B1,APRT,AREG,ARHGEF2,ARMC2,ARSD,ASS1,ATP5F1D,ATP6V0A4,AURKAIP1,B4GALNT3,BCAS1,BCL11A,BCL2L12,BCL2L15,BCL6,BCL7B,BDKRB2,BHLHE41,BIRC5,BTG1,C12orf43,C8orf33,CACNA1E,CALCOCO1,CAPN8,CARD16,CARD6,CASP1,CBS/L…	445
Lipid Metabolism,Molecular Transport,Small Molecule Biochemistry	Concentration of fatty acid	5.9e-11		1.247	ACSL1,ACSL3,ACSL4,ACSS2,AKR1B10,AMACR,CASP1,CBS/LOC102724560,CDA,CPT1A,CREB3L3,CYP1A1,CYP2J2,CYP4F2,EGR1,FABP1,GLS,GPX1,HMOX1,HSD3B7,IL18,IL1R2,IRS2,LPCAT3,ME1,NMU,PCK1,PDK4,PLAAT3,PLIN2,POR,PPARGC1A,TK2,TLR4,TRIM31,TXNIP	36
Lipid Metabolism,Small Molecule Biochemistry,Vitamin and Mineral Metabolism	Metabolism of sterol	2.49e-05		1.254	ABCG1,CYP24A1,CYP51A1,DHCR7,FDFT1,HMGCS1,HSD17B2,HSD3B7,LPCAT3,LSS,MSMO1,POR,SQLE	13
Cancer,Organismal Injury and Abnormalities	Carcinoma	2.85e-31		1.255	ABCA12,ABCC2,ABCC3,ABCC5,ABCG1,ACAA2,ACP3,ACSL1,ACSL3,ACSL4,ACSS2,ACTB,ADA,ADISSP,AKR1B10,AKR1B15,AKR1C1/AKR1C2,AKR1C3,ALAS1,ALDH1L1,ALDH3A1,ALDOC,AMACR,ANAPC15,ANGEL2,ANKRD36C,ANXA1,ANXA3,AOAH,AP2B1,APRT,AREG,ARHGEF2,ARMC2,ARSD,ASS1,ATP5F1D,ATP6V0A4,AURKAIP1,B4GALNT3,BCAS1,BCL11A,BCL2L12,BCL2L15,BCL6,BCL7B,BDKRB2,BHLHE41,BIRC5,BTG1,C12orf43,C8orf33,CACNA1E,CALCOCO1,CAPN8,CARD16,CARD6,CASP1,CBS/L…	444
Cancer,Organismal Injury and Abnormalities	Adenocarcinoma	6.92e-19		1.276	ABCA12,ABCC2,ABCC3,ABCC5,ABCG1,ACAA2,ACP3,ACSL1,ACSL3,ACSL4,ACSS2,ACTB,ADA,ADISSP,AKR1B10,AKR1B15,AKR1C1/AKR1C2,AKR1C3,ALAS1,ALDH1L1,ALDH3A1,ALDOC,AMACR,ANGEL2,ANKRD36C,ANXA1,ANXA3,AOAH,AP2B1,AREG,ARHGEF2,ARMC2,ARSD,ASS1,ATP5F1D,ATP6V0A4,B4GALNT3,BCL11A,BCL2L15,BCL6,BCL7B,BDKRB2,BHLHE41,BIRC5,C8orf33,CACNA1E,CALCOCO1,CAPN8,CARD16,CARD6,CASP1,CBS/LOC102724560,CCDC198,CCDC92,CCL28,CCND1,CCNG2,CCPG1…	397
Cellular Assembly and Organization,Cellular Function and Maintenance	Organization of cytoplasm	0.000106		1.288	ABCG1,ACSL4,ACTB,ANXA1,AREG,ARHGEF2,BCL11A,BCL6,BIRC5,CDC20,CDCP1,CDK2AP2,CDKN2A,CEACAM1,CENPE,CENPJ,CEP72,CFLAR,CHN1,CNN2,CXCR1,CXCR4,DBN1,DLL4,DMTN,DOCK1,DYNLT2B,EGR1,ERG,FHL2,FLNA,GDF15,HAS2,HBEGF,HBP1,ID2,IFRD1,IL18,IQGAP2,KANK1,KCNJ2,KIF27,KLHL24,LRP4,MAP2K5,MT2A,MTUS1,MYO18A,NEU1,NEU3,NFAT5,NRP1,NRP2,PCP4,PLAAT3,PLK2,PPARGC1A,PRMT1,PRSS12,PTPRJ,RAB30,RAB31,RAC2,RANBP1,RAP1GAP,RHOU,SERPINE2,…	83
Cellular Assembly and Organization,Cellular Function and Maintenance	Microtubule dynamics	0.00041		1.289	ABCG1,ACSL4,ACTB,AREG,ARHGEF2,BCL11A,BIRC5,CDC20,CDCP1,CDK2AP2,CEACAM1,CENPE,CENPJ,CFLAR,CHN1,CXCR1,CXCR4,DBN1,DLL4,DMTN,DOCK1,DYNLT2B,EGR1,ERG,FLNA,GDF15,HAS2,HBEGF,ID2,IFRD1,IL18,KANK1,KCNJ2,KIF27,LRP4,MT2A,MTUS1,NEU1,NEU3,NFAT5,NRP1,NRP2,PCP4,PLK2,PRMT1,PRSS12,PTPRJ,RAB31,RAC2,RANBP1,RAP1GAP,RHOU,SERPINE2,SKP2,SPTAN1,SQSTM1,STMN1,SULF2,SVBP,TCTN2,TLR4,TMEM135,TNC,TRAK1,USP43,VEGFA,YARS1	67
Amino Acid Metabolism,Molecular Transport,Small Molecule Biochemistry	Transport of amino acids	0.000973		1.296	ABCC2,ABCC3,ABCC5,CRYM,IL18,NDRG2,SLC1A4,SLC38A2,SLC6A6,SLC6A8,SLC7A11	11
Organismal Injury and Abnormalities,Respiratory Disease	Lower respiratory tract disorder	3.06e-05		1.297	ABCA12,ABCC3,ADA,ANXA1,ARMC2,ATP5F1D,BIRC5,CASP1,CD55,CDKN2A,CFLAR,CLDN2,CYP2J2,CYP51A1,EGR1,FLNA,GABRE,GCOM1,GDF15,HBEGF,HMOX1,HOXA5,ITGB6,JAG1,KCNJ2,LAMA3,MAN2A2,MT1A,MT1F,MT1G,MT1M,MT1X,MT2A,PCP4,POR,PORCN,POU2AF1,PPARGC1A,SLC7A11,SLCO4A1,SPRR1A,TLR4,VEGFA	43
Embryonic Development,Organismal Development	Development of body trunk	6.65e-05		1.311	ABCA12,ADA,ANXA1,APRT,AREG,BDKRB2,BIRC5,CARD6,CBS/LOC102724560,CCND1,CDH17,CDKN2A,CFLAR,CXCR4,CYP51A1,DHCR7,DLL4,EGR1,ERG,FHL2,FLNA,GCLM,GCNT1,GDF15,HAS2,HBEGF,HMOX1,HOXA5,HSD17B2,ID2,IRS2,ITGB6,JAG1,LRP4,MAP2K5,MYCN,NFAT5,NRP1,NRP2,OSR1,PLA2G6,PLIN2,POR,PPARGC1A,PRKAR1A,PRMT1,PTPRJ,RANBP1,RDH10,RUNX2,SAMD9L,SKP2,SLC7A11,SQSTM1,STMN1,SULF2,TINAG,TKT,TLR4,TMEM135,VEGFA,WFS1	62
Lipid Metabolism,Small Molecule Biochemistry	Fatty acid metabolism	2.68e-15		1.318	ABCA12,ABCC2,ABCC3,ABCG1,ACAA2,ACSL1,ACSL3,ACSL4,ACSS2,ADA,AKR1C1/AKR1C2,AKR1C3,ANXA1,AOAH,AREG,CASP1,CDCP1,CEACAM1,COTL1,CPT1A,CYP1A1,CYP2C18,CYP2J2,CYP4F11,CYP4F2,CYP4F3,EGR1,ELOVL7,EPHX1,FABP1,FABP6,GDF15,GPX1,GSTM2,GSTM4,HBP1,HMGCS2,HMOX1,IL18,IL1R2,LPCAT3,LSS,ME1,MSMO1,NEU3,PDK4,PLA2G2F,PLA2G6,PLIN2,PPARGC1A,PTGR1,SLC38A2,SLC6A6,SLCO1B3,TBXAS1,TLR4,TRIB3,VEGFA	58
Cancer,Organismal Injury and Abnormalities	Genitourinary adenocarcinoma	1.12e-07		1.342	ABCA12,ABCC2,ABCC3,ABCC5,ABCG1,ACP3,ACSL1,ACSL3,ACSL4,ACSS2,ADA,AKR1C1/AKR1C2,ALAS1,ALDH1L1,AMACR,ANKRD36C,ANXA1,ANXA3,AOAH,AP2B1,AREG,ARHGEF2,ARMC2,ARSD,ATP6V0A4,B4GALNT3,BCL11A,BCL6,BDKRB2,BIRC5,CACNA1E,CALCOCO1,CAPN8,CARD16,CASP1,CBS/LOC102724560,CCDC198,CCND1,CCNG2,CCPG1,CCSER2,CD55,CDA,CDC20,CDC42EP3,CDH17,CDK15,CDK2AP2,CDKN2A,CEACAM1,CEACAM3,CENPE,CENPJ,CFLAR,CLEC2D,CNN2,COLGALT2,CPT1A,CREB…	270
Cellular Movement	Invasion of bacteria	0.000134		1.342	CEACAM1,CEACAM6,DOCK1,HMOX1,TLR4	5
Skeletal and Muscular System Development and Function	Contractility of muscle	0.000363		1.343	FBXO32,HBEGF,HMOX1,IL18,JPH1,PDK2,PLA2G6,PPARGC1A,RANGRF,SLC6A6,SULF2,TLR4,TXNIP,VEGFA	14
Carbohydrate Metabolism	Synthesis of carbohydrate	0.000365		1.357	ABCC5,ACSL3,ANXA1,BDKRB2,CD244,CREB3L3,CSGALNACT2,GNE,GNG2,GPAT3,GYG2,HAS2,IL18,IL1R2,IRS2,LPCAT1,NR1D1,PC,PCK1,PLA2G6,PLIN2,PPARGC1A,PPP1R3B,PRKAR1A,PRPS1,SERINC2,SLC44A4,TKT,UGDH	29
Organismal Injury and Abnormalities,Renal and Urological Disease	Renal lesion	1.24e-06		1.364	ABCG1,ACSL3,ACTB,ADA,ALAS1,AMACR,APRT,ARSD,ATP6V0A4,BDKRB2,BIRC5,CCND1,CDC20,CDC42EP3,CDCP1,CDKN2A,CENPE,CFLAR,CREBRF,CXCR4,CYP1A1,CYP3A5,CYP4F3,CYP51A1,DLL4,DMTN,DNAH9,EPHX1,FABP6,FAH,FAM169A,FDFT1,FLNA,GABRE,GBP2,GLS,GNE,GPX1,GSTM2,HBP1,HMGCS2,HMOX1,ID2,IL18,IRS2,KRT80,LHFPL2,LPCAT1,MAP2K5,MCTP1,MT1A,MYCN,NAV2,NDUFA7,NDUFB7,NFAT5,OSR1,PDK2,PDK4,PLIN2,POR,PPARGC1A,PRR11,PSCA,RAP1GAP,RIPOR1,RSRP1…	89
Molecular Transport	Transport of molecule	1.18e-05		1.366	ABCA12,ABCC2,ABCC3,ABCC5,ABCG1,ACSL1,ACSL3,ACSL4,ADA,AKR1C1/AKR1C2,ANXA1,ATP5F1D,ATP6V0A4,BDKRB2,CACNA1E,CASP1,CDCP1,CDH17,CDKN2A,CLDN2,CPT1A,CRYM,CYB561,CYP51A1,DUSP16,EGR1,EPHX1,FABP1,FABP6,FGA,FLNA,FXYD3,GABRE,GDF15,HAS2,HBP1,HMOX1,HSD17B2,IL18,IRS2,KCNJ2,KCNV1,LPCAT3,LSS,MT1A,MT2A,MYO18A,NDRG2,NMU,OSR1,PCP4,PLAAT3,PLIN2,PPARGC1A,PPP1R3B,RAC2,RANGRF,SLC1A4,SLC22A18,SLC26A9,SLC29A1,SLC2A12,SLC2…	81
Cancer,Organismal Injury and Abnormalities	Non-hematological solid tumor	2.07e-32		1.37	ABCA12,ABCC2,ABCC3,ABCC5,ABCG1,ACAA2,ACP3,ACSL1,ACSL3,ACSL4,ACSS2,ACTB,ADA,ADISSP,AKR1B10,AKR1B15,AKR1C1/AKR1C2,AKR1C3,ALAS1,ALDH1L1,ALDH3A1,ALDOC,AMACR,ANAPC15,ANGEL2,ANKRD36C,ANXA1,ANXA3,AOAH,AP2B1,APRT,AREG,ARHGEF2,ARMC2,ARSD,ASS1,ATP5F1D,ATP6V0A4,AURKAIP1,B4GALNT3,BCAS1,BCL11A,BCL2L12,BCL2L15,BCL6,BCL7B,BDKRB2,BHLHE41,BIRC5,BTG1,C12orf43,C8orf33,CACNA1E,CALCOCO1,CAPN8,CARD16,CARD6,CASP1,CBS/L…	449
Embryonic Development,Organ Development,Organismal Development,Renal and Urological System Development and Function,Tissue Development	Formation of kidney	9.21e-05		1.386	APRT,AREG,BDKRB2,GCNT1,GDF15,HBEGF,HSD17B2,ID2,JAG1,LRP4,OSR1,PPARGC1A,RANBP1,RDH10,SQSTM1,SULF2,TINAG,TKT,TMEM135,VEGFA,WFS1	21
Cancer,Organismal Injury and Abnormalities	Subcutaneous tumor	0.000846		1.389	AKR1C3,ANXA1,ARHGEF2,ASS1,CBS/LOC102724560,CDC42EP3,CDH17,CEACAM5,CPT1A,CREB5,CXCR4,CYTOR,HBP1,HOXA5,NAA10,NRP2,PCP4,PDK4,PLA2G6,POR,PPARGC1A,PRKAR1A,PTGR1,SERPINH1,SLC2A12,SLC7A11,SNRPB,SQLE,SQSTM1,TFAP2C,TNC,TRIB3	32
Cell-To-Cell Signaling and Interaction,Cellular Assembly and Organization	Fusion of muscle cells	0.000705		1.394	ANXA1,CASP1,CFLAR,DOCK1,GDF15,ID2,IFRD1,NEU3	8
Organismal Injury and Abnormalities	Metaplasia	0.00148		1.408	ADA,BIRC5,CCL28,HMOX1,ID2,IL18,VEGFA	7
Lipid Metabolism,Molecular Transport,Small Molecule Biochemistry	Transport of long chain fatty acid	0.000161		1.409	ACSL1,ACSL3,ACSL4,FABP1,PLIN2	5
Carbohydrate Metabolism	Quantity of carbohydrate	7.94e-05		1.415	ABCG1,ACP3,ACSL1,ADA,ALDH1L1,BDKRB2,CACNA1E,CCND1,CPT1A,CREB3L3,CYP2J2,CYP4F2,FABP1,FBP1,GDF15,GNE,GPAT3,GPX1,HAS2,IRS2,LPCAT1,LPCAT3,MADD,ME1,PCK1,PDK4,PLA2G6,PLAAT3,PLIN2,PPARGC1A,PPP1R3B,SLC7A11,TK2,TXNIP,VEGFA,WFS1	36
Cell Morphology,Cellular Assembly and Organization,Cellular Function and Maintenance	Formation of cellular protrusions	0.00183		1.423	ABCG1,ACSL4,ACTB,AREG,BCL11A,CDC20,CDCP1,CEACAM1,CENPJ,CFLAR,CHN1,CXCR1,CXCR4,DBN1,DMTN,DOCK1,DYNLT2B,EGR1,FLNA,GDF15,HBEGF,IL18,KANK1,KCNJ2,KIF27,LRP4,MT2A,NEU1,NEU3,NFAT5,NRP1,NRP2,PCP4,PLK2,PRMT1,PRSS12,PTPRJ,RAB31,RAC2,RANBP1,RAP1GAP,RHOU,SERPINE2,SQSTM1,STMN1,SULF2,SVBP,TCTN2,TMEM135,TNC,TRAK1,USP43,VEGFA,YARS1	54
Cancer,Organismal Injury and Abnormalities	Abdominal carcinoma	8.93e-22		1.43	ABCA12,ABCC2,ABCC3,ABCC5,ABCG1,ACAA2,ACP3,ACSL1,ACSL3,ACSL4,ACSS2,ACTB,ADA,ADISSP,AKR1B10,AKR1B15,AKR1C1/AKR1C2,AKR1C3,ALAS1,ALDH1L1,ALDH3A1,AMACR,ANAPC15,ANGEL2,ANKRD36C,ANXA1,ANXA3,AOAH,AP2B1,AREG,ARHGEF2,ARMC2,ARSD,ASS1,ATP6V0A4,B4GALNT3,BCAS1,BCL11A,BCL2L12,BCL6,BCL7B,BDKRB2,BHLHE41,BIRC5,C12orf43,C8orf33,CACNA1E,CALCOCO1,CAPN8,CARD16,CARD6,CASP1,CBS/LOC102724560,CCDC198,CCDC92,CCL28,CCND1,CC…	411
Lipid Metabolism,Molecular Transport,Small Molecule Biochemistry	Quantity of steroid	6.32e-06		1.437	ABCC2,ABCC3,ABCG1,ACSL4,AMACR,CASP1,CBS/LOC102724560,CREB3L3,CYP24A1,CYP3A5,CYP3A7,DHCR7,EGR1,FABP1,FABP6,FDFT1,GDF15,GPAT3,HMOX1,HOXA5,IL18,IRS2,LPCAT3,ME1,MSMO1,NEU1,NMU,PLA2G6,PLIN2,POR,PPARGC1A,SLCO1B3,TK2,TLR4,TRIM31,TXNIP	36
Organismal Functions	Energy homeostasis	0.0011		1.485	ABCG1,CASP1,CDKN2A,CEACAM1,CREB3L3,GDF15,GPAT3,IL18,IRS2,NAA10,NMU,NR1D2,PLIN2,PPARGC1A,RUNX2,SQSTM1,VEGFA	17
Cellular Function and Maintenance	Cellular homeostasis	0.0016		1.487	ABCC2,ABCC3,ABCG1,ACSL1,ADA,ADISSP,ANXA1,AREG,ATP6V0A4,BCL11A,BCL6,BDKRB2,BIRC5,CACNA1E,CASP1,CBS/LOC102724560,CCL28,CCND1,CD244,CD55,CDCP1,CDKN2A,CEACAM1,CEACAM3,CFLAR,CLDN2,CPT1A,CXCR1,CXCR4,CYB561,DLL4,EGR1,EIF5A2,ERG,FABP1,FLNA,GRINA,GTF2IRD2/GTF2IRD2B,HMOX1,ID2,IL18,IRS2,JAG1,KCNJ2,LAMA3,MT2A,MYCN,NEU3,NMU,NR1D1,OAS1,PCK1,PDK2,PDK4,PLA2G6,PLAAT3,PLK2,POU2AF1,PPARGC1A,PTPRJ,RAC2,RANGRF,RAP1GA…	81
Cellular Assembly and Organization	Quantity of lipid droplets	5.7e-05		1.492	ACSS2,CBS/LOC102724560,CCND1,CDCP1,CEACAM1,CYP1A1,GLS,PLIN2,PPARGC1A,PRMT1	10
Cellular Assembly and Organization	Biogenesis of mitochondria	0.00139		1.509	ACSL1,IRS2,NMU,NR1D1,PPARGC1A	5
Lipid Metabolism,Small Molecule Biochemistry,Vitamin and Mineral Metabolism	Metabolism of retinoid	4.12e-06		1.52	AKR1B10,AKR1C1/AKR1C2,AKR1C3,CYP1A1,CYP2B6,CYP2C18,CYP2J2,CYP3A5,CYP3A7,RDH10	10
Cancer,Organismal Injury and Abnormalities	Size of tumor	1.02e-05		1.52	ALDH1L1,ANXA1,AREG,ASS1,CASP1,CDH17,CDKN2A,CENPJ,CNN2,CXCR4,EGR1,GCLM,HMGCS1,IQGAP2,MAP2K5,ME1,NRP1,PPARGC1A,PRMT1,SULF2,TLR4,VEGFA	22
Drug Metabolism,Lipid Metabolism,Small Molecule Biochemistry,Vitamin and Mineral Metabolism	Metabolism of tretinoin	1.24e-05		1.52	AKR1C3,CYP1A1,CYP2B6,CYP2C18,CYP3A5,CYP3A7,RDH10	7
Energy Production,Lipid Metabolism,Small Molecule Biochemistry	Oxidation of oleic acid	0.000111		1.522	ACSL1,ACSL3,ACSL4,CPT1A,PLIN2	5
Cell Death and Survival,Organismal Injury and Abnormalities,Skeletal and Muscular Disorders	Apoptosis of muscle cells	0.000536		1.54	ACSL1,BIRC5,CASP1,CDC42EP3,CYP2J2,FOSL1,GPX1,HMOX1,ID2,IL18,IL1R2,MAP2K5,MT1A,NRP1,PPARGC1A,TLR4,TXNIP,VEGFA	18
Vitamin and Mineral Metabolism	Metabolism of vitamin	1.84e-07		1.552	ACP3,AKR1B10,AKR1C1/AKR1C2,AKR1C3,ALDH1L1,CYP1A1,CYP24A1,CYP2B6,CYP2C18,CYP2J2,CYP3A5,CYP3A7,CYP4F11,CYP4F2,DHCR7,RDH10	16
Neurological Disease,Organismal Injury and Abnormalities	Seizure disorder	0.000996		1.601	ABCC2,ABCC5,ATP6V0A4,BCL11A,CACNA1E,CCPG1,CDKN2A,CHN1,CRYM,CXCR4,CYTOR,EGR1,EPHX1,GABRE,GLS,HBP1,HMOX1,HYOU1,ID2,IFRD1,IGSF9B,IL18,KCNV1,NRP2,PLK2,SECTM1,SERPINE2,SH3RF2,SLC29A1,SLC2A14,SPTAN1,TLR4,TRAK1,UGDH	34
Lipid Metabolism,Molecular Transport,Small Molecule Biochemistry	Transport of lipid	1.46e-06		1.62	ABCA12,ABCC2,ABCC3,ABCG1,ACSL1,ACSL3,ACSL4,AKR1C1/AKR1C2,CDCP1,CPT1A,EPHX1,FABP1,FABP6,GDF15,HBP1,LPCAT3,LSS,PLIN2,PPARGC1A,SLC38A2,SLC6A6,SLCO1B3	22
Lipid Metabolism,Molecular Transport,Nucleic Acid Metabolism,Small Molecule Biochemistry	Concentration of acyl-coenzyme A	0.00153		1.62	ACSL1,ACSS2,CPT1A,FABP1,PDK4,PPARGC1A	6
Cell-To-Cell Signaling and Interaction	Binding of leukemia cell lines	0.000252		1.643	CXCR1,CXCR4,EGR1,ERG,FLNA,GDF15,PRMT1,RAP1GAP,RHOH,RHOU,TNC,UGDH	12
Organismal Development,Tissue Development	Development of epithelial tissue	0.0024		1.656	CCND1,CDKN2A,CEACAM1,CXCR4,CYP4F2,DLL4,EGR1,FOSL1,GPX1,HBEGF,HMOX1,HOXA5,ID2,IL18,JAG1,KCNJ2,LAMA3,MTHFR,MYCN,NDRG2,NRP1,NRP2,PTPRJ,RUNX2,SKP2,SULF2,TFAP2C,TMEM135,TNC,VEGFA	30
Neurological Disease,Organismal Injury and Abnormalities	Seizures	0.00104		1.667	ATP6V0A4,CACNA1E,CCPG1,CDKN2A,CHN1,CRYM,CXCR4,CYTOR,EGR1,GABRE,GLS,HMOX1,HYOU1,ID2,IFRD1,IGSF9B,IL18,KCNV1,NRP2,PLK2,SECTM1,SERPINE2,SH3RF2,SLC29A1,SLC2A14,SPTAN1,TLR4,TRAK1,UGDH	29
Cancer,Organismal Injury and Abnormalities	Non-melanoma solid tumor	1.28e-29		1.688	ABCA12,ABCC2,ABCC3,ABCC5,ABCG1,ACAA2,ACP3,ACSL1,ACSL3,ACSL4,ACSS2,ACTB,ADA,ADISSP,AKR1B10,AKR1B15,AKR1C1/AKR1C2,AKR1C3,ALAS1,ALDH1L1,ALDH3A1,ALDOC,AMACR,ANAPC15,ANGEL2,ANKRD36C,ANXA1,ANXA3,AOAH,AP2B1,APRT,AREG,ARHGEF2,ARMC2,ARSD,ASS1,ATP5F1D,ATP6V0A4,AURKAIP1,B4GALNT3,BCAS1,BCL11A,BCL2L12,BCL2L15,BCL6,BCL7B,BDKRB2,BHLHE41,BIRC5,BTG1,C12orf43,C8orf33,CACNA1E,CALCOCO1,CAPN8,CARD16,CARD6,CASP1,CBS/L…	445
Cancer,Organismal Injury and Abnormalities	Abdominal adenocarcinoma	5.63e-15		1.698	ABCA12,ABCC2,ABCC3,ABCC5,ABCG1,ACAA2,ACP3,ACSL1,ACSL3,ACSL4,ACSS2,ACTB,ADA,ADISSP,AKR1B10,AKR1C1/AKR1C2,AKR1C3,ALAS1,ALDH1L1,ALDH3A1,AMACR,ANGEL2,ANKRD36C,ANXA1,ANXA3,AOAH,AP2B1,AREG,ARHGEF2,ARMC2,ARSD,ASS1,ATP6V0A4,B4GALNT3,BCL11A,BCL6,BCL7B,BDKRB2,BHLHE41,BIRC5,C8orf33,CACNA1E,CALCOCO1,CAPN8,CARD16,CARD6,CASP1,CBS/LOC102724560,CCDC198,CCDC92,CCL28,CCND1,CCNG2,CCPG1,CCSER2,CD244,CD55,CDA,CDC20,C…	381
Embryonic Development,Organismal Development	Development of abdomen	2.16e-06		1.698	ADA,ANXA1,APRT,AREG,BDKRB2,CDH17,CDKN2A,CFLAR,CXCR4,CYP51A1,EGR1,ERG,FHL2,FLNA,GCLM,GCNT1,GDF15,HBEGF,HOXA5,HSD17B2,ID2,IRS2,JAG1,LRP4,MYCN,OSR1,PLA2G6,PLIN2,PPARGC1A,RANBP1,RDH10,SAMD9L,SKP2,SQSTM1,SULF2,TINAG,TKT,TLR4,TMEM135,VEGFA,WFS1	41
Cell-To-Cell Signaling and Interaction	Binding of colorectal cancer cell lines	0.00139		1.709	CDH17,CEACAM1,CEACAM5,IL18,RAP1GAP,TLR4,VEGFA	7
Cell-To-Cell Signaling and Interaction	Interaction of leukemia cell lines	9.61e-05		1.71	CXCR1,CXCR4,EGR1,ERG,FLNA,GDF15,PRMT1,RAP1GAP,RHOH,RHOU,TNC,UGDH,VEGFA	13
Cancer,Organismal Injury and Abnormalities	Adenoma	0.00247		1.718	ACSL1,AKR1B15,ALDOC,ANXA3,ARHGEF2,ASS1,CCND1,CDKN2A,CEACAM6,CLDN2,CXCR4,CYP3A5,EGR1,FAH,GBP2,GDF15,GNE,HMOX1,IFRD1,JAG1,MT-ND2,PCK1,PCP4,PDK4,PPARGC1A,PRKAR1A,PXMP2,RAC2,RUVBL1,SLC29A1,TRAK1,TRIB3,TXNIP,UBE2S,VEGFA,ZBTB7C	36
Tissue Morphology	Quantity of enterobacteriaceae	0.00031		1.725	CASP1,CYP1A1,IL18,TLR4	4
Endocrine System Development and Function,Small Molecule Biochemistry	Metabolism of hormone	5.17e-06		1.732	ACSL4,AKR1C1/AKR1C2,AKR1C3,AREG,CRYM,CYP1A1,CYP3A5,CYP3A7,EGR1,ELOVL7,EPHX1,HBEGF,HSD17B2,POR,PPARGC1A,RUNX2,SLCO4A1,TBXAS1,TOMM22	19
Cancer,Organismal Injury and Abnormalities	Extracranial solid tumor	5.85e-32		1.748	ABCA12,ABCC2,ABCC3,ABCC5,ABCG1,ACAA2,ACP3,ACSL1,ACSL3,ACSL4,ACSS2,ACTB,ADA,ADISSP,AKR1B10,AKR1B15,AKR1C1/AKR1C2,AKR1C3,ALAS1,ALDH1L1,ALDH3A1,ALDOC,AMACR,ANAPC15,ANGEL2,ANKRD36C,ANXA1,ANXA3,AOAH,AP2B1,APRT,AREG,ARHGEF2,ARMC2,ARSD,ASS1,ATP5F1D,ATP6V0A4,AURKAIP1,B4GALNT3,BCAS1,BCL11A,BCL2L12,BCL2L15,BCL6,BCL7B,BDKRB2,BHLHE41,BIRC5,BTG1,C12orf43,C8orf33,CACNA1E,CALCOCO1,CAPN8,CARD16,CARD6,CASP1,CBS/L…	451
Lipid Metabolism,Small Molecule Biochemistry	Metabolism of prostaglandin	0.000127		1.764	ACSL3,ACSL4,AKR1C1/AKR1C2,AKR1C3,ANXA1,AREG,CASP1,HMOX1,IL18,IL1R2,PLA2G6,PTGR1,TBXAS1,TLR4,VEGFA	15
Lipid Metabolism,Small Molecule Biochemistry	Synthesis of prostaglandin	0.00214		1.764	ACSL3,ACSL4,ANXA1,AREG,CASP1,HMOX1,IL18,IL1R2,PLA2G6,TBXAS1,TLR4,VEGFA	12
Lipid Metabolism,Small Molecule Biochemistry	Synthesis of lipid	4.23e-13		1.778	ABCA12,ABCG1,ACSL1,ACSL3,ACSL4,ACSS2,ADA,AKR1B15,AKR1C1/AKR1C2,AKR1C3,AMACR,ANXA1,AREG,BDKRB2,CASP1,CEACAM1,COTL1,CREB3L3,CYP1A1,CYP24A1,CYP4F2,CYP51A1,DHCR7,EGR1,ELOVL7,FABP1,FDFT1,FOSL1,GDF15,GPAT3,GSTM4,HBEGF,HMGCS1,HMOX1,HSD17B2,HSD3B7,IL18,IL1R2,LPCAT1,LPCAT3,LSS,ME1,MSMO1,NEU3,NR1D1,PC,PCK1,PDK4,PLA2G6,PLAAT3,PLIN2,POR,PPARGC1A,RDH10,RUNX2,SERINC2,SERPINE2,SGPP2,SLC44A4,SLC6A6,SQLE,TBXAS1,T…	66
Organismal Functions	Energy expenditure	0.00206		1.849	ABCG1,CASP1,CDKN2A,CEACAM1,CREB3L3,GDF15,GPAT3,IL18,NAA10,NMU,PPARGC1A,VEGFA	12
Endocrine System Development and Function,Small Molecule Biochemistry	Hydroxylation of hormone	0.000145		1.938	CYP1A1,CYP2B6,CYP3A5,CYP3A7	4
Lipid Metabolism,Small Molecule Biochemistry	Reduction of lipid	0.000359		1.94	AKR1B15,AKR1C1/AKR1C2,AKR1C3,DHCR7,PTGR1	5
Endocrine System Development and Function,Small Molecule Biochemistry	Conversion of hormone	0.000359		1.948	AKR1C1/AKR1C2,AKR1C3,CYP3A7,HSD17B2,POR	5
Hematological Disease,Immunological Disease,Organismal Injury and Abnormalities	Leukopenia	0.00015		1.951	ABCC2,BCL11A,CDA,CXCR4,CYP1A1,CYP51A1,HYOU1,ID2,MTHFR,POR,RAC2,SERPINB1,SLCO1B3,TLR4	14
Small Molecule Biochemistry	Metabolism of porphyrin	1.85e-05		1.971	ABCC2,ALAS1,CYP1A1,CYP2B6,HMOX1,POR,SLCO1B3,SLCO2B1	8
Lipid Metabolism,Small Molecule Biochemistry,Vitamin and Mineral Metabolism	Synthesis of cholesterol	0.000136		1.982	ABCG1,CYP51A1,DHCR7,FDFT1,HMGCS1,LPCAT3,LSS,MSMO1,POR	9
Lipid Metabolism,Small Molecule Biochemistry,Vitamin and Mineral Metabolism	Metabolism of cholesterol	0.000192		1.982	ABCG1,CYP51A1,DHCR7,FDFT1,HMGCS1,HSD3B7,LPCAT3,LSS,MSMO1,POR,SQLE	11
Lipid Metabolism,Nucleic Acid Metabolism,Small Molecule Biochemistry	Modification of palmitoyl-coenzyme A	0.000387		1.987	ACSL1,ACSL3,ACSL4,FABP1	4
Drug Metabolism,Lipid Metabolism,Molecular Transport,Small Molecule Biochemistry	Concentration of prostaglandin E2	4.15e-05		1.998	ACSL3,ACSL4,EGR1,GPX1,HMOX1,IL18,IL1R2,TLR4	8

## Sheet: no z-score
© 2000-2024 QIAGEN. All rights reserved.
Categories	Diseases and Functions Annotation	p-value	Predicted Activation State	Activation z-score	Molecules	# Molecules
Cancer,Organismal Injury and Abnormalities	Head and neck carcinoma	2.88e-12			ABCA12,ABCC2,ABCC3,ABCC5,ABCG1,ACAA2,ACSL1,ACSL3,ACSL4,ACSS2,ACTB,ADA,ADISSP,AKR1B15,AKR1C3,ALAS1,ALDH1L1,ALDH3A1,ALDOC,ANGEL2,ANKRD36C,ANXA1,AOAH,AP2B1,APRT,AREG,ARHGEF2,ARMC2,ARSD,ASS1,ATP5F1D,ATP6V0A4,AURKAIP1,B4GALNT3,BCAS1,BCL11A,BCL2L12,BCL2L15,BCL6,BHLHE41,BIRC5,BTG1,C12orf43,C8orf33,CACNA1E,CAPN8,CARD6,CASP1,CBS/LOC102724560,CCDC126,CCDC198,CCND1,CCPG1,CCSER2,CD244,CD55,CDA,CDC20,CDC37,CD…	350
Cancer,Organismal Injury and Abnormalities	Squamous-cell carcinoma	9.31e-11			ABCA12,ABCC3,ABCC5,ABCG1,ACP3,ACSL3,ACSL4,ACSS2,ACTB,ADA,ALDH1L1,ALDH3A1,ANKRD36C,ANXA1,AOAH,AP2B1,ARHGEF2,ARSD,ASS1,B4GALNT3,BCAS1,BCL11A,BCL2L12,BCL6,BDKRB2,BIRC5,C12orf43,CACNA1E,CAPN8,CARD6,CCDC126,CCDC92,CCND1,CCSER2,CD55,CDC20,CDC37,CDC42EP3,CDCA7,CDH17,CDHR2,CDK15,CDK2AP2,CDKN2A,CENPJ,CEP72,CFLAR,CLIP2,CNN2,COLGALT2,COTL1,CPT1A,CREB5,CXCR4,CYB561,CYP1A1,CYP24A1,CYP2B6,CYP2C18,CYP4F11,CYP4F…	190
Cancer,Organismal Injury and Abnormalities,Reproductive System Disease	HER2 negative hormone receptor negative breast cancer	1.72e-10			AREG,ARHGEF2,BCL6,BIRC5,CCND1,CDCP1,CDKN2A,CEACAM6,CENPE,CREB5,CXCR4,CYP1A1,DHCR7,EGR1,GDF15,GNG2,H2AC8,HGD,HOXA5,KANK1,KIF20A,MEIS2,MT1M,MT1X,MYCN,NMU,PDK4,PLIN2,POR,PRMT1,PRR11,RAC2,SERPINH1,SIPA1L2,SNRPB,SULF2,TLR4,VEGFA	38
Cancer,Endocrine System Disorders,Organismal Injury and Abnormalities	Endocrine cancer	1.91e-10			ABCA12,ABCC2,ABCC3,ABCC5,ABCG1,ACAA2,ACSL1,ACSL3,ACSL4,ACSS2,ADA,ADISSP,AKR1B15,AKR1C3,ALAS1,ALDH1L1,ALDH3A1,ALDOC,ANGEL2,ANKRD36C,AOAH,AP2B1,APRT,AREG,ARHGEF2,ARMC2,ARSD,ASS1,ATP5F1D,ATP6V0A4,AURKAIP1,B4GALNT3,BCAS1,BCL11A,BCL2L12,BCL2L15,BCL6,BDKRB2,BHLHE41,BIRC5,BTG1,C8orf33,CACNA1E,CAPN8,CARD6,CASP1,CBS/LOC102724560,CCDC198,CCND1,CCPG1,CCSER2,CD244,CD55,CDA,CDC20,CDC37,CDC42EP3,CDCA3,CDCA7,CD…	344
Cancer,Organismal Injury and Abnormalities	Neck neoplasm	2.18e-10			ABCA12,ABCC2,ABCC3,ABCC5,ABCG1,ACAA2,ACSL1,ACSL3,ACSL4,ACSS2,ADA,ADISSP,AKR1B15,AKR1C3,ALAS1,ALDH1L1,ALDH3A1,ALDOC,ANGEL2,ANKRD36C,ANXA1,AOAH,AP2B1,APRT,AREG,ARHGEF2,ARMC2,ARSD,ASS1,ATP5F1D,ATP6V0A4,AURKAIP1,B4GALNT3,BCAS1,BCL11A,BCL2L12,BCL2L15,BCL6,BHLHE41,BIRC5,BTG1,C8orf33,CACNA1E,CAPN8,CASP1,CBS/LOC102724560,CCDC198,CCND1,CCPG1,CCSER2,CD244,CD55,CDA,CDC20,CDC37,CDC42EP3,CDCA3,CDCA7,CDCP1,CDH…	333
Cancer,Endocrine System Disorders,Organismal Injury and Abnormalities	Endocrine carcinoma	2.78e-10			ABCA12,ABCC2,ABCC3,ABCC5,ABCG1,ACAA2,ACSL1,ACSL3,ACSL4,ACSS2,ADA,ADISSP,AKR1B15,AKR1C3,ALAS1,ALDH1L1,ALDH3A1,ALDOC,ANGEL2,ANKRD36C,AOAH,AP2B1,APRT,AREG,ARHGEF2,ARMC2,ARSD,ASS1,ATP5F1D,ATP6V0A4,AURKAIP1,B4GALNT3,BCAS1,BCL11A,BCL2L12,BCL2L15,BCL6,BDKRB2,BHLHE41,BIRC5,BTG1,C8orf33,CACNA1E,CAPN8,CARD6,CASP1,CBS/LOC102724560,CCDC198,CCND1,CCPG1,CCSER2,CD244,CD55,CDA,CDC20,CDC37,CDC42EP3,CDCA3,CDCA7,CD…	343
Cancer,Organismal Injury and Abnormalities,Reproductive System Disease	HER2-negative breast cancer	3.76e-10			AREG,ARHGEF2,BCL11A,BCL6,BIRC5,CCND1,CDCP1,CDKN2A,CEACAM6,CENPE,CREB5,CXCR4,CYP1A1,DHCR7,EGR1,GDF15,GNG2,H2AC8,HGD,HOXA5,KANK1,KIF20A,MEIS2,MT1M,MT1X,MYCN,NMU,PDK4,PLIN2,POR,PRMT1,PRR11,RAC2,SERPINH1,SIPA1L2,SNRPB,SULF2,TLR4,VEGFA	39
Cancer,Endocrine System Disorders,Organismal Injury and Abnormalities	Thyroid gland tumor	6.17e-10			ABCA12,ABCC2,ABCC3,ABCC5,ABCG1,ACAA2,ACSL1,ACSL3,ACSL4,ACSS2,ADA,ADISSP,AKR1B15,AKR1C3,ALAS1,ALDH1L1,ALDH3A1,ALDOC,ANGEL2,ANKRD36C,AOAH,AP2B1,APRT,AREG,ARHGEF2,ARMC2,ARSD,ASS1,ATP5F1D,ATP6V0A4,AURKAIP1,B4GALNT3,BCAS1,BCL11A,BCL2L12,BCL2L15,BCL6,BHLHE41,BIRC5,BTG1,C8orf33,CACNA1E,CAPN8,CASP1,CBS/LOC102724560,CCDC198,CCND1,CCPG1,CCSER2,CD244,CD55,CDA,CDC20,CDC37,CDC42EP3,CDCA3,CDCA7,CDCP1,CDH17,CDH…	329
Cancer,Endocrine System Disorders,Organismal Injury and Abnormalities	Thyroid carcinoma	7.04e-10			ABCA12,ABCC2,ABCC3,ABCC5,ABCG1,ACAA2,ACSL1,ACSL3,ACSL4,ACSS2,ADA,ADISSP,AKR1B15,AKR1C3,ALAS1,ALDH1L1,ALDH3A1,ALDOC,ANGEL2,ANKRD36C,AOAH,AP2B1,APRT,AREG,ARHGEF2,ARMC2,ARSD,ASS1,ATP5F1D,ATP6V0A4,AURKAIP1,B4GALNT3,BCAS1,BCL11A,BCL2L12,BCL2L15,BCL6,BHLHE41,BIRC5,BTG1,C8orf33,CACNA1E,CAPN8,CASP1,CBS/LOC102724560,CCDC198,CCND1,CCPG1,CCSER2,CD244,CD55,CDA,CDC20,CDC37,CDC42EP3,CDCA3,CDCA7,CDCP1,CDH17,CDH…	327
Cancer,Endocrine System Disorders,Organismal Injury and Abnormalities	Nonpituitary endocrine tumor	7.22e-10			ABCA12,ABCC2,ABCC3,ABCC5,ABCG1,ACAA2,ACSL1,ACSL3,ACSL4,ACSS2,ADA,ADISSP,AKR1B15,AKR1C3,ALAS1,ALDH1L1,ALDH3A1,ALDOC,ANGEL2,ANKRD36C,AOAH,AP2B1,APRT,AREG,ARHGEF2,ARMC2,ARSD,ASS1,ATP5F1D,ATP6V0A4,AURKAIP1,B4GALNT3,BCAS1,BCL11A,BCL2L12,BCL2L15,BCL6,BHLHE41,BIRC5,BTG1,C8orf33,CACNA1E,CAPN8,CASP1,CBS/LOC102724560,CCDC198,CCND1,CCPG1,CCSER2,CD244,CD55,CDA,CDC20,CDC37,CDC42EP3,CDCA3,CDCA7,CDCP1,CDH17,CDH…	334
Cancer,Gastrointestinal Disease,Organismal Injury and Abnormalities	Gastrointestinal adenocarcinoma	9.46e-10			ABCA12,ABCC2,ABCC3,ABCC5,ABCG1,ACAA2,ACP3,ACSL1,ACSL3,ACSL4,ACSS2,ACTB,ADA,ADISSP,AKR1B10,AKR1C1/AKR1C2,AKR1C3,ALAS1,ALDH1L1,ALDH3A1,AMACR,ANGEL2,ANKRD36C,ANXA1,ANXA3,AOAH,AP2B1,AREG,ARHGEF2,ARMC2,ARSD,ASS1,ATP6V0A4,B4GALNT3,BCL11A,BCL6,BCL7B,BDKRB2,BHLHE41,BIRC5,CACNA1E,CAPN8,CARD6,CASP1,CBS/LOC102724560,CCDC92,CCL28,CCND1,CCNG2,CCPG1,CCSER2,CD244,CDC20,CDC37,CDC42EP3,CDCA3,CDCA7,CDCP1,CDH17,CDH…	328
Cancer,Gastrointestinal Disease,Organismal Injury and Abnormalities	Large intestine adenocarcinoma	1.99e-09			ABCA12,ABCC2,ABCC3,ABCC5,ABCG1,ACAA2,ACP3,ACSL1,ACSL4,ACSS2,ACTB,ADA,ADISSP,AKR1B10,AKR1C1/AKR1C2,AKR1C3,ALAS1,ALDH1L1,ALDH3A1,AMACR,ANGEL2,ANKRD36C,ANXA1,ANXA3,AOAH,AP2B1,ARHGEF2,ARMC2,ARSD,ASS1,ATP6V0A4,B4GALNT3,BCL11A,BCL6,BCL7B,BDKRB2,BHLHE41,BIRC5,CACNA1E,CAPN8,CARD6,CASP1,CBS/LOC102724560,CCDC92,CCL28,CCND1,CCNG2,CCPG1,CCSER2,CD244,CDC20,CDC37,CDC42EP3,CDCA3,CDCA7,CDCP1,CDH17,CDHR2,CDKN2A,C…	317
Neurological Disease,Organismal Injury and Abnormalities,Skeletal and Muscular Disorders	Neuromuscular disease	2.3e-09			ACTB,ALAS1,ALDOC,AMACR,ANXA1,AREG,ATP5F1D,BCAS1,BCL6,BIRC5,CACNA1E,CASP1,CD55,CFLAR,CHN1,CLIP2,COLGALT2,CRYM,CYP51A1,DBN1,DHCR7,EGR1,ELOVL7,FAM171A1,FBL,FDFT1,GABRE,GNE,GYG2,HBP1,HLA-E,HMGCS2,HMOX1,IL18,IL1R2,LRP4,MCTP1,MEIS2,MLF1,MRPL18,MT-ND2,MT1G,MT1L,MT1M,MT1X,MT2A,NDRG2,NDUFA7,NDUFB7,NDUFC1,NR1D1,NREP,OAS1,PCP4,PDK2,PLA2G6,PLK2,PPARGC1A,RANBP1,RAP1GAP,SAMD9L,SLC1A4,SNRPB,SPTAN1,SQLE,SQSTM1,S…	76
Cancer,Organismal Injury and Abnormalities	Development of adenocarcinoma	2.93e-09			ABCA12,ABCC2,ABCC3,ABCC5,ABCG1,ACP3,ACSL1,ACSL3,ACSL4,ACSS2,ADA,AKR1B15,AKR1C1/AKR1C2,ALAS1,ALDH1L1,ALDOC,AMACR,ANKRD36C,ANXA1,ANXA3,AOAH,AP2B1,AREG,ARHGEF2,ARMC2,ARSD,ASS1,ATP5F1D,ATP6V0A4,B4GALNT3,BCL11A,BCL2L15,BCL6,BIRC5,CACNA1E,CALCOCO1,CARD16,CARD6,CBS/LOC102724560,CCDC198,CCND1,CCNG2,CCPG1,CD244,CD55,CDC20,CDC42EP3,CDCA7,CDCP1,CDH17,CDK15,CDKN2A,CEACAM5,CENPE,CENPJ,CFLAR,CLDN2,CLEC2D,CLIP2…	275
Cancer,Organismal Injury and Abnormalities	Extrapulmonary squamous cell carcinoma	3.56e-09			ABCA12,ABCC3,ABCC5,ABCG1,ACP3,ACSL3,ACSL4,ACSS2,ACTB,ADA,ALDH3A1,ANKRD36C,ANXA1,AOAH,AP2B1,ARHGEF2,ARSD,ASS1,B4GALNT3,BCAS1,BCL11A,BCL2L12,BCL6,BDKRB2,BIRC5,C12orf43,CACNA1E,CAPN8,CARD6,CCDC126,CCDC92,CCND1,CCSER2,CDC37,CDCA7,CDH17,CDHR2,CDK15,CDK2AP2,CDKN2A,CENPJ,CFLAR,CLIP2,CNN2,COLGALT2,CPT1A,CREB5,CXCR4,CYB561,CYP1A1,CYP24A1,CYP2B6,CYP2C18,CYP4F11,CYP4F2,CYP4F3,CYTH4,CYTOR,DHCR7,DLL4,DNAH9,DO…	168
Endocrine System Disorders,Gastrointestinal Disease,Metabolic Disease,Organismal Injury and Abnormalities,Renal and Urological Disease	Diabetic nephropathy	5.15e-09			ABCC2,ABCG1,AKR1B10,AKR1C3,ANXA1,CASP1,CCND1,CD244,CD55,CDKN2A,CREB3L3,CREB5,CXCR4,CYP3A7,CYP4F2,CYP51A1,EGR1,FABP1,FBP1,GBP2,GDF15,GPAT3,HAS2,HMGCS2,ISG20,ITGB6,JAG1,KCNV1,KYNU,ME1,MEIS2,MGAM2,MT1G,MT2A,NDRG2,NR1D1,NRP2,OAS1,OSR2,PCK1,PDK4,PLAAT3,POU2AF1,PPP1R3B,PRMT1,PXMP2,RAC2,RHOH,SERPINA4,SLC1A4,SLC7A11,SQSTM1,SYCP2,TNC,VEGFA	55
Cancer,Organismal Injury and Abnormalities,Respiratory Disease	Non-small cell lung carcinoma	8.87e-09			ABCA12,ABCC2,ABCC3,ABCC5,ACP3,ACSL3,ACTB,ADA,AKR1B10,AKR1B15,ALDH1L1,ALDH3A1,ALDOC,AMACR,ANKRD36C,ANXA3,AOAH,AREG,ARHGEF2,ARSD,ATP5F1D,BCL11A,BCL2L15,BCL6,BIRC5,CACNA1E,CARD6,CCND1,CD244,CD55,CDA,CDC20,CDC42EP3,CDCA7,CDKN2A,CEACAM1,CEACAM5,CENPE,CENPJ,CEP72,CFLAR,CLDN2,CREB5,CSGALNACT2,CXCR4,CYP24A1,CYP2C18,CYTOR,DCPS,DNAH9,DNAJB4,EGR1,EIF5A2,ENGASE,ERG,FAM171A1,FBP1,FDFT1,FGA,FLNA,GABRE,GBP2,GLS…	140
Cancer,Dermatological Diseases and Conditions,Organismal Injury and Abnormalities	Skin cancer	9.46e-09			ABCA12,ABCC2,ABCC3,ABCC5,ABCG1,ACP3,ACSL3,ACSL4,ACTB,ADA,ADISSP,AKR1B10,AKR1B15,AKR1C1/AKR1C2,AKR1C3,ALAS1,ALDH1L1,ALDH3A1,AMACR,ANAPC15,ANKRD36C,ANXA1,ANXA3,AOAH,AP2B1,APRT,AREG,ARHGEF2,ARMC2,ARSD,ASS1,ATP6V0A4,B4GALNT3,BCAS1,BCL11A,BCL2L12,BCL2L15,BCL6,BDKRB2,BIRC5,C12orf43,C8orf33,CACNA1E,CALCOCO1,CAPN8,CARD6,CASP1,CCND1,CCNG2,CD244,CD55,CDA,CDC37,CDC42EP3,CDCA7,CDCP1,CDH17,CDHR2,CDK2AP2,CDKN2…	304
Cancer,Organismal Injury and Abnormalities	Malignant solid organ tumor	1.13e-08			ABCA12,ABCC2,ABCC3,ABCC5,ABCG1,ACP3,ACSL3,ACSL4,ACTB,ADA,ADISSP,AKR1B10,AKR1B15,AKR1C1/AKR1C2,AKR1C3,ALAS1,ALDH1L1,ALDH3A1,AMACR,ANAPC15,ANKRD36C,ANXA1,ANXA3,AOAH,AP2B1,APRT,AREG,ARHGEF2,ARMC2,ARSD,ASS1,ATP6V0A4,B4GALNT3,BCAS1,BCL11A,BCL2L12,BCL2L15,BCL6,BDKRB2,BIRC5,C12orf43,C8orf33,CACNA1E,CALCOCO1,CAPN8,CARD6,CASP1,CCND1,CCNG2,CD244,CD55,CDA,CDC37,CDC42EP3,CDCA7,CDCP1,CDH17,CDHR2,CDK2AP2,CDKN2…	306
Immunological Disease,Organismal Injury and Abnormalities	Systemic autoimmune syndrome	1.69e-08			ABCC3,ABCG1,ACSL1,ACSL3,ACSL4,ADA,ANXA1,ANXA3,AREG,BCL2L15,BCL6,BIRC5,CASP1,CBS/LOC102724560,CCSER2,CD244,CDA,CDC42EP3,CDH17,CEACAM1,CEACAM6,CENPE,CFLAR,CLEC2D,CPT1A,CTSE,CXCR1,CXCR4,CYP24A1,CYP2B6,CYP4F2,CYP4F3,DHCR7,EGR1,FAU,FBL,GABRE,GBP2,H2AC4,H4C13,HLA-E,HMOX1,IFRD1,IL18,IL1R2,ISG20,ITGAE,JAG1,KYNU,LHFPL2,LYRM4,MT-ND2,MT1X,MT2A,MTHFR,NRM,NRP1,OAS1,POR,POU2AF1,PPARGC1A,RAB31,RDH10,SAMD9L,SERI…	80
Cancer,Organismal Injury and Abnormalities	Uveal or cutaneous melanoma	2.56e-08			ABCA12,ABCC2,ABCC3,ABCC5,ABCG1,ACP3,ACSL3,ACSL4,ACTB,ADA,ADISSP,AKR1B10,AKR1B15,AKR1C1/AKR1C2,AKR1C3,ALAS1,ALDH1L1,ALDH3A1,AMACR,ANAPC15,ANKRD36C,ANXA1,ANXA3,AOAH,AP2B1,APRT,AREG,ARHGEF2,ARMC2,ASS1,ATP6V0A4,B4GALNT3,BCAS1,BCL11A,BCL2L12,BCL2L15,BCL6,BDKRB2,BIRC5,C12orf43,C8orf33,CACNA1E,CALCOCO1,CAPN8,CARD6,CASP1,CD244,CD55,CDA,CDC37,CDCA7,CDCP1,CDH17,CDHR2,CDKN2A,CEACAM5,CEACAM6,CENPE,CENPJ,CEP7…	285
Digestive System Development and Function,Organismal Development	Morphology of digestive system	3.5e-08			ABCC2,ADA,CBS/LOC102724560,CCND1,CD55,CDHR2,CYP1A1,EGR1,FABP6,FAH,FDFT1,GPAT3,GPX1,ID2,IFRD1,IRS2,LRP4,ME1,NEU3,PCK1,PLAAT3,POR,PPARGC1A,PRAP1,SGPP2,SKP2,TKT,TLR4,TRIM31,TXNIP,VEGFA	31
Cancer,Dermatological Diseases and Conditions,Organismal Injury and Abnormalities	Cutaneous melanoma	3.91e-08			ABCA12,ABCC2,ABCC3,ABCC5,ABCG1,ACP3,ACSL3,ACSL4,ACTB,ADA,ADISSP,AKR1B10,AKR1B15,AKR1C1/AKR1C2,AKR1C3,ALAS1,ALDH1L1,ALDH3A1,AMACR,ANAPC15,ANKRD36C,ANXA1,ANXA3,AOAH,AP2B1,APRT,AREG,ARHGEF2,ARMC2,ASS1,ATP6V0A4,B4GALNT3,BCAS1,BCL11A,BCL2L12,BCL2L15,BCL6,BDKRB2,BIRC5,C12orf43,C8orf33,CACNA1E,CALCOCO1,CAPN8,CARD6,CASP1,CD244,CD55,CDA,CDC37,CDCA7,CDCP1,CDH17,CDHR2,CDKN2A,CEACAM5,CEACAM6,CENPE,CENPJ,CEP7…	284
Cancer,Organismal Injury and Abnormalities	Cancer of head	4.01e-08			ABCA12,ABCC2,ABCC3,ABCC5,ACSL1,ACSL4,ACSS2,ACTB,ADA,AKR1B10,AKR1C1/AKR1C2,ALAS1,ALDH3A1,ALDOC,AMACR,ANXA1,AOAH,AP2B1,APRT,ARHGEF2,ARMC2,ARSD,ASS1,ATP6V0A4,B4GALNT3,BCAS1,BCL11A,BCL2L12,BCL6,BIRC5,C12orf43,C8orf33,CACNA1E,CALCOCO1,CAPN8,CARD6,CASP1,CBS/LOC102724560,CCDC126,CCDC92,CCL28,CCND1,CCNG2,CCPG1,CCSER2,CD244,CDA,CDC37,CDC42EP3,CDCA3,CDCA7,CDCP1,CDH17,CDHR2,CDK15,CDK2AP2,CDKN2A,CEACAM1,CEAC…	263
Endocrine System Disorders,Gastrointestinal Disease,Metabolic Disease,Organismal Injury and Abnormalities	Diabetic complication	9.39e-08			ABCC2,ABCG1,AKR1B10,AKR1C3,ANXA1,CASP1,CCND1,CD244,CD55,CDKN2A,CREB3L3,CREB5,CXCR4,CYP3A7,CYP4F2,CYP51A1,EGR1,FABP1,FBP1,FGA,GBP2,GDF15,GPAT3,HAS2,HMGCS2,ISG20,ITGB6,JAG1,KCNV1,KYNU,ME1,MEIS2,MGAM2,MT1G,MT2A,NDRG2,NR1D1,NRP2,OAS1,OSR2,PCK1,PDK4,PLAAT3,POU2AF1,PPP1R3B,PRMT1,PXMP2,RAC2,RHOH,SERPINA4,SLC1A4,SLC7A11,SQSTM1,SYCP2,TNC,VEGFA	56
Hereditary Disorder,Neurological Disease,Organismal Injury and Abnormalities,Psychological Disorders,Skeletal and Muscular Disorders	Huntington Disease	9.97e-08			ACTB,ALAS1,ALDOC,ATP5F1D,BCL6,CASP1,CFLAR,CHN1,CRYM,CYP51A1,DBN1,DHCR7,EGR1,FBL,FDFT1,GABRE,HBP1,HLA-E,HMGCS2,HMOX1,LRP4,MCTP1,MEIS2,MLF1,MT-ND2,MT1G,MT1L,MT1M,MT1X,MT2A,NDRG2,NDUFA7,NDUFB7,NDUFC1,NR1D1,NREP,PCP4,PDK2,PLK2,PPARGC1A,RANBP1,RAP1GAP,SAMD9L,SLC1A4,SRM,TESC,TSN	47
Drug Metabolism,Endocrine System Development and Function,Energy Production,Lipid Metabolism,Small Molecule Biochemistry	Oxidation of testosterone	1.25e-07			AKR1C3,CYP2B6,CYP3A5,HSD17B2,POR	5
Organismal Functions,Organismal Injury and Abnormalities	Healing of lesion	1.72e-07			CASP1,CFLAR,CNN2,EGR1,FGA,GDF15,HBEGF,HYOU1,IL18,ITGB6,MT2A,PDK4,PRKAR1A,RAC2,SKP2,SLC7A11,SPRR3,TLR4,VEGFA	19
Dermatological Diseases and Conditions,Organismal Injury and Abnormalities	Psoriasis	2.17e-07			ABCA12,ACP3,ANXA1,ANXA3,AOAH,CCND1,CFLAR,CYP1A1,CYP3A5,DBN1,EGR1,EPHX1,FOSL1,GBP2,HMOX1,IL18,ISG20,ITGAE,KYNU,ME1,MT1L,MT1X,NR1D2,NRP1,NRP2,OAS1,PCP4,PLAAT3,POR,RANBP1,SERPINB1,SPRR1A,SPTAN1,SQLE,SRM,TLR4,TNC,TXNIP,VEGFA	39
Gastrointestinal Disease,Hepatic System Disease,Metabolic Disease,Organismal Injury and Abnormalities	Microvesicular hepatic steatosis	2.95e-07			ACAA2,ACSL1,CBS/LOC102724560,CPT1A,MTHFR,PC,PCK1,PDK2,TXNIP	9
Cancer,Organismal Injury and Abnormalities	Head and neck squamous cell carcinoma	3.04e-07			ABCA12,ABCC3,ABCC5,ABCG1,ACSL3,ACSL4,ACSS2,ACTB,ADA,ANKRD36C,ANXA1,AP2B1,ARHGEF2,ARSD,ASS1,BCL11A,BCL6,BIRC5,CACNA1E,CAPN8,CARD6,CCDC126,CCND1,CCSER2,CDCA7,CDHR2,CDKN2A,CENPJ,CFLAR,CLIP2,CNN2,CREB5,CYB561,CYP1A1,CYP2C18,CYP4F11,CYTH4,CYTOR,DHCR7,DLL4,DNAH9,DPCD,EGR1,EPHX1,ESRP2,FAXDC2,FDFT1,FOSL1,GABRE,GBP2,GDF15,GSTM5,GTF2IRD2/GTF2IRD2B,GYG2,H2AC8,HAS2,HGD,HGSNAT,HOXA5,HSPBP1,IRS2,JAG1,JPH1,KANK…	126
Organismal Development	Morphology of body cavity	4.09e-07			ABCC2,ABCG1,ADA,ANXA1,APRT,BDKRB2,CBS/LOC102724560,CCND1,CD55,CDHR2,CDKN2A,CYP1A1,DHCR7,DLL4,DNAJB4,EGR1,FABP6,FAH,FDFT1,FHL2,GDF15,GPAT3,GPX1,HAS2,HBEGF,HMOX1,HOXA5,HSD17B2,ID2,IFRD1,IRS2,ME1,NEU3,NFAT5,PCK1,PLAAT3,POR,PPARGC1A,PRAP1,SERPINE2,SGPP2,SKP2,SLC6A6,TKT,TLR4,TRIM31,TXNIP,VEGFA	48
Drug Metabolism	Catabolism of xenobiotic	5.21e-07			ABCC2,ACSL1,CYP2B6,CYP3A5,GSTM2,GSTM4,GSTM5	7
Organismal Injury and Abnormalities,Respiratory Disease	Chronic pulmonary disease	5.23e-07			ANXA1,ARMC2,ATP5F1D,CASP1,CYP2J2,CYP51A1,EGR1,FLNA,GABRE,HMOX1,HOXA5,ITGB6,MT1A,MT1F,MT1G,MT1M,MT1X,MT2A,PORCN,PRMT1,SLC7A11,TLR4,VEGFA	23
Organismal Injury and Abnormalities,Respiratory Disease	Chronic respiratory disorder	5.64e-07			ANXA1,ARMC2,ATP5F1D,CASP1,CYP2J2,CYP51A1,EGR1,FGA,FLNA,GABRE,HMOX1,HOXA5,ITGB6,MT1A,MT1F,MT1G,MT1M,MT1X,MT2A,PORCN,PRMT1,SLC7A11,SPTAN1,TKT,TLR4,VAT1,VEGFA	27
Neurological Disease,Organismal Injury and Abnormalities	Neurological signs	8.07e-07			ACTB,ALAS1,ALDOC,ATP5F1D,BCL6,CASP1,CFLAR,CHN1,CRYM,CYP2B6,CYP51A1,DBN1,DCPS,DHCR7,EGR1,FBL,FDFT1,GABRE,HBP1,HGSNAT,HLA-E,HMGCS2,HMOX1,LRP4,MADD,MCTP1,MEIS2,MLF1,MT-ND2,MT1G,MT1L,MT1M,MT1X,MT2A,NDRG2,NDUFA7,NDUFB7,NDUFC1,NR1D1,NREP,PCP4,PDK2,PLK2,PPARGC1A,RANBP1,RAP1GAP,RBM3,SAMD9L,SIPA1L2,SLC1A4,SQSTM1,SRM,TESC,TSN	54
Cancer,Organismal Injury and Abnormalities,Reproductive System Disease	Breast or ovarian carcinoma	8.22e-07			ABCA12,ABCC2,ABCC3,ABCC5,ABCG1,ACP3,ACSL4,ACSS2,ADA,AKR1C1/AKR1C2,AKR1C3,ALDH1L1,ALDH3A1,ANKRD36C,ANXA1,AREG,ARHGEF2,BCL11A,BCL6,BDKRB2,BIRC5,CACNA1E,CARD16,CBS/LOC102724560,CCND1,CCNG2,CDC20,CDC42EP3,CDH17,CDK15,CDKN2A,CEACAM3,CEACAM6,CENPE,CEP72,CFLAR,CLDN2,CLEC2D,CNN2,CPT1A,CREB5,CREBRF,CYP4F3,CYTH4,DCTPP1,DLL4,DNAH9,DUSP16,EGR1,ELOVL7,EPHX1,ERG,FAH,FAM171A1,FBP1,FDFT1,FGA,FHL2,FLNA,FOSL1,GALN…	162
Organismal Functions,Organismal Injury and Abnormalities,Tissue Morphology	Healing of wound	1.22e-06			CFLAR,CNN2,EGR1,FGA,GDF15,HBEGF,HYOU1,IL18,ITGB6,MT2A,PDK4,PRKAR1A,RAC2,SKP2,SLC7A11,SPRR3,VEGFA	17
Metabolic Disease,Organismal Injury and Abnormalities	Specific enzyme deficiency	1.31e-06			ACTB,CPT1A,FBP1,GLS,GPX1,HMGCS2,HMOX1,KYNU,MTHFR,PC,PCK1,POR,PRPS1,TKT	14
Hereditary Disorder,Organismal Injury and Abnormalities,Psychological Disorders	Familial psychiatric disease	1.49e-06			ACTB,ALAS1,ALDOC,ATP5F1D,BCL6,BHLHE41,CASP1,CFLAR,CHN1,CRYM,CYP51A1,DBN1,DHCR7,EGR1,FBL,FDFT1,GABRE,HBP1,HLA-E,HMGCS1,HMGCS2,HMOX1,KANK1,LRP4,MADD,MCTP1,MEIS2,MLF1,MRPL18,MT-ND2,MT1G,MT1L,MT1M,MT1X,MT2A,MTHFR,NDRG2,NDUFA7,NDUFB7,NDUFC1,NR1D1,NREP,PCP4,PDK2,PLA2G6,PLK2,PPARGC1A,RANBP1,RAP1GAP,SAMD9L,SLC1A4,SLC6A8,SNRPB,SPTAN1,SQSTM1,SRM,STMN1,TESC,TSN,UGDH	60
Cancer,Neurological Disease,Organismal Injury and Abnormalities	Brain glioma	1.95e-06			ABCA12,ABCC2,ABCC3,ABCC5,ACSL1,ACSS2,ACTB,ADA,AKR1B10,AKR1C1/AKR1C2,ALAS1,ALDH3A1,ALDOC,AMACR,ANXA1,AOAH,AP2B1,APRT,ARHGEF2,ARMC2,ARSD,ASS1,ATP6V0A4,B4GALNT3,BCAS1,BCL11A,BCL2L12,BCL6,C8orf33,CACNA1E,CALCOCO1,CAPN8,CARD6,CASP1,CBS/LOC102724560,CCDC126,CCDC92,CCL28,CCND1,CCNG2,CCPG1,CCSER2,CD244,CDA,CDC37,CDC42EP3,CDCA3,CDCA7,CDCP1,CDH17,CDHR2,CDK15,CDK2AP2,CDKN2A,CEACAM1,CEACAM5,CEACAM6,CENPE,CEN…	243
Cancer,Neurological Disease,Organismal Injury and Abnormalities	Brain cancer	2.08e-06			ABCA12,ABCC2,ABCC3,ABCC5,ACSL1,ACSS2,ACTB,ADA,AKR1B10,AKR1C1/AKR1C2,ALAS1,ALDH3A1,ALDOC,AMACR,ANXA1,AOAH,AP2B1,APRT,ARHGEF2,ARMC2,ARSD,ASS1,ATP6V0A4,B4GALNT3,BCAS1,BCL11A,BCL2L12,BCL6,BIRC5,C8orf33,CACNA1E,CALCOCO1,CAPN8,CARD6,CASP1,CBS/LOC102724560,CCDC126,CCDC92,CCL28,CCND1,CCNG2,CCPG1,CCSER2,CD244,CDA,CDC37,CDC42EP3,CDCA3,CDCA7,CDCP1,CDH17,CDHR2,CDK15,CDK2AP2,CDKN2A,CEACAM1,CEACAM5,CEACAM6,CEN…	243
Inflammatory Disease,Organismal Injury and Abnormalities	Chronic inflammatory disorder	2.19e-06			ABCG1,ACSL1,ADA,ANXA1,AREG,BCL2L12,BCL6,BIRC5,CASP1,CBS/LOC102724560,CCSER2,CD244,CDA,CDC42EP3,CDKN2A,COTL1,CXCR1,CXCR4,CYP1A1,CYP2B6,CYP4F3,CYP51A1,DLL4,EGR1,FAU,FDFT1,FGA,FLNA,GABRE,GBP2,HBEGF,HMGCS2,HMOX1,HOXA5,IL18,IL1R2,ISG20,ITGB6,MSMO1,MT1G,MTHFR,NMU,NRM,NRP1,OLFML3,PCK1,POR,PRMT1,PRPS1,SAMD9L,SERINC2,SGPP2,SKP2,SLC29A1,SLC44A4,SLC7A11,SPRR1A,SPTAN1,SQLE,SRM,TK2,TKT,TLR4,TMEM135,TNC,TRIM31…	70
Organismal Injury and Abnormalities,Respiratory Disease	Chronic obstructive pulmonary disease	2.45e-06			ARMC2,ATP5F1D,CASP1,CYP2J2,CYP51A1,EGR1,FLNA,GABRE,HMOX1,HOXA5,ITGB6,MT1A,MT1F,MT1G,MT1M,MT1X,MT2A,PORCN,SLC7A11,TLR4,VEGFA	21
Cancer,Neurological Disease,Organismal Injury and Abnormalities	Malignant brain glioma	2.54e-06			ABCA12,ABCC2,ABCC3,ABCC5,ACSL1,ACSS2,ACTB,ADA,AKR1B10,AKR1C1/AKR1C2,ALAS1,ALDH3A1,ALDOC,AMACR,ANXA1,AOAH,AP2B1,APRT,ARHGEF2,ARMC2,ARSD,ASS1,ATP6V0A4,B4GALNT3,BCAS1,BCL11A,BCL2L12,BCL6,C8orf33,CACNA1E,CALCOCO1,CAPN8,CARD6,CASP1,CBS/LOC102724560,CCDC126,CCDC92,CCL28,CCND1,CCNG2,CCPG1,CCSER2,CD244,CDA,CDC37,CDC42EP3,CDCA3,CDCA7,CDCP1,CDH17,CDHR2,CDK15,CDK2AP2,CDKN2A,CEACAM1,CEACAM5,CEACAM6,CENPE,CEN…	240
Cancer,Gastrointestinal Disease,Organismal Injury and Abnormalities	Oral cavity carcinoma	5.82e-06			ABCA12,ABCC5,ACSL4,ANXA1,AP2B1,ARHGEF2,BCL11A,BIRC5,C12orf43,CACNA1E,CARD6,CCDC126,CCND1,CDHR2,CDKN2A,CYP1A1,CYP2C18,CYP4F11,CYTH4,CYTOR,DNAH9,DPCD,ESRP2,FAXDC2,FDFT1,GBP2,HAS2,HGSNAT,HOXA5,ITGB6,JAG1,JPH1,KCNV1,KHDC4,KIF27,LRP4,ME1,MEIS2,MTUS1,MYO18A,NBAS,NDRG2,NFAT5,NR1D1,NRM,PIR,PPARGC1A,PXMP2,RDH10,RUNX2,SERINC2,SERPINH1,SIPA1L2,SLC26A9,SLC2A12,SLC7A11,SLCO2B1,TCTN2,TNC,TRAK1,TRIM6-TRIM34,USP…	63
Small Molecule Biochemistry	Catabolism of heme	6.01e-06			ABCC2,HMOX1,POR,SLCO1B3,SLCO2B1	5
Dermatological Diseases and Conditions,Organismal Injury and Abnormalities	Chronic skin disorder	9.15e-06			ACP3,CCND1,CFLAR,CYP3A5,CYP51A1,HMOX1,IL18,KYNU,ME1,MT1X,NRP1,NRP2,PCP4,POR,RANBP1,SPRR1A,SQLE,SRM,TXNIP,VEGFA	20
Cancer,Neurological Disease,Organismal Injury and Abnormalities	Glioma cancer	9.59e-06			ABCA12,ABCC2,ABCC3,ABCC5,ACSL1,ACSS2,ACTB,ADA,AKR1B10,AKR1C1/AKR1C2,ALAS1,ALDH3A1,ALDOC,AMACR,ANXA1,AOAH,AP2B1,APRT,ARHGEF2,ARMC2,ARSD,ASS1,ATP6V0A4,B4GALNT3,BCAS1,BCL11A,BCL2L12,BCL6,BDKRB2,C8orf33,CACNA1E,CALCOCO1,CAPN8,CARD6,CASP1,CBS/LOC102724560,CCDC126,CCDC92,CCL28,CCND1,CCNG2,CCPG1,CCSER2,CD244,CDA,CDC37,CDC42EP3,CDCA3,CDCA7,CDCP1,CDH17,CDHR2,CDK15,CDK2AP2,CDKN2A,CEACAM1,CEACAM5,CEACAM6,CE…	245
Cancer,Organismal Injury and Abnormalities	Papillary adenocarcinoma	9.6e-06			ABCC3,ADA,AMACR,AREG,ARHGEF2,BIRC5,CARD16,CDC20,CDC42EP3,CDKN2A,CREBRF,CST7,CXCR4,FABP6,FAM171A1,GBP2,GPX1,GSTM5,KRT80,MT-ND2,PDK4,RAP1GAP,RUNX2,SERINC2,SLC7A11,SNRPB,SNRPD2,TESC,TLR4,TM4SF19,TMT1A,TRA2A,TXNIP,VEGFA,WFS1	35
Cancer,Neurological Disease,Organismal Injury and Abnormalities	High grade neuroepithelial tumor of brain	1.02e-05			ABCA12,ABCC2,ABCC3,ABCC5,ACSL1,ACSS2,ADA,AKR1B10,AKR1C1/AKR1C2,ALAS1,ALDH3A1,ALDOC,AMACR,ANXA1,AOAH,AP2B1,APRT,ARHGEF2,ARMC2,ARSD,ATP6V0A4,B4GALNT3,BCAS1,BCL11A,BCL2L12,BCL6,C8orf33,CACNA1E,CAPN8,CARD6,CASP1,CBS/LOC102724560,CCDC126,CCDC92,CCL28,CCND1,CCNG2,CCPG1,CCSER2,CD244,CDA,CDC42EP3,CDCA3,CDCA7,CDCP1,CDH17,CDHR2,CDK15,CDK2AP2,CDKN2A,CEACAM5,CEACAM6,CENPE,CENPJ,CHID1,CLDN2,CLEC2D,CLIP2,CNN2,…	208
Amino Acid Metabolism	Abnormal quantity of amino acids	1.05e-05			ASS1,CBS/LOC102724560,CRYM,FAH,PCK1,PDK4,SLC7A11	7
Cancer,Organismal Injury and Abnormalities,Reproductive System Disease	Tumorigenesis of reproductive tract	1.19e-05			ABCA12,ABCC2,ABCC3,ABCG1,ACP3,ACSL1,ACSL3,ACSL4,ACSS2,ACTB,ADA,AKR1C1/AKR1C2,ALAS1,ALDH1L1,ALDH3A1,AMACR,ANKRD36C,ANXA1,ANXA3,AOAH,AP2B1,ARHGEF2,ARMC2,ARSD,ATP6V0A4,BCAS1,BCL11A,BIRC5,C12orf43,CACNA1E,CALCOCO1,CARD16,CBS/LOC102724560,CCDC198,CCND1,CCPG1,CD55,CDA,CDC20,CDC42EP3,CDH17,CDK15,CDKN2A,CEACAM6,CENPE,CENPJ,CFLAR,CHID1,CLEC2D,COLGALT2,CPT1A,CREB3L3,CREB5,CREBRF,CSGALNACT2,CXCR4,CYP1A1,CYP…	218
Cancer,Organismal Injury and Abnormalities	Pelvic adenocarcinoma	1.29e-05			ABCA12,ABCC2,ABCC3,ABCC5,ABCG1,ACP3,ACSL1,ACSL3,ACSL4,ACSS2,ADA,AKR1C1/AKR1C2,ALAS1,ALDH1L1,AMACR,ANKRD36C,ANXA1,ANXA3,AOAH,AP2B1,ARHGEF2,ARMC2,ARSD,ATP6V0A4,B4GALNT3,BCL11A,BIRC5,CACNA1E,CALCOCO1,CAPN8,CARD16,CASP1,CBS/LOC102724560,CCDC198,CCND1,CCPG1,CCSER2,CD55,CDA,CDC20,CDH17,CDK15,CDK2AP2,CDKN2A,CEACAM1,CEACAM5,CENPE,CENPJ,CLEC2D,COLGALT2,CPT1A,CPVL,CREB3L3,CREB5,CREBRF,CSGALNACT2,CYP1A1,CYP…	248
Cancer,Organismal Injury and Abnormalities,Reproductive System Disease	Female genital neoplasm	1.29e-05			ABCA12,ABCC2,ABCC3,ABCG1,ACP3,ACSL1,ACSL3,ACSL4,ACSS2,ACTB,ADA,AKR1C1/AKR1C2,ALAS1,ALDH1L1,ALDH3A1,AMACR,ANKRD36C,ANXA1,ANXA3,AOAH,AP2B1,ARHGEF2,ARMC2,ARSD,ATP6V0A4,BCAS1,BCL11A,BIRC5,C12orf43,CACNA1E,CALCOCO1,CARD16,CBS/LOC102724560,CCDC198,CCND1,CCPG1,CD55,CDA,CDC20,CDC42EP3,CDH17,CDK15,CDKN2A,CEACAM6,CENPE,CENPJ,CFLAR,CHID1,CLEC2D,COLGALT2,CPT1A,CREB3L3,CREB5,CREBRF,CSGALNACT2,CXCR4,CYP1A1,CYP…	218
Dermatological Diseases and Conditions,Infectious Diseases,Organismal Injury and Abnormalities	Tinea corporis	1.46e-05			ANXA1,CYP51A1,LSS,SQLE	4
Organismal Injury and Abnormalities	Wound	1.6e-05			ANXA1,CFLAR,CNN2,DLL4,EGR1,FGA,GDF15,HBEGF,HYOU1,IL18,ITGB6,MT2A,PDK4,PRKAR1A,RAC2,SKP2,SLC7A11,SPRR3,VEGFA	19
Organismal Injury and Abnormalities,Reproductive System Disease	Benign pelvic disease	1.72e-05			ABCC5,ABCG1,ACTB,ANXA1,BCL6,BIRC5,CACNA1E,CASP1,CCL28,CDC42EP3,CDKN2A,CPVL,CXCR4,EGR1,ERG,FLNA,GBP2,HOXA5,HSD17B2,IL18,IL1R2,IRS2,ISG20,KIF20A,MAN2A2,MEIS2,MT1F,MT1G,MT1M,MT1X,NAV2,NT5DC2,OSR2,PCK1,PCP4,PDK4,PLA2G6,PLK2,PTGR1,SERINC2,SERPINB1,SERPINH1,SIPA1L2,SLC1A4,SLC6A6,SLC7A11,SPTAN1,TFAP2C,TNC,VEGFA,WDR18,WFS1	52
Cancer,Organismal Injury and Abnormalities,Reproductive System Disease	Breast carcinoma	1.77e-05			ABCC2,ABCC3,ABCC5,ACSL4,ACSS2,AKR1C3,ALDH1L1,ALDH3A1,ANKRD36C,ANXA1,AREG,ARHGEF2,BCL11A,BCL6,BDKRB2,BIRC5,CACNA1E,CBS/LOC102724560,CCND1,CCNG2,CDC20,CDC42EP3,CDH17,CDK15,CDKN2A,CEACAM3,CEACAM6,CENPE,CEP72,CFLAR,CLDN2,CNN2,CPT1A,CYTH4,DCTPP1,DNAH9,DUSP16,EGR1,ELOVL7,ERG,FAH,FDFT1,FGA,FHL2,FLNA,FOSL1,GALNT10,GBP2,GCOM1,GLS,GNE,GNG2,GSTM5,GTF2IRD2/GTF2IRD2B,GYG2,HMGCS1,IL18,IL1R2,IQGAP2,IRS2,ITGAE,K…	122
Cancer,Organismal Injury and Abnormalities	Head squamous cell carcinoma	1.81e-05			ABCA12,ABCC5,ACSL4,ACTB,ANXA1,AP2B1,ARHGEF2,BCL11A,BIRC5,CACNA1E,CARD6,CCDC126,CCND1,CDHR2,CDKN2A,CYP1A1,CYP2C18,CYP4F11,CYTH4,CYTOR,DNAH9,DPCD,ESRP2,FAXDC2,FDFT1,GBP2,HAS2,HGSNAT,HOXA5,JAG1,JPH1,KHDC4,KIF27,LRP4,ME1,MEIS2,MYO18A,NBAS,NDRG2,NFAT5,NR1D1,NRM,PIR,PXMP2,RDH10,RUNX2,SERINC2,SERPINH1,SIPA1L2,SLC26A9,SLC2A12,SLC7A11,SLCO2B1,TCTN2,TNC,TRAK1,TRIM6-TRIM34,USP43,VEGFA	59
Cancer,Organismal Injury and Abnormalities,Reproductive System Disease	Female genital tract cancer	1.84e-05			ABCA12,ABCC2,ABCC3,ABCG1,ACP3,ACSL1,ACSL3,ACSL4,ACSS2,ACTB,ADA,AKR1C1/AKR1C2,ALAS1,ALDH1L1,ALDH3A1,AMACR,ANKRD36C,ANXA1,ANXA3,AOAH,AP2B1,ARHGEF2,ARMC2,ARSD,ATP6V0A4,BCAS1,BCL11A,BIRC5,C12orf43,CACNA1E,CALCOCO1,CARD16,CBS/LOC102724560,CCDC198,CCND1,CCPG1,CD55,CDA,CDC20,CDH17,CDK15,CDKN2A,CEACAM6,CENPE,CENPJ,CFLAR,CHID1,CLEC2D,COLGALT2,CPT1A,CREB3L3,CREB5,CREBRF,CSGALNACT2,CXCR4,CYP1A1,CYP24A1,CYP2…	213
Organismal Injury and Abnormalities,Reproductive System Disease	Endometriosis	1.85e-05			ABCG1,ACTB,BCL6,BIRC5,CASP1,CCL28,CDC42EP3,CPVL,CXCR4,EGR1,GBP2,HSD17B2,IL18,IL1R2,IRS2,ISG20,KIF20A,MAN2A2,MEIS2,MT1F,MT1G,MT1M,MT1X,OSR2,PCK1,PLK2,SERINC2,SERPINB1,SLC1A4,SLC6A6,VEGFA	31
Cancer,Neurological Disease,Organismal Injury and Abnormalities	High grade glioma	1.9e-05			ABCA12,ABCC2,ABCC3,ABCC5,ACSL1,ACSS2,ADA,AKR1B10,AKR1C1/AKR1C2,ALAS1,ALDH3A1,ALDOC,AMACR,ANXA1,AOAH,AP2B1,APRT,ARHGEF2,ARMC2,ARSD,ATP6V0A4,B4GALNT3,BCAS1,BCL11A,BCL2L12,BCL6,BDKRB2,C8orf33,CACNA1E,CAPN8,CARD6,CASP1,CBS/LOC102724560,CCDC126,CCDC92,CCL28,CCND1,CCNG2,CCPG1,CCSER2,CD244,CDA,CDC42EP3,CDCA3,CDCA7,CDCP1,CDH17,CDHR2,CDK15,CDK2AP2,CDKN2A,CEACAM5,CEACAM6,CENPE,CENPJ,CHID1,CLDN2,CLEC2D,CLIP…	216
Endocrine System Disorders,Gastrointestinal Disease,Immunological Disease,Metabolic Disease,Organismal Injury and Abnormalities	Insulin-dependent diabetes mellitus	1.99e-05			ABCC3,ABCG1,ACSL1,ANXA1,CASP1,CBS/LOC102724560,CDC42EP3,CDH17,CLEC2D,CPT1A,CTSE,CXCR4,CYP24A1,CYP4F2,DHCR7,GBP2,H4C13,IL18,IL1R2,ITGAE,LYRM4,OAS1,POU2AF1,RDH10,SAMD9L,SERPINE2,SLC44A4,SLC7A11,TMEM116,TRIM31	30
Cancer,Gastrointestinal Disease,Organismal Injury and Abnormalities	Advanced malignant gastrointestinal neoplasm	2.12e-05			AKR1C1/AKR1C2,AKR1C3,ARHGEF2,CCND1,CDKN2A,CEACAM5,CLDN2,DLL4,GDF15,GYG2,HLA-E,HMOX1,ID2,JAG1,KCNJ2,KIF20A,LAMA3,MTHFR,OLFML3,POR,RAB31,SECTM1,SLC7A11,VEGFA	24
Hereditary Disorder,Neurological Disease,Organismal Injury and Abnormalities	Familial neurological disorder	2.21e-05			ACSL1,ACSL4,ACTB,ALAS1,ALDOC,AMACR,ARHGEF2,ATP5F1D,BCL11A,BCL6,BHLHE41,CACNA1E,CASP1,CCND1,CCPG1,CDKN2A,CFLAR,CHN1,CRYM,CYP51A1,DBN1,DCPS,DHCR7,EGR1,FBL,FDFT1,FLNA,GABRE,GLS,GNE,GSTM4,GYG2,HBP1,HLA-E,HMGCS1,HMGCS2,HMOX1,IFRD1,JAG1,JPH1,KANK1,KCNJ2,LRP4,LSS,MADD,MCTP1,MEIS2,MLF1,MRPL18,MT-ND2,MT1G,MT1L,MT1M,MT1X,MT2A,MTHFR,NAA10,NAPRT,NAV2,NBAS,NDRG2,NDUFA7,NDUFB7,NDUFC1,NEU1,NR1D1,NREP,NRP2,PCP4,…	102
Cancer,Gastrointestinal Disease,Organismal Injury and Abnormalities	Oral squamous cell carcinoma	2.23e-05			ABCA12,ABCC5,ACSL4,ANXA1,AP2B1,ARHGEF2,BCL11A,BIRC5,CACNA1E,CARD6,CCDC126,CCND1,CDHR2,CDKN2A,CYP1A1,CYP2C18,CYP4F11,CYTH4,CYTOR,DNAH9,DPCD,ESRP2,FAXDC2,FDFT1,GBP2,HAS2,HGSNAT,HOXA5,JAG1,JPH1,KHDC4,KIF27,LRP4,ME1,MEIS2,MYO18A,NBAS,NDRG2,NFAT5,NR1D1,NRM,PIR,PXMP2,RDH10,RUNX2,SERINC2,SERPINH1,SIPA1L2,SLC26A9,SLC2A12,SLC7A11,SLCO2B1,TCTN2,TNC,TRAK1,TRIM6-TRIM34,USP43,VEGFA	58
Cancer,Organismal Injury and Abnormalities,Renal and Urological Disease	Upper renal tract carcinoma	2.28e-05			ABCG1,ACSL3,ADA,ALAS1,AMACR,ARSD,ATP6V0A4,BIRC5,CCND1,CDC20,CDC42EP3,CDKN2A,CENPE,CFLAR,CREBRF,CXCR4,CYP1A1,CYP3A5,CYP4F3,DLL4,DMTN,DNAH9,EPHX1,FABP6,FAH,FAM169A,FDFT1,FLNA,GABRE,GBP2,GPX1,GSTM2,HBP1,IL18,IRS2,KRT80,LHFPL2,LPCAT1,MAP2K5,MCTP1,MT1A,NAV2,NDUFA7,NDUFB7,NFAT5,OSR1,PDK2,PDK4,PLIN2,PLK2,PRR11,PSCA,RAP1GAP,RIPOR1,RSRP1,RUNX2,SAMD9L,SERINC2,SIPA1L2,SLC1A4,SLC2A12,SLC6A8,SLC7A11,SLC9A2,SN…	74
Dermatological Diseases and Conditions,Infectious Diseases,Organismal Injury and Abnormalities	Tinea cruris	2.4e-05			ANXA1,CYP51A1,LSS,SQLE	4
Cancer,Organismal Injury and Abnormalities	Upper aero-digestive squamous cell carcinoma	2.49e-05			ABCA12,ABCC5,ACSL3,ACSL4,ACSS2,ADA,ALDH3A1,ANXA1,AP2B1,ARHGEF2,ASS1,BCL11A,BDKRB2,BIRC5,CACNA1E,CAPN8,CARD6,CCDC126,CCDC92,CCND1,CDCA7,CDHR2,CDKN2A,CLIP2,CXCR4,CYP1A1,CYP24A1,CYP2C18,CYP4F11,CYTH4,CYTOR,DNAH9,DPCD,ESRP2,FAXDC2,FDFT1,FOSL1,GBP2,GDF15,HAS2,HGD,HGSNAT,HOXA5,JAG1,JPH1,KCNJ2,KHDC4,KIF27,LAMA3,LRP4,ME1,MEIS2,MRPL18,MYO18A,NAA10,NBAS,NDRG2,NFAT5,NR1D1,NRM,NRP1,NUTM1,OSR1,PDK2,PIR,PPARGC…	91
Digestive System Development and Function,Hepatic System Development and Function,Organ Morphology,Organismal Development	Morphology of liver	2.53e-05			ABCC2,ADA,CBS/LOC102724560,CCND1,CYP1A1,EGR1,FABP6,FAH,FDFT1,GPAT3,ME1,PCK1,PLAAT3,POR,PPARGC1A,TKT,TRIM31	17
Cell Death and Survival,Organismal Injury and Abnormalities	Anoikis of pancreatic cancer cell lines	2.63e-05			CDKN2A,CEACAM6,GNE	3
Cancer,Organismal Injury and Abnormalities,Renal and Urological Disease	Kidney carcinoma	3.56e-05			ABCG1,ACSL3,ADA,ALAS1,AMACR,ARSD,ATP6V0A4,BIRC5,CCND1,CDC20,CDC42EP3,CDKN2A,CENPE,CFLAR,CREBRF,CXCR4,CYP1A1,CYP3A5,CYP4F3,DLL4,DMTN,DNAH9,EPHX1,FABP6,FAH,FAM169A,FDFT1,FLNA,GABRE,GBP2,GPX1,GSTM2,HBP1,IL18,IRS2,KRT80,LHFPL2,LPCAT1,MAP2K5,MCTP1,MT1A,NAV2,NDUFA7,NDUFB7,NFAT5,OSR1,PDK2,PDK4,PLIN2,PRR11,PSCA,RAP1GAP,RIPOR1,RSRP1,RUNX2,SAMD9L,SERINC2,SIPA1L2,SLC1A4,SLC2A12,SLC6A8,SLC7A11,SLC9A2,SNRPB,S…	73
Gastrointestinal Disease,Hepatic System Disease,Organismal Injury and Abnormalities	Jaundice	3.71e-05			ABCC2,ABCC3,FAH,IL18,JAG1	5
Molecular Transport	Transport of oligopeptide	3.71e-05			ABCC2,ABCC5,CDH17,SLC7A11,SLCO1B3	5
Dermatological Diseases and Conditions,Infectious Diseases,Organismal Injury and Abnormalities	Tinea pedis	3.72e-05			ANXA1,CYP51A1,LSS,SQLE	4
Organ Development,Skeletal and Muscular System Development and Function	Force generation of skeletal muscle	3.72e-05			IFRD1,JPH1,LPCAT3,PPARGC1A	4
Cancer,Gastrointestinal Disease,Organismal Injury and Abnormalities	Metastatic gastrointestinal tract cancer	4.12e-05			AKR1C1/AKR1C2,AKR1C3,ARHGEF2,CCND1,CDKN2A,CEACAM5,DLL4,GDF15,GYG2,HLA-E,HMOX1,ID2,JAG1,KCNJ2,KIF20A,LAMA3,MTHFR,OLFML3,POR,RAB31,SECTM1,SLC7A11,VEGFA	23
Cancer,Gastrointestinal Disease,Organismal Injury and Abnormalities	Metastatic malignant neoplasm of digestive system	4.29e-05			AKR1C1/AKR1C2,AKR1C3,ARHGEF2,CCND1,CDKN2A,CEACAM5,DLL4,GDF15,GYG2,HLA-E,HMOX1,ID2,JAG1,KCNJ2,KIF20A,LAMA3,MTHFR,OLFML3,POR,RAB31,SECTM1,SLC7A11,SLCO1B3,VEGFA	24
Cancer,Organismal Injury and Abnormalities,Renal and Urological Disease	Renal cell carcinoma	4.35e-05			ABCG1,ACSL3,ADA,ALAS1,AMACR,ARSD,ATP6V0A4,BIRC5,CCND1,CDC20,CDC42EP3,CDKN2A,CENPE,CFLAR,CREBRF,CXCR4,CYP1A1,CYP3A5,CYP4F3,DLL4,DMTN,DNAH9,EPHX1,FABP6,FAM169A,FDFT1,FLNA,GABRE,GBP2,GPX1,GSTM2,HBP1,IL18,IRS2,KRT80,LHFPL2,LPCAT1,MAP2K5,MCTP1,MT1A,NAV2,NDUFA7,NDUFB7,NFAT5,OSR1,PDK2,PDK4,PLIN2,PRR11,PSCA,RAP1GAP,RIPOR1,RSRP1,RUNX2,SAMD9L,SERINC2,SIPA1L2,SLC1A4,SLC2A12,SLC6A8,SLC7A11,SLC9A2,SNRPB,STMN1…	72
Cancer,Organismal Injury and Abnormalities	Upper aerodigestive tract carcinoma	5.43e-05			ABCA12,ABCC5,ACSL3,ACSL4,ACSS2,ADA,AKR1C3,ALDH3A1,ANKRD36C,ANXA1,AP2B1,ARHGEF2,ASS1,BCL11A,BCL6,BDKRB2,BIRC5,C12orf43,CACNA1E,CAPN8,CARD6,CCDC126,CCDC92,CCND1,CDC20,CDCA7,CDHR2,CDKN2A,CLIP2,CXCR4,CYP1A1,CYP24A1,CYP2C18,CYP4F11,CYTH4,CYTOR,DNAH9,DPCD,ESRP2,FAXDC2,FDFT1,FOSL1,GBP2,GDF15,HAS2,HGD,HGSNAT,HOXA5,ITGB6,JAG1,JPH1,KCNJ2,KCNV1,KHDC4,KIF20A,KIF27,LAMA3,LRP4,LSS,ME1,MEIS2,MRPL18,MT1X,MTUS1,M…	108
Dermatological Diseases and Conditions,Organismal Functions,Organismal Injury and Abnormalities	Healing of skin lesion	5.49e-05			CASP1,GDF15,PDK4,SLC7A11	4
Infectious Diseases,Organismal Injury and Abnormalities	COVID-19	5.93e-05			ACSL1,ACTB,ADA,ANXA1,BCL11A,CDKN2A,CPT1A,CXCR1,CYP1A1,CYP4F2,CYP4F3,DBN1,EGR1,FLNA,GPX1,HBP1,HLA-E,IL18,KCNJ2,MTHFR,NRP2,PLA2G6,POR,RSRP1,RUVBL2,SAMD9L,SLC29A1,SLC6A8,SLC7A11,TXNIP	30
Cancer,Organismal Injury and Abnormalities,Reproductive System Disease	Development of genital tumor	6.24e-05			ABCA12,ABCC2,ABCC3,ABCG1,ACP3,ACSL1,ACSL3,ACSL4,ACSS2,ACTB,ADA,AKR1C1/AKR1C2,ALAS1,ALDH1L1,AMACR,ANKRD36C,ANXA1,ANXA3,AOAH,AP2B1,ARHGEF2,ARMC2,ARSD,ATP6V0A4,BCAS1,BCL11A,BIRC5,C12orf43,CACNA1E,CALCOCO1,CARD16,CBS/LOC102724560,CCDC198,CCND1,CCPG1,CD55,CDA,CDC20,CDC42EP3,CDH17,CDK15,CDKN2A,CENPE,CENPJ,CHID1,CLEC2D,COLGALT2,CPT1A,CREB3L3,CREB5,CREBRF,CSGALNACT2,CYP1A1,CYP24A1,CYP2B6,CYP3A7,CYP4F2,CY…	209
Carbohydrate Metabolism,Cellular Function and Maintenance,Small Molecule Biochemistry	Homeostasis of D-glucose	6.28e-05			ADISSP,CACNA1E,CDKN2A,CEACAM1,FABP1,IRS2,NMU,NR1D1,OAS1,PCK1,PDK2,PDK4,PLAAT3,PPARGC1A,PTPRJ,TXNIP,WFS1	17
Infectious Diseases,Organismal Injury and Abnormalities	Infetion by Trichophyton mentagrophytes	6.49e-05			CYP51A1,LSS,SQLE	3
Infectious Diseases,Organismal Injury and Abnormalities	Infection by Epidermophyton floccosum	6.49e-05			CYP51A1,LSS,SQLE	3
Dermatological Diseases and Conditions,Infectious Diseases,Organismal Injury and Abnormalities	Tinea versicolor	6.49e-05			CYP51A1,LSS,SQLE	3
Metabolic Disease,Organismal Injury and Abnormalities	Conjugated hyperbilirubinemia	6.49e-05			ABCC2,ABCC3,SLCO1B3	3
Carbohydrate Metabolism	Modification of glycosides	6.49e-05			AKR1C3,CYP3A5,UGDH	3
Cell Morphology	Morphology of tumor cell lines	7.15e-05			CCND1,CDCP1,CDKN2A,CFLAR,CHN1,CREB3L3,EGR1,ERG,FOSL1,GDF15,HBEGF,MYO18A,NAPRT,PPARGC1A,PRKAR1A,PRMT1,RAP1GAP,STMN1,TNC	19
Lipid Metabolism,Small Molecule Biochemistry	Metabolism of long chain fatty acid	7.23e-05			ACSL1,ACSL3,ACSL4,CPT1A,CYP1A1,CYP4F2	6
Cellular Development,Cellular Growth and Proliferation,Tissue Development	Arrest in growth of epithelial cells	7.82e-05			CDC37,CDKN2A,GDF15,SKP2	4
Infectious Diseases,Organismal Injury and Abnormalities	Infection by coronavirus	7.93e-05			ACSL1,ACTB,ADA,ANXA1,BCL11A,CDKN2A,CEACAM1,CPT1A,CXCR1,CYP1A1,CYP4F2,CYP4F3,DBN1,EGR1,FLNA,GPX1,HBP1,HLA-E,IL18,KCNJ2,MTHFR,NRP2,PLA2G6,POR,RSRP1,RUVBL2,SAMD9L,SLC29A1,SLC6A8,SLC7A11,TXNIP	31
Cancer,Organismal Injury and Abnormalities	Malignant neoplasm of aerodigestive tract	8.06e-05			ABCA12,ABCC5,ACSL3,ACSL4,ACSS2,ADA,AKR1C3,ALDH3A1,ANKRD36C,ANXA1,AP2B1,ARHGEF2,ASS1,BCL11A,BCL6,BDKRB2,BIRC5,C12orf43,CACNA1E,CAPN8,CARD6,CCDC126,CCDC92,CCND1,CDC20,CDCA7,CDHR2,CDKN2A,CLIP2,CXCR4,CYP1A1,CYP24A1,CYP2C18,CYP4F11,CYTH4,CYTOR,DNAH9,DPCD,ESRP2,FAXDC2,FDFT1,FOSL1,GBP2,GDF15,HAS2,HGD,HGSNAT,HOXA5,ITGB6,JAG1,JPH1,KCNJ2,KCNV1,KHDC4,KIF20A,KIF27,LAMA3,LRP4,LSS,ME1,MEIS2,MRPL18,MT1X,MTUS1,M…	109
Cancer,Organismal Injury and Abnormalities,Reproductive System Disease	Female genital carcinoma	8.74e-05			ABCA12,ABCC2,ABCC3,ABCG1,ACP3,ACSL1,ACSL3,ACSL4,ACSS2,ACTB,ADA,AKR1C1/AKR1C2,ALAS1,ALDH1L1,AMACR,ANKRD36C,ANXA3,AOAH,AP2B1,ARHGEF2,ARMC2,ARSD,ATP6V0A4,BCAS1,BCL11A,BIRC5,C12orf43,CACNA1E,CALCOCO1,CARD16,CBS/LOC102724560,CCDC198,CCND1,CCPG1,CD55,CDA,CDC20,CDH17,CDK15,CDKN2A,CENPE,CENPJ,CFLAR,CLEC2D,COLGALT2,CPT1A,CREB3L3,CREB5,CREBRF,CSGALNACT2,CYP1A1,CYP24A1,CYP2B6,CYP3A7,CYP4F2,CYP4F3,CYTH4,DCPS…	196
Cancer,Organismal Injury and Abnormalities,Reproductive System Disease	Invasive breast cancer	8.81e-05			ANKRD36C,ANXA1,AREG,ARHGEF2,BDKRB2,BIRC5,CCND1,CDC42EP3,CDKN2A,CXCR4,FDFT1,FHL2,FLNA,GBP2,HBP1,ITGAE,KIF20A,MT1A,MTUS1,NMU,NRP2,OAS1,OSR1,PDK4,POR,PRKAR1A,PTPRJ,SIPA1L2,SLC7A11,SQSTM1,TMT1A,TNC,TRIM6-TRIM34,VEGFA	34
Cancer,Gastrointestinal Disease,Organismal Injury and Abnormalities	Metastatic intestinal tumor	8.91e-05			AKR1C1/AKR1C2,AKR1C3,ARHGEF2,CCND1,CDKN2A,CEACAM5,DLL4,GDF15,GYG2,HMOX1,ID2,JAG1,KCNJ2,KIF20A,LAMA3,MTHFR,OLFML3,RAB31,SECTM1,SLC7A11,VEGFA	21
Cancer,Endocrine System Disorders,Organismal Injury and Abnormalities,Reproductive System Disease	Gonadal tumor	0.000101			ABCA12,ABCC2,ABCC3,ABCG1,ACP3,ACSS2,ADA,AKR1C1/AKR1C2,ALDH1L1,ALDH3A1,ANKRD36C,ARHGEF2,BCL6,BIRC5,CACNA1E,CARD16,CBS/LOC102724560,CDK15,CDKN2A,CEACAM6,CENPE,CFLAR,CLEC2D,CREB5,CREBRF,CXCR4,CYP24A1,CYP4F3,CYP51A1,CYTH4,DLL4,DNAH9,EPHX1,FAM171A1,FBP1,FLNA,GBP2,GDF15,GNE,GSTM2,GSTM4,GSTM5,H2AC4,HAS2,HBEGF,HLA-E,HOXA5,IQGAP2,IRS2,KCNV1,KIF20A,LDAH,LRP4,MAN2A2,MCTP1,MGAM2,MYCN,NAPRT,NAV2,NDRG2,NFAT5,N…	91
Connective Tissue Disorders,Organismal Injury and Abnormalities,Skeletal and Muscular Disorders	Non-traumatic arthropathy	0.000102			ABCC2,ACSL1,ADA,ANXA1,AREG,BCL6,BIRC5,CASP1,CCSER2,CD244,CDA,CDKN2A,CXCR1,CXCR4,CYP2B6,CYP4F3,DMTN,DOCK1,FAU,FDFT1,GABRE,GBP2,HBEGF,HLA-E,HMOX1,IL18,IL1R2,MTHFR,NRM,NRP1,POR,PTPRJ,RUNX2,SAMD9L,SERINC2,SKP2,SLC1A4,SLC29A1,SLC44A4,SLC7A11,SQLE,TK2,TLR4,TMEM135,TNC,TRIM31,TXNIP,UBE2H,UQCC2,VEGFA	50
Cancer,Hematological Disease,Immunological Disease,Organismal Injury and Abnormalities	Acute leukemia	0.000111			ABCC3,ACSL1,ACSL3,ACSL4,ACTB,ADA,ANXA1,ANXA3,ARSD,ATP6V0A4,BCL11A,BCL6,BHLHE41,BIRC5,BTG1,CACNA1E,CCND1,CDA,CDKN2A,CEACAM1,CEACAM3,CEACAM5,CENPE,CHN1,CPT1A,CXCR4,CYP1A1,CYP3A5,CYP4F11,CYP4F3,CYP51A1,DBN1,DLL4,DNAH9,EPHX1,ERG,ERMAP,FAM169A,FLNA,GABRE,GLS,GSTM2,GSTM4,H2AC15,HSPBP1,ITGAE,JAG1,KCNV1,KIF20A,KIF27,KRT80,LPCAT1,LRP4,LYPD3,ME1,MGAM2,MT-ND2,MTHFR,MTUS1,MYCN,MYO18A,NDRG2,NDUFA7,NREP,NRP1,N…	98
Cancer,Neurological Disease,Organismal Injury and Abnormalities	Non-astrocytoma brain tumor	0.000112			ABCA12,ABCC2,ABCC3,ABCC5,ACSL1,ACSS2,ACTB,ADA,AKR1B10,AKR1C1/AKR1C2,ALAS1,ALDH3A1,ALDOC,ANXA1,AOAH,AP2B1,APRT,ARMC2,ARSD,ATP6V0A4,B4GALNT3,BCAS1,BCL11A,BCL2L12,BCL6,BIRC5,C8orf33,CACNA1E,CAPN8,CARD6,CASP1,CBS/LOC102724560,CCDC126,CCDC92,CCL28,CCNG2,CCPG1,CCSER2,CDA,CDCA7,CDCP1,CDH17,CDHR2,CDK15,CDK2AP2,CDKN2A,CEACAM5,CEACAM6,CENPE,CHID1,CLDN2,CLEC2D,CLIP2,CNN2,CPT1A,CPVL,CREBRF,CSGALNACT2,CYP3A5,…	184
Cancer,Gastrointestinal Disease,Organismal Injury and Abnormalities	Advanced colorectal cancer	0.000125			AKR1C1/AKR1C2,AKR1C3,CCND1,CDKN2A,CEACAM5,CLDN2,GDF15,GYG2,HMOX1,ID2,JAG1,KCNJ2,KIF20A,LAMA3,MTHFR,OLFML3,RAB31,SECTM1,SLC7A11,VEGFA	20
Infectious Diseases,Organismal Injury and Abnormalities	Infection by Trichophyton rubrum	0.000128			CYP51A1,LSS,SQLE	3
Organismal Injury and Abnormalities,Respiratory Disease	Damage of airway	0.000128			JAG1,PPARGC1A,TLR4	3
Lipid Metabolism,Molecular Transport,Small Molecule Biochemistry	Transport of oleic acid	0.000128			ACSL1,ACSL3,ACSL4	3
Small Molecule Biochemistry	Metabolism of meperidine	0.000128			CYP2B6,CYP2C18,CYP3A5	3
Cardiovascular Disease,Organismal Injury and Abnormalities	Abnormal morphology of venule	0.000128			CBS/LOC102724560,ERG,VEGFA	3
Cancer,Neurological Disease,Organismal Injury and Abnormalities	Embryonal tumor of brain	0.000133			ABCA12,ABCC2,ABCC3,ABCC5,ACSL1,ACSS2,ADA,AKR1B10,AKR1C1/AKR1C2,ALAS1,ALDH3A1,ALDOC,ANXA1,AOAH,AP2B1,APRT,ARMC2,ARSD,ATP6V0A4,B4GALNT3,BCAS1,BCL11A,BCL2L12,BCL6,BIRC5,C8orf33,CACNA1E,CAPN8,CARD6,CASP1,CBS/LOC102724560,CCDC126,CCDC92,CCL28,CCNG2,CCPG1,CCSER2,CDA,CDCA7,CDCP1,CDH17,CDHR2,CDK15,CDK2AP2,CDKN2A,CEACAM5,CEACAM6,CENPE,CHID1,CLDN2,CLEC2D,CLIP2,CNN2,CPT1A,CPVL,CREBRF,CSGALNACT2,CYP3A5,CYP4F…	183
Cancer,Endocrine System Disorders,Organismal Injury and Abnormalities,Reproductive System Disease	Ovarian tumor	0.000135			ABCA12,ABCC2,ABCC3,ABCG1,ACP3,ACSS2,ADA,AKR1C1/AKR1C2,ALDH1L1,ALDH3A1,ANKRD36C,ARHGEF2,BIRC5,CACNA1E,CARD16,CBS/LOC102724560,CDK15,CDKN2A,CEACAM6,CENPE,CFLAR,CLEC2D,CREB5,CREBRF,CXCR4,CYP24A1,CYP4F3,CYP51A1,CYTH4,DLL4,DNAH9,EPHX1,FAM171A1,FBP1,FLNA,GBP2,GDF15,GNE,GSTM2,GSTM4,GSTM5,H2AC4,HAS2,HBEGF,HLA-E,HOXA5,IQGAP2,IRS2,KCNV1,KIF20A,LRP4,MAN2A2,MCTP1,MGAM2,MYCN,NAPRT,NAV2,NFAT5,NMU,NRP1,NRP2,NUT…	87
Hereditary Disorder,Neurological Disease,Organismal Injury and Abnormalities	Familial encephalopathy	0.000135			ACSL1,ACSL4,ACTB,ALAS1,ALDOC,AMACR,ARHGEF2,ATP5F1D,BCL11A,BCL6,CACNA1E,CASP1,CCND1,CCPG1,CFLAR,CHN1,CRYM,CYP51A1,DBN1,DHCR7,EGR1,FBL,FDFT1,FLNA,GABRE,GLS,GSTM4,GYG2,HBP1,HLA-E,HMGCS1,HMGCS2,HMOX1,KANK1,LRP4,LSS,MADD,MCTP1,MEIS2,MLF1,MRPL18,MT-ND2,MT1G,MT1L,MT1M,MT1X,MT2A,NAPRT,NDRG2,NDUFA7,NDUFB7,NDUFC1,NR1D1,NREP,PCP4,PDK2,PLA2G6,PLK2,PPARGC1A,PRSS12,RAB31,RANBP1,RAP1GAP,RNF125,SAMD9L,SERPINE2,S…	81
Cancer,Neurological Disease,Organismal Injury and Abnormalities	Astrocytoma	0.000162			ABCA12,ABCC2,ABCC3,ABCC5,ACSL1,ACSS2,ADA,AKR1B10,AKR1C1/AKR1C2,ALAS1,ALDH3A1,ALDOC,ANXA1,AOAH,AP2B1,APRT,ARMC2,ARSD,ATP6V0A4,B4GALNT3,BCAS1,BCL11A,BCL2L12,BCL6,BDKRB2,BIRC5,C8orf33,CACNA1E,CAPN8,CARD6,CASP1,CBS/LOC102724560,CCDC126,CCDC92,CCL28,CCNG2,CCPG1,CCSER2,CDA,CDC42EP3,CDCA7,CDCP1,CDH17,CDHR2,CDK15,CDK2AP2,CDKN2A,CEACAM5,CEACAM6,CENPE,CHID1,CLDN2,CLEC2D,CLIP2,CNN2,CPT1A,CPVL,CREBRF,CSGALNA…	192
Cell Morphology,Organ Morphology	Morphology of neuroendocrine cells	0.000162			ANXA1,EGR1,GPX1,IRS2,NEU3,PPARGC1A,SGPP2,SKP2,TXNIP,VEGFA	10
Lipid Metabolism,Small Molecule Biochemistry	Homeostasis of lipid	0.000176			ABCA12,ABCC3,ABCG1,AKR1C1/AKR1C2,DHCR7,FABP6,HSD3B7,IL18,IRS2,ITGB6,MTHFR,NMU,NR1D1,NR1D2,PPARGC1A,TXNIP	16
Cancer,Gastrointestinal Disease,Organismal Injury and Abnormalities	Secondary neoplasm of large intestine	0.000177			AKR1C1/AKR1C2,AKR1C3,ARHGEF2,CCND1,CDKN2A,CEACAM5,GDF15,GYG2,HMOX1,ID2,JAG1,KCNJ2,KIF20A,LAMA3,MTHFR,OLFML3,RAB31,SECTM1,SLC7A11,VEGFA	20
Cancer,Neurological Disease,Organismal Injury and Abnormalities	Glioblastoma multiforme of brain	0.000179			ABCA12,ABCC2,ABCC3,ABCC5,ACSL1,ACSS2,ADA,AKR1B10,AKR1C1/AKR1C2,ALAS1,ALDH3A1,ALDOC,ANXA1,AOAH,AP2B1,APRT,ARMC2,ARSD,ATP6V0A4,B4GALNT3,BCAS1,BCL11A,BCL2L12,BCL6,C8orf33,CACNA1E,CAPN8,CARD6,CASP1,CBS/LOC102724560,CCDC126,CCDC92,CCL28,CCNG2,CCPG1,CCSER2,CDA,CDCA7,CDCP1,CDH17,CDHR2,CDK15,CDK2AP2,CDKN2A,CEACAM5,CEACAM6,CENPE,CHID1,CLDN2,CLEC2D,CLIP2,CNN2,CPT1A,CPVL,CREBRF,CSGALNACT2,CYP3A5,CYP4F11,CYP…	180
Cardiovascular System Development and Function	Density of vasculature	0.00019			FGA,MTHFR,SULF2,VEGFA	4
Gastrointestinal Disease,Inflammatory Disease,Inflammatory Response,Organismal Injury and Abnormalities	Ulcerative colitis	0.000206			ACSL1,ANXA1,BCL2L12,CASP1,CDC42EP3,CXCR1,GABRE,GBP2,HMGCS2,HOXA5,ISG20,MT1G,NMU,PCK1,PRPS1,SAMD9L,SERINC2,SGPP2,SRM,TLR4,TRIM31,VEGFA	22
Drug Metabolism,Protein Synthesis	Metabolism of glutathione	0.000216			GCLM,GPX1,GSTM2,GSTM4,GSTM5,SLC7A11	6
Drug Metabolism,Endocrine System Development and Function,Lipid Metabolism,Small Molecule Biochemistry	Hydroxylation of testosterone	0.000221			CYP2B6,CYP3A5,CYP3A7	3
Cardiovascular System Development and Function,Embryonic Development,Organismal Development	Angiogenesis of embryo	0.000221			NRP1,NRP2,VEGFA	3
Cell-To-Cell Signaling and Interaction,Nervous System Development and Function	Long-term potentiation of dentate gyrus	0.000221			EGR1,PRKAR1A,VEGFA	3
Drug Metabolism,Endocrine System Development and Function,Lipid Metabolism,Small Molecule Biochemistry,Vitamin and Mineral Metabolism	Metabolism of beta-estradiol	0.000221			CYP1A1,CYP3A5,CYP3A7	3
Lipid Metabolism,Molecular Transport,Small Molecule Biochemistry	Transport of leukotriene C4	0.000221			ABCC2,ABCC3,SLCO1B3	3
Immunological Disease,Inflammatory Disease,Organismal Injury and Abnormalities	Systemic lupus erythematosus	0.000236			ACSL3,ACSL4,ANXA1,BCL2L15,BIRC5,CEACAM1,CENPE,CFLAR,CPT1A,GBP2,IFRD1,IL18,IL1R2,ISG20,JAG1,LHFPL2,MT-ND2,MT1X,MT2A,OAS1,PPARGC1A,RAB31,RDH10,SAMD9L,SKP2,TLR4,VEGFA,WFS1	28
Cancer,Endocrine System Disorders,Organismal Injury and Abnormalities,Reproductive System Disease	Ovarian cancer	0.000244			ABCA12,ABCC2,ABCC3,ABCG1,ACP3,ADA,AKR1C1/AKR1C2,ALDH1L1,ALDH3A1,ANKRD36C,ARHGEF2,BIRC5,CACNA1E,CARD16,CBS/LOC102724560,CDK15,CDKN2A,CEACAM6,CENPE,CFLAR,CLEC2D,CREB5,CREBRF,CXCR4,CYP24A1,CYP4F3,CYP51A1,CYTH4,DLL4,DNAH9,EPHX1,FAM171A1,FBP1,FLNA,GBP2,GDF15,GNE,GSTM2,GSTM4,GSTM5,H2AC4,HAS2,HBEGF,HLA-E,HOXA5,IQGAP2,IRS2,KCNV1,KIF20A,LRP4,MAN2A2,MCTP1,MGAM2,MYCN,NAPRT,NAV2,NFAT5,NMU,NRP1,NRP2,NUTM1,OSR…	84
Organismal Injury and Abnormalities,Renal and Urological Disease	Abnormal morphology of dilated renal tubule	0.000267			APRT,BDKRB2,CYP24A1,FAH,NFAT5,TLR4,VEGFA	7
Neurological Disease,Organismal Injury and Abnormalities	Epilepsy	0.00027			ABCC2,ABCC5,BCL11A,CACNA1E,CCPG1,CRYM,CXCR4,CYTOR,EGR1,EPHX1,GABRE,GLS,HBP1,HMOX1,ID2,IFRD1,IGSF9B,KCNV1,NRP2,PLK2,SECTM1,SERPINE2,SLC29A1,SLC2A14,SPTAN1,TLR4,TRAK1,UGDH	28
Cancer,Gastrointestinal Disease,Organismal Injury and Abnormalities	Metastatic colorectal cancer	0.000273			AKR1C1/AKR1C2,AKR1C3,CCND1,CDKN2A,CEACAM5,GDF15,GYG2,HMOX1,ID2,JAG1,KCNJ2,KIF20A,LAMA3,MTHFR,OLFML3,RAB31,SECTM1,SLC7A11,VEGFA	19
Cancer,Endocrine System Disorders,Organismal Injury and Abnormalities,Reproductive System Disease	Ovarian carcinoma	0.000277			ABCA12,ABCC2,ABCC3,ABCG1,ACP3,ADA,AKR1C1/AKR1C2,ALDH1L1,ANKRD36C,ARHGEF2,BIRC5,CACNA1E,CARD16,CBS/LOC102724560,CDK15,CDKN2A,CFLAR,CLEC2D,CREB5,CREBRF,CYP4F3,CYTH4,DLL4,DNAH9,EPHX1,FAM171A1,FBP1,FLNA,GBP2,GNE,GSTM2,GSTM4,GSTM5,H2AC4,HAS2,HBEGF,HLA-E,HOXA5,IQGAP2,IRS2,KCNV1,KIF20A,LRP4,MAN2A2,MCTP1,MGAM2,MYCN,NAV2,NFAT5,NMU,NRP1,NRP2,NUTM1,OSR1,PC,PDK4,PGC,PLCH1,POR,PSCA,RABEPK,SECTM1,SH3RF2,SIPA1L…	76
Cancer,Neurological Disease,Organismal Injury and Abnormalities	Glioblastoma	0.000285			ABCA12,ABCC2,ABCC3,ABCC5,ACSL1,ACSS2,ADA,AKR1B10,AKR1C1/AKR1C2,ALAS1,ALDH3A1,ALDOC,ANXA1,AOAH,AP2B1,APRT,ARMC2,ARSD,ATP6V0A4,B4GALNT3,BCAS1,BCL11A,BCL2L12,BCL6,BDKRB2,C8orf33,CACNA1E,CAPN8,CARD6,CASP1,CBS/LOC102724560,CCDC126,CCDC92,CCL28,CCNG2,CCPG1,CCSER2,CDA,CDCA7,CDCP1,CDH17,CDHR2,CDK15,CDK2AP2,CDKN2A,CEACAM5,CEACAM6,CENPE,CHID1,CLDN2,CLEC2D,CLIP2,CNN2,CPT1A,CPVL,CREBRF,CSGALNACT2,CXCR4,CYP3A…	189
Hereditary Disorder,Neurological Disease,Organismal Injury and Abnormalities	Familial central nervous system disease	0.00029			ACSL1,ACSL4,ACTB,ALAS1,ALDOC,AMACR,ARHGEF2,ATP5F1D,BCL11A,BCL6,CACNA1E,CASP1,CCND1,CCPG1,CFLAR,CHN1,CRYM,CYP51A1,DBN1,DHCR7,EGR1,FBL,FDFT1,FLNA,GABRE,GLS,GSTM4,GYG2,HBP1,HLA-E,HMGCS1,HMGCS2,HMOX1,KANK1,LRP4,LSS,MADD,MCTP1,MEIS2,MLF1,MRPL18,MT-ND2,MT1G,MT1L,MT1M,MT1X,MT2A,NAPRT,NBAS,NDRG2,NDUFA7,NDUFB7,NDUFC1,NR1D1,NREP,PCP4,PDK2,PLA2G6,PLK2,PPARGC1A,PRSS12,RAB31,RANBP1,RAP1GAP,RNF125,SAMD9L,SERPI…	82
Nucleic Acid Metabolism,Small Molecule Biochemistry	Metabolism of purine base	0.000307			ACP3,ADA,APRT,CYP1A1,CYP3A5,PRPS1	6
Nucleic Acid Metabolism,Small Molecule Biochemistry	Metabolism of pyrimidine base	0.00031			ACP3,CDA,CYP3A5,POR	4
Digestive System Development and Function	Function of digestive system	0.000314			ABCC2,AKR1B10,CACNA1E,CEACAM1,CYP1A1,DLL4,EGR1,FAH,IRS2,PPARGC1A,PRAP1,SGPP2,SLCO1B3	13
Organismal Injury and Abnormalities,Renal and Urological Disease	Acute renal failure	0.000327			CASP1,FABP1,GABRE,HMOX1,IL18,SLC7A11,STMN1,TLR4	8
Gastrointestinal Disease,Hepatic System Development and Function,Hepatic System Disease,Organismal Injury and Abnormalities	Abnormal morphology of hepatobiliary system	0.000333			ADA,AMACR,AOAH,CBS/LOC102724560,CYP1A1,FAH,FDFT1,FGA,JAG1,MAN2A2,MEIS2,MYCN,PCK1,PLAAT3,RUNX2,SKP2,TK2	17
Cellular Function and Maintenance	Internalization of Neisseria gonorrhoeae	0.000348			CEACAM1,CEACAM3,CEACAM6	3
Amino Acid Metabolism,Drug Metabolism,Molecular Transport,Small Molecule Biochemistry	Transport of methotrexate	0.000348			ABCC2,ABCC3,ABCC5	3
Cell-To-Cell Signaling and Interaction	Binding of kidney cancer cell lines	0.000348			NEU3,NRP1,VEGFA	3
Molecular Transport,Nucleic Acid Metabolism,Small Molecule Biochemistry	Transport of rosuvastatin	0.000348			ABCC2,SLCO1B3,SLCO2B1	3
Cell Cycle,Connective Tissue Development and Function	Aneuploidy of fibroblast cell lines	0.000348			CDC20,CDKN2A,PRMT1	3
Developmental Disorder,Hereditary Disorder,Metabolic Disease,Organismal Injury and Abnormalities	Hereditary hyperbilirubinemia	0.000348			ABCC2,ABCC3,SLCO1B3	3
Cell Cycle	Aneuploidy of embryonic cell lines	0.000348			CDC20,CDKN2A,PRMT1	3
Cancer,Gastrointestinal Disease,Inflammatory Disease,Organismal Injury and Abnormalities	Barrett syndrome	0.00035			CCND1,CDC20,CDKN2A,CPT1A,CYP1A1,EPHX1,SERINC2	7
Cancer,Gastrointestinal Disease,Organismal Injury and Abnormalities	Squamous cell carcinoma of salivary gland	0.000355			CCND1,CDKN2A	2
Lipid Metabolism,Small Molecule Biochemistry	Omega-hydroxylation of very long chain fatty acid	0.000355			CYP4F2,CYP4F3	2
Vitamin and Mineral Metabolism	Catabolism of vitamin K2	0.000355			CYP4F11,CYP4F2	2
Cell Death and Survival,Cellular Function and Maintenance,Tissue Development	Self-renewal of AT2 cells	0.000355			HAS2,TLR4	2
Tissue Development	Tubulation by bone marrow-derived macrophages	0.000355			HAS2,TLR4	2
Hematological System Development and Function,Organismal Development,Tissue Development	Formation of cord blood	0.000355			NRP1,VEGFA	2
Amino Acid Metabolism,Small Molecule Biochemistry	Translocation of L-cysteine	0.000355			SLC1A4,SLC7A11	2
Cancer,Neurological Disease,Organismal Injury and Abnormalities	Malignancy of astrocytoma	0.000355			ID2,TNC	2
Dermatological Diseases and Conditions,Infectious Diseases,Organismal Injury and Abnormalities	Interdigital tinea pedis	0.000355			CYP51A1,SQLE	2
Cancer,Hematological Disease,Immunological Disease,Organismal Injury and Abnormalities	Hyperplasia of antigen presenting cells	0.000355			BCL6,VEGFA	2
Nervous System Development and Function	Morphogenesis of dorsal root ganglion	0.000355			NRP1,NRP2	2
Cellular Development,Cellular Growth and Proliferation,Nervous System Development and Function,Organismal Development,Tissue Development	Development of projection neurons	0.000355			KCNJ2,NRP2	2
Neurological Disease,Organismal Injury and Abnormalities	Neuropathy of thalamus	0.000355			IL18,SPTAN1	2
Cell Death and Survival,Drug Metabolism	Cytotoxicity of cyclophosphamide	0.000355			CYP2B6,POR	2
Developmental Disorder,Gastrointestinal Disease,Hepatic System Disease,Hereditary Disorder,Metabolic Disease,Organismal Injury and Abnormalities	Dubin-Johnson syndrome	0.000355			ABCC2,ABCC3	2
Cancer,Cell Cycle,Organismal Injury and Abnormalities	Symmetric cell division of cancer stem cells	0.000355			NRP1,VEGFA	2
Developmental Disorder,Organismal Injury and Abnormalities	Bleeding of embryo	0.000355			NRP1,NRP2	2
Cell-To-Cell Signaling and Interaction,Cellular Compromise	Oxidative stress response of macrophage cancer cell lines	0.000355			HMOX1,TLR4	2
Cardiovascular System Development and Function,Embryonic Development,Organ Development,Organismal Development,Respiratory System Development and Function,Tissue Development	Angiogenesis of trachea	0.000355			ADA,VEGFA	2
Dermatological Diseases and Conditions,Infectious Diseases,Organismal Injury and Abnormalities	Tinea capitis	0.000355			CYP51A1,SQLE	2
Cardiovascular System Development and Function,Cellular Movement	Migration of BREC cells	0.000355			TNC,VEGFA	2
Nucleic Acid Metabolism,Small Molecule Biochemistry	Biosynthesis of hypoxanthine	0.000355			ADA,PRPS1	2
Organismal Injury and Abnormalities,Respiratory Disease	Injury of alveolar epithelium	0.000355			JAG1,TLR4	2
Developmental Disorder,Organismal Injury and Abnormalities,Skeletal and Muscular Disorders	Syndactyly of soft tissue	0.000355			MYCN,POR	2
Lipid Metabolism,Molecular Transport,Small Molecule Biochemistry	Flux of long chain fatty acid	0.000355			ACSL1,PLA2G6	2
Drug Metabolism	Translocation of rifampin	0.000355			ABCC2,SLCO1B3	2
Molecular Transport,Small Molecule Biochemistry	Secretion of bilirubin	0.000355			ABCC2,ABCC3	2
Dermatological Diseases and Conditions,Organismal Injury and Abnormalities	Exanthem of skin	0.000369			ANXA1,CCND1,CYP3A5,HLA-E,HMOX1,IL18,MT1X,NRP1,NRP2,SPRR1A,TXNIP,VEGFA	12
Hereditary Disorder,Organismal Injury and Abnormalities,Skeletal and Muscular Disorders	Hereditary skeletal myopathy	0.000397			AKR1B10,COLGALT2,CYB561,EGR1,GNE,GYG2,HMGCS2,HMOX1,IFRD1,JAG1,JPH1,KCNJ2,LRP4,MLF1,MRPL18,NR1D1,PDK4,PRPS1,SERPINH1,SLC7A11,SNRPB,SPTAN1,SQSTM1,STMN1,TK2,TPPP3,UGDH,VEGFA,YARS1	29
Organismal Injury and Abnormalities,Respiratory Disease	Acute respiratory disorder	0.00046			ACSL1,ANXA1,CASP1,CCSER2,CDC42EP3,CXCR1,CYP51A1,EGR1,GABRE,GPX1,IL18,IRS2,PRMT1,RAB31,SERINC2,SKP2,SLC7A11,SQSTM1,TKT,TLR4,VEGFA	21
Cancer,Organismal Injury and Abnormalities,Reproductive System Disease	Invasive ductal breast carcinoma	0.00046			ANXA1,AREG,ARHGEF2,BDKRB2,BIRC5,CDC42EP3,CDKN2A,ITGAE,OAS1,PDK4,POR,TNC,VEGFA	13
Cancer,Organismal Injury and Abnormalities	Mesenchymal chondrosarcoma	0.000477			NRP1,POR,RUNX2,VEGFA	4
Lipid Metabolism,Small Molecule Biochemistry,Vitamin and Mineral Metabolism	Metabolism of bile acid	0.000477			AKR1C1/AKR1C2,AMACR,FABP6,HSD3B7	4
Cancer,Organismal Injury and Abnormalities,Reproductive System Disease	Female genital tract adenocarcinoma	0.000483			ABCA12,ABCC2,ABCC3,ABCG1,ACP3,ACSL1,ACSL3,ACSL4,ACSS2,ADA,AKR1C1/AKR1C2,ALAS1,ALDH1L1,AMACR,ANKRD36C,ANXA3,AP2B1,ARHGEF2,ARMC2,ARSD,ATP6V0A4,BCL11A,BIRC5,CACNA1E,CALCOCO1,CARD16,CBS/LOC102724560,CCDC198,CCND1,CCPG1,CD55,CDA,CDC20,CDH17,CDK15,CDKN2A,CENPE,CENPJ,CLEC2D,COLGALT2,CREB3L3,CREB5,CREBRF,CSGALNACT2,CYP1A1,CYP24A1,CYP2B6,CYP3A7,CYP4F2,CYP4F3,CYTH4,DCPS,DHCR7,DMTN,DNAH9,DOCK1,DPCD,ELOVL7,E…	183
Cancer,Gastrointestinal Disease,Hepatic System Disease,Organismal Injury and Abnormalities	Hepatitis B virus-related hepatocellular carcinoma	0.000491			ABCC2,ACSL3,ACSL4,AMACR,ASS1,CCND1,FAH,GLS,SKP2	9
Gastrointestinal Disease,Hepatic System Development and Function,Hepatic System Disease,Organismal Injury and Abnormalities	Abnormal morphology of liver	0.000498			ADA,AMACR,AOAH,CBS/LOC102724560,CYP1A1,FAH,FDFT1,FGA,MAN2A2,MEIS2,MYCN,PCK1,PLAAT3,RUNX2,SKP2,TK2	16
Cancer,Neurological Disease,Organismal Injury and Abnormalities	WHO grade II glioma	0.000515			CCND1,CDKN2A,CLEC2D	3
Cell-To-Cell Signaling and Interaction,Cellular Compromise	Disorganization of tight junctions	0.000515			ANXA1,CYP2J2,VEGFA	3
Lipid Metabolism,Nucleic Acid Metabolism,Small Molecule Biochemistry	Conversion of palmitoyl-coenzyme A	0.000515			ACSL1,ACSL3,ACSL4	3
Cellular Development,Cellular Growth and Proliferation,Nervous System Development and Function,Tissue Development	Regrowth of axons	0.000515			ACTB,HMGCS1,LSS	3
Drug Metabolism,Small Molecule Biochemistry	Metabolism of amiodarone	0.000515			CYP1A1,CYP2J2,CYP3A5	3
Drug Metabolism,Endocrine System Development and Function,Energy Production,Lipid Metabolism,Small Molecule Biochemistry	Oxidation of beta-estradiol	0.000515			CYP1A1,CYP3A5,HSD17B2	3
Cell Morphology,Cellular Assembly and Organization	Morphology of cytoskeleton	0.000521			ARHGEF2,BIRC5,CCND1,CDKN2A,DMTN,FLNA,KIF20A,PRKAR1A,RAC2	9
Cell Cycle	Cell cycle progression of squamous cell carcinoma cell lines	0.00058			FHL2,MTUS1,RAP1GAP,SERPINH1	4
Endocrine System Disorders,Gastrointestinal Disease,Metabolic Disease,Organismal Injury and Abnormalities	Non-insulin-dependent diabetes mellitus	0.00061			ACAA2,ACSL1,ALAS1,ANXA1,CBS/LOC102724560,CDKN2A,CPT1A,CPVL,CREB5,CREBRF,DCAKD,EGR1,FAH,FDFT1,HMGCS2,HYOU1,IRS2,ME1,NR1D2,PCK1,PDK4,POR,PSMD6,RAC2,SLC29A1,SLC7A11,SQSTM1,TNC,VEGFA,VEPH1,WFS1	31
Cancer,Hematological Disease,Organismal Injury and Abnormalities	Myelodysplastic syndrome	0.000629			ABCA12,ADA,ANXA1,B4GALNT3,BIRC5,CCND1,CDA,CDC42EP3,CPT1A,CXCR4,CYP51A1,DNAH9,GABRE,GBP2,MAP2K5,PDK4,POR,SAMD9L,SERINC2,VEGFA	20
Lipid Metabolism,Small Molecule Biochemistry	Removal of lipid	0.000639			ABCG1,CASP1,CYP3A5,IL1R2,PLIN2,SLCO1B3	6
Metabolic Disease,Organismal Injury and Abnormalities	Hyperbilirubinemia	0.000699			ABCC2,ABCC3,MTHFR,SLCO1B3	4
Cancer,Organismal Injury and Abnormalities,Reproductive System Disease	Female genital tract serous carcinoma	0.000709			ABCG1,ADA,ANXA3,ARHGEF2,CARD16,CBS/LOC102724560,CDA,CDC20,CDKN2A,ERG,FAM171A1,FLNA,GSTM5,IL18,KIF20A,NMU,PCP4,PDK4,POR,TLR4,TMT1A,TRA2A,TXNIP,UBE2S,VEGFA	25
Cancer,Organismal Injury and Abnormalities	Pelvic serous carcinoma	0.000709			ABCG1,ADA,ANXA3,ARHGEF2,CARD16,CBS/LOC102724560,CDA,CDC20,CDKN2A,ERG,FAM171A1,FLNA,GSTM5,IL18,KIF20A,NMU,PCP4,PDK4,POR,TLR4,TMT1A,TRA2A,TXNIP,UBE2S,VEGFA	25
Cancer,Organismal Injury and Abnormalities,Renal and Urological Disease	Urinary tract carcinoma	0.000716			ABCA12,ABCC3,ABCC5,ABCG1,ACP3,ACSL3,ACTB,ADA,ALAS1,AMACR,ARHGEF2,ARSD,ATP6V0A4,BCL6,BIRC5,C12orf43,CARD6,CASP1,CCDC198,CCND1,CDC20,CDC37,CDC42EP3,CDKN2A,CENPE,CFLAR,CLIP2,CREBRF,CXCR4,CYP1A1,CYP2B6,CYP3A5,CYP4F3,CYTH4,DLL4,DMTN,DNAH9,DOCK1,ENGASE,EPHX1,ESRP2,FABP6,FAH,FAM169A,FDFT1,FLNA,GABRE,GBP2,GPAT3,GPX1,GSTM2,HBP1,IL18,IRS2,KHDC4,KIF20A,KRT80,KYNU,LAMA3,LHFPL2,LPCAT1,MADD,MAP2K5,MCTP1,MT1A,M…	113
Cancer,Neurological Disease,Organismal Injury and Abnormalities	WHO grade III glioma	0.000726			CCND1,CDKN2A,CLEC2D	3
Cellular Movement	Movement of endometrial stromal cells	0.000726			CBS/LOC102724560,FOSL1,HBEGF	3
Amino Acid Metabolism,Drug Metabolism,Molecular Transport,Small Molecule Biochemistry,Vitamin and Mineral Metabolism	Quantity of folic acid	0.000726			ABCC2,ABCC3,MTHFR	3
Cardiovascular Disease,Organismal Injury and Abnormalities,Renal and Urological Disease	Ischemic acute renal failure	0.000726			FABP1,HMOX1,IL18	3
Endocrine System Development and Function,Small Molecule Biochemistry	Reduction of hormone	0.000726			AKR1B15,AKR1C1/AKR1C2,AKR1C3	3
Lipid Metabolism,Molecular Transport,Nucleic Acid Metabolism,Small Molecule Biochemistry	Quantity of long-chain acyl-coenzyme A	0.000726			ACSL1,CPT1A,PPARGC1A	3
Carbohydrate Metabolism,Drug Metabolism,Small Molecule Biochemistry	Metabolism of daunorubicin	0.000726			AKR1B10,AKR1C1/AKR1C2,AKR1C3	3
Cancer,Hematological Disease,Organismal Injury and Abnormalities	Myeloproliferative neoplasm	0.00073			ABCC2,ABCC3,ADA,ANXA1,ANXA3,CCND1,CDA,CDCP1,CDKN2A,CPT1A,CXCR4,DNAH9,EGR1,FHL2,GABRE,ID2,POR,RUNX2,SAMD9L,SERINC2,VEGFA	21
Cancer,Endocrine System Disorders,Organismal Injury and Abnormalities,Reproductive System Disease	Ovarian adenocarcinoma	0.00074			ABCA12,ABCC2,ABCC3,ABCG1,ACP3,ADA,AKR1C1/AKR1C2,ALDH1L1,ANKRD36C,ARHGEF2,CACNA1E,CARD16,CBS/LOC102724560,CDK15,CDKN2A,CLEC2D,CREB5,CREBRF,CYP4F3,CYTH4,DNAH9,EPHX1,FAM171A1,FLNA,GBP2,GNE,GSTM2,GSTM4,GSTM5,H2AC4,HAS2,HBEGF,HLA-E,HOXA5,IQGAP2,IRS2,KCNV1,KIF20A,LRP4,MAN2A2,MCTP1,MGAM2,MYCN,NAV2,NFAT5,NMU,NRP1,NRP2,NUTM1,OSR1,PC,PDK4,PGC,PLCH1,POR,PSCA,RABEPK,SECTM1,SH3RF2,SLC22A18,SNRNP25,STMN1,TFAP2…	71
Dermatological Diseases and Conditions,Organismal Injury and Abnormalities	Chronic psoriasis	0.000748			ACP3,CFLAR,HMOX1,KYNU,ME1,PCP4,POR,RANBP1,SQLE,SRM	10
Cell-To-Cell Signaling and Interaction	Activation of stem cells	0.000833			CCND1,ID2,PPARGC1A,PRMT1	4
Organ Development,Reproductive System Development and Function	Function of uterus	0.000833			ACSL4,CBS/LOC102724560,FGA,HLA-E	4
Organismal Injury and Abnormalities,Renal and Urological Disease	Abnormal morphology of renal medulla	0.000833			APRT,HSD17B2,ID2,NFAT5	4
Molecular Transport	Transport of organic anion	0.000833			ABCC2,ABCC3,SLCO1B3,SLCO2B1	4
Neurological Disease,Organismal Injury and Abnormalities,Skeletal and Muscular Disorders	Neuromuscular disease with neuropathy	0.00085			AMACR,ANXA1,AREG,BCAS1,CACNA1E,CASP1,CFLAR,COLGALT2,CYP51A1,DHCR7,EGR1,ELOVL7,FAM171A1,FDFT1,GABRE,IL18,IL1R2,NDRG2,OAS1,PLA2G6,PLK2,SLC1A4,SPTAN1,SQLE,STMN1,TLR4,TNC,TRIB3,TRIM31,WFS1	30
Endocrine System Disorders,Gastrointestinal Disease,Metabolic Disease,Organismal Injury and Abnormalities	Experimentally-induced diabetes	0.000932			ABCC3,ANXA1,CTSE,CXCR4,CYP4F2,GBP2,GDF15,HMGCS2,PDK4,SERPINE2,VEGFA	11
Cancer,Organismal Injury and Abnormalities,Respiratory Disease	Development of lung tumor	0.000969			ABCA12,ABCC3,ABCC5,ADA,AKR1B15,ALDOC,AMACR,ANXA3,AOAH,AREG,ARHGEF2,ARSD,ATP5F1D,BCL11A,BCL2L15,BCL6,CACNA1E,CARD6,CCND1,CD244,CDC20,CDC42EP3,CDKN2A,CEACAM5,CENPE,CENPJ,CFLAR,CLDN2,CREB5,CYP24A1,CYTOR,DNAH9,DNAJB4,ENGASE,FAM171A1,GABRE,GBP2,GPX1,GSTM4,GYG2,HYOU1,IFRD1,IGSF9B,IRS2,ITGAE,ITGB6,KCNV1,KHDC4,KIF20A,KIF27,KRT80,KYNU,MRPL18,MT1A,MYCN,NAV2,NDRG2,NMU,PCK1,PDK2,PDK4,PINX1,PLIN2,PRAP1,RAB37,…	88
Gastrointestinal Disease,Immunological Disease,Organismal Injury and Abnormalities	Celiac disease	0.000984			CYP51A1,EGR1,EIF5A2,FDFT1,HLA-E,HMGCS1,SQLE	7
Developmental Disorder,Hereditary Disorder,Metabolic Disease,Organismal Injury and Abnormalities,Respiratory Disease	Cystic Fibrosis	0.000984			CYP51A1,EPHX1,FDFT1,IFRD1,IL18,RAC2,SLC7A11	7
Inflammatory Response	CD4 T-cell response	0.000984			CASP1,CD244,SLC6A6	3
Cancer,Cellular Development,Organismal Injury and Abnormalities	Immortalization of keratinocytes	0.000984			CCND1,CCNG2,CDKN2A	3
Cell Cycle,Reproductive System Development and Function	Mitosis of breast cell lines	0.000984			ANXA1,CENPJ,STMN1	3
Organismal Injury and Abnormalities,Renal and Urological Disease	Urological disorder of renal glomerulus	0.000984			BDKRB2,CXCR4,GNE	3
Endocrine System Disorders,Metabolic Disease,Organismal Injury and Abnormalities	Insulin resistance of fibroblast cell lines	0.000984			EGR1,EPHX1,TLR4	3
Cellular Development,Cellular Growth and Proliferation,Connective Tissue Development and Function,Skeletal and Muscular System Development and Function,Tissue Development	Proliferation of osteoprogenitor cells	0.000984			AREG,HBEGF,RUNX2	3
Cancer,Organismal Injury and Abnormalities	Fibrous tissue tumor	0.000997			ARHGEF2,CCND1,CDKN2A,EGR1,FLNA,HYOU1,IL18,NRP1,POR,PRKAR1A,SLC7A11,USP43,VEGFA	13
Cancer,Hematological Disease,Organismal Injury and Abnormalities	Bone marrow cancer	0.001			ABCA12,ABCC2,ABCC3,ACSL1,ACSL3,ACSL4,ACTB,ADA,ANXA1,ANXA3,ARSD,ATP6V0A4,B4GALNT3,BCL11A,BIRC5,CACNA1E,CCND1,CDA,CDC42EP3,CDCP1,CDKN2A,CEACAM1,CEACAM3,CHN1,CPT1A,CXCR4,CYP4F11,CYP4F3,CYP51A1,DBN1,DLL4,DNAH9,EPHX1,ERG,ERMAP,FAM169A,FLNA,GABRE,GBP2,GLS,H2AC15,HSPBP1,JAG1,KCNV1,KRT80,LPCAT1,LYPD3,MAP2K5,ME1,MTUS1,MYCN,MYO18A,NDRG2,NDUFA7,NRP1,NRP2,PDK4,PLK2,POR,PRSS12,PTPRJ,RAC2,RDH10,RUNX2,RUVBL2,SA…	79
Connective Tissue Disorders,Immunological Disease,Inflammatory Disease,Inflammatory Response,Organismal Injury and Abnormalities,Skeletal and Muscular Disorders	Rheumatoid arthritis	0.00101			ACSL1,ADA,ANXA1,AREG,BCL6,BIRC5,CCSER2,CD244,CDA,CXCR1,CXCR4,CYP2B6,CYP4F3,FAU,GABRE,GBP2,HMOX1,IL18,IL1R2,MTHFR,NRM,NRP1,POR,SAMD9L,SERINC2,SKP2,SLC44A4,SLC7A11,SQLE,TK2,TLR4,TMEM135,TNC,TRIM31,UBE2H,UQCC2,VEGFA	37
Cancer,Organismal Injury and Abnormalities,Reproductive System Disease	Prostatic intraepithelial tumor	0.00102			ACP3,AMACR,ASS1,CCND1,CDKN2A,FHL2,FLNA,GBP2,SERPINB1	9
Cancer,Organismal Injury and Abnormalities,Reproductive System Disease	Uterine tumor	0.00103			ABCA12,ABCC2,ACP3,ACSL1,ACSL3,ACSL4,ACSS2,ACTB,ADA,AKR1C1/AKR1C2,ALAS1,ALDH1L1,AMACR,ANKRD36C,ANXA1,ANXA3,AOAH,AP2B1,ARHGEF2,ARMC2,ARSD,ATP6V0A4,BCAS1,BCL11A,BIRC5,C12orf43,CACNA1E,CALCOCO1,CARD16,CBS/LOC102724560,CCDC198,CCND1,CCPG1,CD55,CDA,CDC20,CDC42EP3,CDH17,CDKN2A,CENPE,CENPJ,CHID1,COLGALT2,CPT1A,CREB3L3,CREBRF,CSGALNACT2,CYP1A1,CYP24A1,CYP2B6,CYP3A7,CYP4F2,CYP4F3,CYTH4,DBN1,DCPS,DHCR7,DMTN…	181
Cancer,Neurological Disease,Organismal Injury and Abnormalities	Tumorigenesis of nervous tissue	0.00105			CDKN2A,MYCN	2
Drug Metabolism	Clearance of cyclophosphamide	0.00105			CYP2B6,POR	2
Cellular Movement	Invasion of Neisseria gonorrhoeae	0.00105			CEACAM1,CEACAM6	2
Cell Death and Survival,Cellular Compromise,Reproductive System Development and Function	Cytotoxicity of gonadal cell lines	0.00105			ABCC5,POR	2
Hematological Disease,Organismal Injury and Abnormalities	Depression of bone marrow	0.00105			ABCC2,CYP1A1	2
Dermatological Diseases and Conditions,Infectious Diseases,Organismal Injury and Abnormalities,Skeletal and Muscular Disorders	Onychomycosis	0.00105			CYP51A1,SQLE	2
Dermatological Diseases and Conditions,Organismal Injury and Abnormalities	Skin fissure	0.00105			CYP51A1,SQLE	2
Cancer,Connective Tissue Disorders,Organismal Injury and Abnormalities,Skeletal and Muscular Disorders	Chondromyxoid fibroma	0.00105			NRP1,VEGFA	2
Cardiovascular Disease,Hematological Disease,Hereditary Disorder,Organismal Injury and Abnormalities	Susceptibility to thromboembolism	0.00105			FGA,MTHFR	2
Lipid Metabolism,Molecular Transport,Small Molecule Biochemistry	Depletion of acetyl-coenzyme A	0.00105			PDK2,PDK4	2
Infectious Diseases,Organismal Injury and Abnormalities	Amebiasis	0.00105			POR,TLR4	2
Cancer,Organ Morphology	Transformation of mammary gland	0.00105			CCND1,CDC37	2
Skeletal and Muscular System Development and Function	Isometric tetanic force of skeletal muscle	0.00105			IFRD1,TRIB3	2
Lipid Metabolism,Small Molecule Biochemistry	Deacylation of lipid	0.00105			AOAH,PLA2G6	2
Cancer,Developmental Disorder,DNA Replication, Recombination, and Repair,Hematological Disease,Hereditary Disorder,Organismal Injury and Abnormalities	Trisomy 8 myelodysplastic syndrome	0.00105			BIRC5,CCND1	2
Cellular Movement	Invasion of bone marrow cell lines	0.00105			RUNX2,SLC7A11	2
Cellular Development,Cellular Growth and Proliferation	Colony formation of fibrosarcoma cell lines	0.00105			CDKN2A,HAS2	2
Cellular Compromise,Organismal Injury and Abnormalities,Respiratory Disease	Damage of lung cells	0.00105			JAG1,PPARGC1A	2
Embryonic Development,Organ Development,Organismal Development,Reproductive System Development and Function,Tissue Development	Development of lobules of mammary gland	0.00105			ID2,SKP2	2
Cell Cycle	Senescence of adipocytes	0.00105			CDKN2A,EPHX1	2
Lipid Metabolism,Small Molecule Biochemistry	Translocation of leukotriene C4	0.00105			ABCC2,SLCO1B3	2
Organismal Injury and Abnormalities,Skeletal and Muscular Disorders	Edema of muscle	0.00105			LPCAT3,VEGFA	2
Gastrointestinal Disease,Inflammatory Disease,Organismal Injury and Abnormalities	Inflammatory Bowel Disease	0.00108			ACSL1,ANXA1,BCL2L12,CASP1,CDC42EP3,CXCR1,CYP51A1,EGR1,FDFT1,GABRE,GBP2,HMGCS2,HOXA5,IL18,ISG20,ITGB6,MSMO1,MT1G,NMU,PCK1,PRPS1,SAMD9L,SERINC2,SGPP2,SLC29A1,SPRR1A,SRM,TLR4,TRIM31,VEGFA	30
Cellular Growth and Proliferation	Arrest in proliferation of cells	0.00108			AMACR,BCL6,BIRC5,CCND1,CDC37,CDKN2A,EGR1,GDF15,GLS,HMOX1,NRP1,PRMT1,RUNX2,SKP2	14
Metabolic Disease,Organismal Injury and Abnormalities	Mitochondrial disorder	0.0011			AMACR,ATP5F1D,GYG2,HMGCS2,HMOX1,LYRM4,MRPL18,MT-ND2,NDUFAF3,NDUFB7,PC,SNRPB,STMN1,TK2,UGDH,UQCC2,WFS1	17
Cancer,Connective Tissue Disorders,Organismal Injury and Abnormalities,Skeletal and Muscular Disorders	Benign bone tumor	0.00116			FDFT1,NRP1,PRKAR1A,VEGFA	4
Molecular Transport,Nucleic Acid Metabolism,Small Molecule Biochemistry	Transport of pyrimidine base	0.00116			ABCC2,SLC29A1,SLCO1B3,SLCO2B1	4
Cellular Movement	Migration of melanoma cells	0.00116			CEACAM1,CXCR4,IRS2,TNC	4
Hereditary Disorder,Metabolic Disease,Organismal Injury and Abnormalities	Familial mitochondrial disorder	0.0012			AMACR,ATP5F1D,GYG2,HMGCS2,HMOX1,LYRM4,MRPL18,MT-ND2,NDUFAF3,PC,SNRPB,STMN1,TK2,UGDH,UQCC2,WFS1	16
Cancer,Endocrine System Disorders,Organismal Injury and Abnormalities	Adrenal cortex tumor	0.0012			ACSL1,CDKN2A,CYP3A5,EGR1,GBP2,GDF15,MT-ND2,NDUFC1,PCP4,POR,PPARGC1A,PRKAR1A,SLC29A1,TMT1A	14
Cancer,Organismal Injury and Abnormalities	Invasive carcinoma	0.00121			ABCC3,ANKRD36C,ANXA1,AREG,ARHGEF2,BDKRB2,BIRC5,CDC42EP3,CDKN2A,CST7,CYP3A5,DLL4,EGR1,FDFT1,FHL2,GBP2,HLA-E,ITGAE,KIF20A,MT1A,NMU,NRP2,OAS1,OSR1,PDK4,PGC,POR,PTPRJ,RUNX2,SIPA1L2,SLC7A11,SQSTM1,TMT1A,TNC,TRIM6-TRIM34,VEGFA	36
Cancer,Organismal Injury and Abnormalities,Reproductive System Disease	Invasive breast carcinoma	0.00122			ANKRD36C,ANXA1,AREG,ARHGEF2,BDKRB2,BIRC5,CDC42EP3,CDKN2A,FHL2,GBP2,ITGAE,KIF20A,MT1A,NMU,NRP2,OAS1,OSR1,PDK4,POR,PTPRJ,SIPA1L2,SLC7A11,SQSTM1,TMT1A,TNC,TRIM6-TRIM34,VEGFA	27
Organismal Injury and Abnormalities,Renal and Urological Disease	Abnormal morphology of proximal convoluted tubule	0.00125			APRT,BDKRB2,FAH,MAN2A2,VEGFA	5
Carbohydrate Metabolism	Biosynthesis of glyceraldehyde-3-phosphate	0.00129			PC,PCK1,TKT	3
Cell Morphology,Digestive System Development and Function,Hepatic System Development and Function,Organ Morphology,Organismal Development,Tissue Morphology	Size of hepatocytes	0.00129			ADA,CBS/LOC102724560,CCND1	3
Small Molecule Biochemistry	Metabolism of epoxide	0.00129			CYP2B6,CYP2C18,CYP3A5	3
Organismal Functions,Tissue Morphology	Healing of mucosa	0.00129			CASP1,HMOX1,IL18	3
Cellular Assembly and Organization	Cross-linkage of actin filaments	0.00129			AKR1C1/AKR1C2,FLNA,IQGAP2	3
Inflammatory Disease,Ophthalmic Disease,Organismal Injury and Abnormalities	Posterior uveitis	0.00129			ANXA1,ARHGEF2,VEGFA	3
Cancer,Organismal Injury and Abnormalities,Tumor Morphology	Regression of benign tumor	0.00129			BIRC5,CDKN2A,VEGFA	3
Carbohydrate Metabolism,Drug Metabolism,Small Molecule Biochemistry	Metabolism of doxorubicin	0.00129			AKR1B10,AKR1C1/AKR1C2,AKR1C3	3
Cellular Compromise	Damage of plasma membrane	0.00129			AREG,HBEGF,HMOX1	3
Cellular Development,Cellular Growth and Proliferation,Embryonic Development,Hematological System Development and Function,Hematopoiesis,Humoral Immune Response,Lymphoid Tissue Structure and Development,Organ Development,Organismal Development,Tissue Development	Differentiation of germinal center B lymphocytes	0.00129			ADA,CDH17,POU2AF1	3
Gastrointestinal Disease,Inflammatory Disease,Inflammatory Response,Organismal Injury and Abnormalities	Inflammation of mucosa	0.0013			ANXA1,CASP1,CYP1A1,IL18,MTHFR,SLC7A11	6
Cancer,Dermatological Diseases and Conditions,Organismal Injury and Abnormalities	Skin squamous cell carcinoma	0.00131			ABCC3,AOAH,B4GALNT3,BCL2L12,CACNA1E,CDC37,CDH17,CDHR2,CDK2AP2,CDKN2A,COLGALT2,CYP2B6,CYP4F3,CYTH4,DNAH9,DOCK1,FGA,GCNT1,GPX1,HBEGF,HSPBP1,LAMA3,MYCN,MYO18A,PGC,PLCH1,POR,PPARGC1A,RHOH,RHOU,SAMD9L,SLC2A14,SLCO1B3,SPTAN1,SWI5,TLR4,UGT2B4,VEPH1	38
Cancer,Organismal Injury and Abnormalities,Respiratory Disease	Nonsquamous non-small cell lung carcinoma	0.00136			ABCA12,ABCC3,ABCC5,ADA,AKR1B15,ALDOC,AMACR,ANXA3,AOAH,AREG,ARHGEF2,ARSD,ATP5F1D,BCL11A,BCL2L15,BCL6,CACNA1E,CARD6,CCND1,CD244,CDC20,CDC42EP3,CDKN2A,CEACAM5,CENPE,CENPJ,CFLAR,CLDN2,CREB5,CXCR4,CYP24A1,CYTOR,DNAH9,DNAJB4,ENGASE,FAM171A1,GABRE,GBP2,GPX1,GSTM4,GYG2,HYOU1,IFRD1,IGSF9B,IRS2,ITGAE,ITGB6,KCNV1,KHDC4,KIF20A,KIF27,KRT80,KYNU,MRPL18,MT1A,MYCN,NAV2,NMU,PCK1,PDK2,PDK4,PLIN2,PRAP1,RAB37,SERINC…	87
Digestive System Development and Function,Hepatic System Development and Function,Organ Morphology,Organismal Development	Mass of liver	0.00136			ABCC2,CYP1A1,FABP6,FDFT1,GPAT3,ME1,PCK1,POR,PPARGC1A,TKT,TRIM31	11
Cancer,Organismal Injury and Abnormalities,Reproductive System Disease	Prostatic adenocarcinoma	0.00137			ABCA12,ABCC5,ACP3,ACSL3,ACSL4,ACSS2,ALDH1L1,ANKRD36C,ANXA1,AOAH,ARSD,B4GALNT3,BCL11A,BIRC5,CACNA1E,CAPN8,CASP1,CBS/LOC102724560,CCND1,CCSER2,CDC20,CDH17,CDK2AP2,CDKN2A,CEACAM1,CPT1A,CREB5,CYP3A7,CYP51A1,DLL4,DUSP16,EGR1,FBXO30,FGA,GALNT10,GCNT1,GPX1,GRINA,GSTM2,H2AC8,HGD,ID2,IGSF9B,IL1R2,IRS2,ITGAE,ITGB6,JAG1,KANK1,KCNJ2,KIF27,KLHL24,KRT80,LAMA3,LDAH,LSS,MADD,MAN2A2,MAP2K5,MCTP1,ME1,MEIS2,MRPL14,…	121
Cardiovascular Disease,Organismal Injury and Abnormalities	Abnormal morphology of trabeculae carne	0.00139			CFLAR,HAS2,NFAT5,POR,PTPRJ	5
Cell Morphology,Cellular Function and Maintenance	PH of cells	0.00139			ATP6V0A4,PDK2,PDK4,SLC26A9,SLC9A2	5
Lipid Metabolism,Small Molecule Biochemistry	Metabolism of triacylglycerol	0.00139			ACSL1,ACSL4,CPT1A,FABP1,GPAT3,GPX1,PLAAT3,PLIN2,PPARGC1A	9
Endocrine System Disorders,Organismal Injury and Abnormalities,Reproductive System Disease	Pituitary lesion	0.00144			ALDOC,ANXA1,ARHGEF2,ASS1,CCND1,CDKN2A,CXCR4,EGR1,HMOX1,PXMP2,RAC2,SKP2	12
Cardiovascular Disease,Neurological Disease,Organismal Injury and Abnormalities,Skeletal and Muscular Disorders	Calcification of aortic valve	0.00145			AKR1C1/AKR1C2,AKR1C3,BANF1,EPHX1,GNG2,GSTM2,HMOX1,LPCAT1,RAC2,RUNX2,SERPINA4,SNRPD2,TBXAS1,TNC,WDR18	15
Cancer,Hematological Disease,Immunological Disease,Organismal Injury and Abnormalities	MYC mutation positive B-cell lymphoma	0.00148			CDC20,CDCA3,CDCA7,DCTPP1,KIF20A,SKP2,STMN1	7
Dermatological Diseases and Conditions,Organismal Injury and Abnormalities	Plaque psoriasis	0.00151			CCND1,CYP3A5,HMOX1,IL18,MT1X,NRP1,NRP2,SPRR1A,TXNIP,VEGFA	10
Cancer,Hematological Disease,Organismal Injury and Abnormalities	Chronic myeloproliferative neoplasm	0.00153			ABCC2,ABCC3,ADA,ANXA1,ANXA3,CDA,CDCP1,CDKN2A,CPT1A,CXCR4,DNAH9,FHL2,GABRE,POR,RUNX2,SERINC2,VEGFA	17
Cardiovascular Disease,Hereditary Disorder,Metabolic Disease,Neurological Disease,Organismal Injury and Abnormalities,Psychological Disorders,Skeletal and Muscular Disorders	MELAS syndrome	0.00154			HMOX1,MRPL18,SNRPB,STMN1,UGDH	5
Cancer,Organismal Injury and Abnormalities,Reproductive System Disease	Hormone-refractory malignant neoplasm of prostate	0.00154			ANXA1,CYP51A1,FDFT1,HMOX1,IRS2,KIF20A,SKP2,VEGFA	8
Infectious Diseases,Organismal Injury and Abnormalities	Infection by yeast	0.00156			ANXA1,CYP51A1,IL18,TLR4	4
Connective Tissue Disorders,Developmental Disorder,Hereditary Disorder,Immunological Disease,Organismal Injury and Abnormalities,Skeletal and Muscular Disorders	Ullrich congenital muscular dystrophy	0.00158			AKR1B10,EGR1,GYG2,HMGCS2,MLF1,SERPINH1,TPPP3	7
Infectious Diseases,Organismal Injury and Abnormalities	Fungal Infection	0.00158			ANXA1,CYP51A1,GABRE,IL18,LSS,SQLE,TLR4	7
Cancer,Organismal Injury and Abnormalities,Respiratory Disease	Lung adenocarcinoma	0.0016			ABCA12,ABCC3,ABCC5,ADA,AKR1B15,ALDOC,AMACR,ANXA3,AOAH,AREG,ARHGEF2,ARSD,ATP5F1D,BCL11A,BCL2L15,BCL6,CACNA1E,CARD6,CCND1,CD244,CDC20,CDC42EP3,CDKN2A,CEACAM5,CENPE,CENPJ,CFLAR,CLDN2,CREB5,CYP24A1,CYTOR,DNAH9,DNAJB4,ENGASE,FAM171A1,GABRE,GBP2,GPX1,GSTM4,GYG2,HYOU1,IFRD1,IGSF9B,IRS2,ITGAE,ITGB6,KCNV1,KHDC4,KIF20A,KIF27,KRT80,KYNU,MRPL18,MT1A,MYCN,NAV2,NMU,PCK1,PDK2,PDK4,PLIN2,PRAP1,RAB37,SERINC2,SERP…	86
Gastrointestinal Disease,Hepatic System Disease,Metabolic Disease,Organismal Injury and Abnormalities	Nonalcoholic fatty liver disease	0.0016			ACSL4,CPT1A,FDFT1,GABRE,GBP2,GDF15,IL18,MCTP1,PLIN2,PPARGC1A,PRR11,RAC2,TKT,TLR4	14
Cell Morphology,Digestive System Development and Function,Organ Morphology,Organismal Development	Morphology of beta islet cells	0.00163			GPX1,IRS2,NEU3,PPARGC1A,SGPP2,SKP2,TXNIP,VEGFA	8
Cancer,Hematological Disease,Immunological Disease,Organismal Injury and Abnormalities	Acute lymphoblastic leukemia	0.00164			ADA,ANXA1,BCL6,BHLHE41,BTG1,CDKN2A,CEACAM5,CENPE,CXCR4,CYP1A1,CYP3A5,DNAH9,ERG,GABRE,GSTM2,GSTM4,ITGAE,KIF20A,KIF27,LRP4,MGAM2,MT-ND2,MTHFR,MTUS1,MYCN,NREP,NRP1,NUTM1,PDK4,PGC,POR,PPARGC1A,PRPS1,RHOH,RHOU,SLC7A11,SLCO2B1,SNRNP25,SPRR3,TLR4,TNC,VEGFA,VEPH1	43
Cardiovascular Disease,Organismal Injury and Abnormalities	Abnormal aortic valve physiology	0.00165			AKR1C1/AKR1C2,AKR1C3,BANF1,EPHX1,GABRE,GNG2,GSTM2,HBEGF,HMOX1,LPCAT1,RAC2,RUNX2,SERPINA4,SNRPD2,TBXAS1,TNC,WDR18	17
Endocrine System Development and Function,Lipid Metabolism,Small Molecule Biochemistry	Modification of androstenedione	0.00166			AKR1C3,HSD17B2,POR	3
Cardiovascular Disease,Organismal Injury and Abnormalities,Tissue Morphology	Regression of blood vessel	0.00166			DLL4,HMOX1,VEGFA	3
Infectious Diseases,Organismal Injury and Abnormalities	Infection by Salmonella enterica subsp. enterica serovar Typhimurium	0.00166			CASP1,IL18,TLR4	3
Gastrointestinal Disease,Organismal Injury and Abnormalities	Abnormal homeostasis of gut flora	0.00166			CCL28,IL18,PRAP1	3
Cancer,Hematological Disease,Organismal Injury and Abnormalities	Malignant myeloid neoplasm	0.00168			ABCA12,ABCC3,ACSL1,ACSL3,ACSL4,ACTB,ADA,ANXA1,ANXA3,ARSD,ATP6V0A4,B4GALNT3,BCL11A,BIRC5,CACNA1E,CCND1,CDA,CDC42EP3,CDKN2A,CEACAM1,CEACAM3,CHN1,CPT1A,CXCR4,CYP4F11,CYP4F3,CYP51A1,DBN1,DLL4,DNAH9,EPHX1,ERG,ERMAP,FAM169A,FLNA,GABRE,GBP2,GLS,H2AC15,HSPBP1,JAG1,KCNV1,KRT80,LPCAT1,LYPD3,MAP2K5,ME1,MTUS1,MYCN,MYO18A,NDRG2,NDUFA7,NRP1,NRP2,PDK4,PLK2,POR,PRSS12,PTPRJ,RAC2,RDH10,RUNX2,RUVBL2,SAMD9L,SERINC2…	77
Cardiovascular Disease,Organismal Injury and Abnormalities	Abnormal morphology of right ventricle	0.00169			ADA,BIRC5,CXCR4,DOCK1,ERG,HBEGF,HMOX1	7
Cancer,Organismal Injury and Abnormalities	Precancerous condition	0.00169			CCND1,CDC20,CDKN2A,CPT1A,CYP1A1,EPHX1,ME1,SERINC2,TKT	9
Lipid Metabolism,Molecular Transport,Small Molecule Biochemistry	Clearance of lipid	0.0017			CASP1,CYP3A5,IL1R2,PLIN2,SLCO1B3	5
Organismal Injury and Abnormalities	Abnormal morphology of membrane tissue	0.00179			CFLAR,DLL4,GCNT1,JAG1,LAMA3,OSR1,POR,PPARGC1A,PTPRJ,SLC26A9,SLC9A2	11
Connective Tissue Disorders,Developmental Disorder,Gastrointestinal Disease,Organismal Injury and Abnormalities,Skeletal and Muscular Disorders	Cleft lip	0.0018			ACSS2,CACNA1E,ESRP2,H2AC4,H2AC8,RUNX2,SERPINE2	7
Hereditary Disorder,Organismal Injury and Abnormalities,Skeletal and Muscular Disorders	Hereditary myopathy	0.00184			AKR1B10,AMACR,CHN1,COLGALT2,CYB561,EGR1,FHL2,GNE,GYG2,HMGCS2,HMOX1,IFRD1,JAG1,JPH1,KCNJ2,KIF20A,KLHL24,LRP4,MLF1,MRPL18,MT-ND2,NR1D1,PDK4,PLA2G6,PRKAR1A,PRPS1,RANGRF,SERPINH1,SLC7A11,SNRPB,SPTAN1,SQSTM1,STMN1,SVIL,TK2,TPPP3,UGDH,VEGFA,WFS1,YARS1	40
Cancer,Organismal Injury and Abnormalities,Tumor Morphology	Progression of carcinoma	0.00186			ABCC2,ANXA1,ANXA3,ARHGEF2,BIRC5,CEACAM5,IL18,PCK1,POR,SKP2,TNC,VEGFA	12
Cell Morphology,Cellular Assembly and Organization	Morphology of actin cytoskeleton	0.00187			ARHGEF2,CDKN2A,DMTN,FLNA,RAC2	5
Cell Cycle	Interphase of prostate cancer cell lines	0.00187			AMACR,CCND1,CXCR1,ERG,SKP2	5
Digestive System Development and Function,Organ Morphology,Organismal Development	Morphology of intestine	0.00192			CD55,CDHR2,ID2,IFRD1,PRAP1,TLR4	6
Cancer,Organismal Injury and Abnormalities,Reproductive System Disease	Uterine cancer	0.00195			ABCA12,ABCC2,ACP3,ACSL1,ACSL3,ACSL4,ACSS2,ACTB,ADA,AKR1C1/AKR1C2,ALAS1,ALDH1L1,AMACR,ANKRD36C,ANXA1,ANXA3,AOAH,AP2B1,ARHGEF2,ARMC2,ARSD,ATP6V0A4,BCAS1,BCL11A,BIRC5,C12orf43,CACNA1E,CALCOCO1,CARD16,CBS/LOC102724560,CCDC198,CCND1,CCPG1,CD55,CDA,CDC20,CDH17,CDKN2A,CENPE,CENPJ,CHID1,COLGALT2,CPT1A,CREB3L3,CREBRF,CSGALNACT2,CYP1A1,CYP24A1,CYP2B6,CYP3A7,CYP4F2,CYP4F3,CYTH4,DBN1,DCPS,DHCR7,DMTN,DNAH9,DO…	175
Cancer,Organismal Injury and Abnormalities,Reproductive System Disease	Luminal breast carcinoma	0.00203			ARHGEF2,BCL11A,CPT1A,GNG2,PLIN2,PRMT1,VEGFA	7
Cardiovascular System Development and Function,Organismal Development	Patterning of blood vessel	0.00206			CBS/LOC102724560,CXCR4,DLL4,NRP1,VEGFA	5
Developmental Disorder,Organismal Injury and Abnormalities	Abnormal morphology of forelimb bud	0.00208			OSR1,VEGFA	2
Cancer,Endocrine System Disorders,Organismal Injury and Abnormalities,Reproductive System Disease	Tumorigenesis of intermediate lobe of the pituitary gland	0.00208			CDKN2A,SKP2	2
Organismal Injury and Abnormalities,Skeletal and Muscular Disorders	Edema of hindpaw	0.00208			PDK2,PDK4	2
Dermatological Diseases and Conditions,Immunological Disease,Inflammatory Disease,Inflammatory Response,Organismal Injury and Abnormalities	Dermatitis herpetiformis	0.00208			ANXA1,VEGFA	2
Cell-To-Cell Signaling and Interaction,Cellular Growth and Proliferation,Hematological System Development and Function,Inflammatory Response	Stimulation of Kupffer cells	0.00208			CEACAM5,TLR4	2
Cardiovascular Disease,Ophthalmic Disease,Organismal Injury and Abnormalities	Ischemia of retina	0.00208			CBS/LOC102724560,VEGFA	2
Small Molecule Biochemistry	Metabolism of nitrobenzene	0.00208			GSTM2,GSTM4	2
Cellular Development,Digestive System Development and Function,Tissue Development	Differentiation of enterocytes	0.00208			ID2,TLR4	2
Drug Metabolism	Metabolism of carbamazepine	0.00208			CYP3A5,CYP3A7	2
Cell Death and Survival,Cellular Development,Cellular Function and Maintenance,Hematological System Development and Function,Lymphoid Tissue Structure and Development	Self-renewal of B lymphocytes	0.00208			BCL6,CDKN2A	2
Cellular Movement	Invasion of hybrid cells	0.00208			CEACAM1,CXCR4	2
Small Molecule Biochemistry	Modification of lactic acid	0.00208			PCK1,PPARGC1A	2
Endocrine System Disorders,Gastrointestinal Disease,Metabolic Disease,Organismal Injury and Abnormalities	Delay in diabetes mellitus	0.00208			GDF15,IL18	2
Cell-To-Cell Signaling and Interaction,Cellular Movement,Hematological System Development and Function,Immune Cell Trafficking,Inflammatory Response	Chemoattraction of peripheral blood monocytes	0.00208			ANXA1,PLA2G6	2
Cancer,Organismal Injury and Abnormalities	Survival of malignant tumor	0.00208			BIRC5,TNC	2
Drug Metabolism	Hydroxylation of midazolam	0.00208			CYP2B6,CYP3A5	2
Gastrointestinal Disease,Organismal Injury and Abnormalities	Edema of colonic mucosa	0.00208			CEACAM5,CEACAM6	2
Drug Metabolism,Lipid Metabolism,Small Molecule Biochemistry,Vitamin and Mineral Metabolism	Metabolism of paclitaxel	0.00208			CYP2B6,CYP3A5	2
Small Molecule Biochemistry	Metabolism of S-efavirenz	0.00208			CYP2B6,CYP3A5	2
Cell-To-Cell Signaling and Interaction,Embryonic Development	Activation of mesenchymal stem cells	0.00208			PPARGC1A,PRMT1	2
Cardiovascular System Development and Function,Cell-To-Cell Signaling and Interaction	Adhesion of HBMEC cells	0.00208			ANXA1,VEGFA	2
Drug Metabolism,Small Molecule Biochemistry	Metabolism of midazolam	0.00208			CYP2B6,CYP3A5	2
Cell Death and Survival,Embryonic Development	Cell death of interdigital cells	0.00208			MYCN,POR	2
Cellular Movement,Hematological System Development and Function	Redistribution of megakaryocytes	0.00208			CXCR4,VEGFA	2
Lipid Metabolism,Small Molecule Biochemistry	Metabolism of 20-hydroxyeicosatetraenoic acid	0.00208			CYP1A1,CYP2C18	2
Cell Death and Survival,Organismal Injury and Abnormalities	Cell death of cortical astrocytes	0.00208			BCL2L12,TLR4	2
Developmental Disorder,Gastrointestinal Disease,Hepatic System Disease,Hereditary Disorder,Organismal Injury and Abnormalities	Alagille syndrome 1	0.00208			CDKN2A,JAG1	2
Lipid Metabolism,Molecular Transport,Small Molecule Biochemistry	Quantity of 14,15-epoxyeicosatrienoic acid	0.00208			CYP2J2,POR	2
Molecular Transport,Small Molecule Biochemistry	Transport of bilirubin	0.00208			ABCC2,SLCO1B3	2
Nervous System Development and Function	Protection of pyramidal neurons	0.00208			BIRC5,RBM3	2
Developmental Disorder,Hereditary Disorder,Metabolic Disease,Organismal Injury and Abnormalities	Cystinosis	0.00208			MTHFR,SLC7A11	2
Drug Metabolism,Molecular Transport	Transmembrane transport of glutathione	0.00208			ABCC5,SLC7A11	2
Cellular Movement	Dissemination of lymphoma cell lines	0.00208			BTG1,CXCR4	2
Cellular Movement	Distribution of lymphatic system cells	0.00208			CCL28,CXCR4,VEGFA	3
Cellular Function and Maintenance	Endocytosis by dendritic cells	0.00208			HMOX1,SLC7A11,TLR4	3
Gastrointestinal Disease,Organismal Injury and Abnormalities	Edema of intestine	0.00208			CEACAM5,CEACAM6,GPX1	3
Cell Cycle	Arrest in cell cycle progression of epithelial cells	0.00208			CCND1,CDKN2A,ID2	3
Cell Cycle	G1 phase of ovarian cancer cell lines	0.00208			CCND1,CDKN2A,SKP2	3
Cardiovascular System Development and Function,Cellular Movement	Migration of HMVEC-L cells	0.00208			BDKRB2,NEU1,VEGFA	3
Cancer,Hematological Disease,Immunological Disease,Organismal Injury and Abnormalities	Cytogenetically normal acute myeloid leukemia	0.00208			CEACAM1,CYP4F3,ERG	3
Carbohydrate Metabolism	Gluconeogenesis of hepatocytes	0.00208			IRS2,PCK1,PPARGC1A	3
Cardiovascular Disease,Organismal Injury and Abnormalities	Abnormal regression of vasculature	0.00208			DLL4,FLNA,VEGFA	3
Cellular Movement	Migration of stromal cells	0.00208			CBS/LOC102724560,CXCR4,FOSL1	3
Cellular Compromise	Breakage of cellular membrane	0.00208			AREG,HBEGF,PLA2G6	3
Cancer,Organismal Injury and Abnormalities	Fibrosarcoma	0.00216			CDKN2A,HYOU1,IL18,POR,PRKAR1A,SLC7A11,USP43	7
Organismal Functions	Healing of blood vessel	0.00225			CEACAM1,EGR1,IRS2,STMN1,VEGFA	5
Cancer,Organismal Injury and Abnormalities,Reproductive System Disease	Hormone receptor-positive HER2-negative breast carcinoma	0.00239			ARHGEF2,BCL11A,GNG2,POR,PRMT1,VEGFA	6
Organ Morphology	Morphology of endocrine gland	0.00242			ANXA1,EGR1,GPX1,IRS2,NEU3,PLIN2,PPARGC1A,SGPP2,SKP2,TXNIP,VEGFA	11
Organ Morphology	Morphology of gland	0.00245			ANXA1,AREG,CDKN2A,EGR1,GPX1,IRS2,NEU3,PLIN2,PPARGC1A,SERPINE2,SGPP2,SKP2,TXNIP,VEGFA	14
Cancer,Organismal Injury and Abnormalities,Reproductive System Disease	Luminal A breast carcinoma	0.00247			ARHGEF2,BCL11A,GNG2,PRMT1,VEGFA	5
Cardiovascular System Development and Function,Organismal Development,Tissue Morphology	Morphology of cardiovascular tissue	0.00247			CEACAM1,CXCR4,MAP2K5,TKT,VEGFA	5
Cancer,Gastrointestinal Disease,Organismal Injury and Abnormalities	Non-colon gastrointestinal cancer	0.00248			ABCA12,ABCC5,ABCG1,ACP3,ACSL3,ACSL4,ADA,AKR1C1/AKR1C2,ALDH3A1,ANKRD36C,ANXA1,AP2B1,AREG,ARHGEF2,ARMC2,ASS1,ATP6V0A4,BCL11A,BCL6,BDKRB2,BIRC5,BTG1,C12orf43,CACNA1E,CAPN8,CARD6,CASP1,CBS/LOC102724560,CCDC126,CCDC92,CCND1,CCPG1,CDC20,CDHR2,CDK15,CDKN2A,CEACAM1,CEACAM5,CENPE,CENPJ,CEP72,CFLAR,CLIP2,COLGALT2,CXCR4,CYP1A1,CYP24A1,CYP2C18,CYP4F11,CYP4F2,CYP51A1,CYTH4,CYTOR,DBN1,DLL4,DNAH9,DOCK1,DPCD,EEI…	191
